# Supplementary material for: Antibiotic resistance and host immune system-induced metal bactericidal control are key factors for microbial persistence in the developing human preterm infant gut microbiome
Source: Front Microbiol. 2022 Nov 21;13:958638. doi: 10.3389/fmicb.2022.958638 (PMC9720133; doi:10.3389/fmicb.2022.958638)
Supplement: Supplementary file 1 [file Table_1.XLSX]

## Sheet: Combined_Quant_Proteins_TechRep
			Baby19_Day12	Baby19_Day16	Baby19_Day20	Baby19_Day26	Baby19_Day31	Baby19_Day38	Baby19_Day56	Baby21_Day13	Baby21_Day18	Baby21_Day21	Baby21_Day24	Baby21_Day27	Baby21_Day30	Baby23_Day15	Baby23_Day18	Baby23_Day21	Baby23_Day34	Baby23_Day50	Baby31_Day10	Baby31_Day12	Baby31_Day14	Baby31_Day20	Baby31_Day27	Baby31_Day33	Baby31_Day55	Baby35_Day25	Baby35_Day32	Baby35_Day46	Baby38_Day10	Baby38_Day13	Baby38_Day18	Baby38_Day19	Baby39_Day08	Baby39_Day13	Baby39_Day20	Baby39_Day21	Baby39_Day44	Baby3_Day11	Baby3_Day12	Baby3_Day13	Baby3_Day15_1	Baby3_Day15_2	Baby3_Day18	Baby3_Day21_1	Baby3_Day21_2	Baby3_Day25	Baby3_Day28
		human- # proteins	2586	2958	2198	2101	2279	2612	2195	1339	1309	1395	1294	1317	1389	1808	2160	1503	1406	1520	1593	1752	1804	1728	1713	1848	1800	908	827	780	980	977	962	960	923	1093	1039	1059	1157	3604	3449	3283	3633	3591	3417	3796	3176	3131	3205
		microbial- # proteins	4236	5179	6604	4353	5759	5727	6770	5538	5435	5603	5710	5597	6444	7489	8227	8661	9449	9848	3999	4120	4615	4618	4834	4650	4328	3486	3497	3830	5752	5771	6438	6293	5851	7956	8177	8302	7363	8664	8198	8329	9371	8654	9833	9670	9216	9809	10691
		total- # proteins	6822	8137	8802	6454	8038	8339	8965	6877	6744	6998	7004	6914	7833	9297	10387	10164	10855	11368	5592	5872	6419	6346	6547	6498	6128	4394	4324	4610	6732	6748	7400	7253	6774	9049	9216	9361	8520	12268	11647	11612	13004	12245	13250	13466	12392	12940	13896
		human- summed abundance	1.68804e+13	2.357e+13	1.28287e+13	1.04864e+13	1.42092e+13	1.48812e+13	1.26731e+13	1.31984e+13	9.36318e+12	8.80624e+12	9.27219e+12	9.74535e+12	1.35878e+13	1.25885e+13	1.26236e+13	1.62967e+13	9.5464e+12	1.17674e+13	2.92918e+12	3.16126e+12	1.65741e+12	1.35067e+12	1.37752e+12	1.82571e+12	1.64927e+12	4.41192e+12	4.64605e+12	4.17825e+12	7.59548e+12	5.115e+12	6.21394e+12	7.78572e+12	5.81576e+12	1.20655e+13	7.91943e+12	9.39438e+12	1.21988e+13	3.75759e+13	3.08401e+13	2.8768e+13	3.14384e+13	3.60768e+13	2.82004e+13	2.85849e+13	3.61522e+13	2.76592e+13	2.82047e+13
		microbial- summed abundance	3.33118e+12	5.5088e+12	1.30742e+13	6.72615e+12	9.62262e+12	7.58861e+12	1.54175e+13	9.19849e+12	1.09217e+13	1.27427e+13	1.32808e+13	1.16634e+13	1.54853e+13	1.41031e+13	1.35875e+13	2.05259e+13	4.34836e+13	4.15823e+13	1.14028e+13	1.13968e+13	1.11971e+13	1.13864e+13	1.38459e+13	9.97647e+12	1.17025e+13	1.09633e+13	8.36102e+12	9.90809e+12	1.30229e+13	1.26797e+13	1.35368e+13	1.16417e+13	7.49299e+12	2.14629e+13	1.70499e+13	2.05789e+13	1.51285e+13	7.61836e+12	7.02645e+12	1.04264e+13	1.0349e+13	9.14282e+12	1.57627e+13	1.09235e+13	1.57887e+13	2.30863e+13	4.00871e+13
		total- summed abundance	2.02116e+13	2.90788e+13	2.59029e+13	1.72125e+13	2.38319e+13	2.24698e+13	2.80907e+13	2.23969e+13	2.02849e+13	2.15489e+13	2.2553e+13	2.14088e+13	2.90731e+13	2.66916e+13	2.62111e+13	3.68226e+13	5.303e+13	5.33497e+13	1.4332e+13	1.4558e+13	1.28545e+13	1.2737e+13	1.52234e+13	1.18022e+13	1.33518e+13	1.53753e+13	1.30071e+13	1.40863e+13	2.06184e+13	1.77947e+13	1.97507e+13	1.94274e+13	1.33088e+13	3.35284e+13	2.49693e+13	2.99733e+13	2.73273e+13	4.51943e+13	3.78665e+13	3.91944e+13	4.17874e+13	4.52196e+13	4.39631e+13	3.95084e+13	5.19409e+13	5.07455e+13	6.82919e+13
			Normalized Protein Abundances (AUC) with blanks
Row_ID	Organism	GhostKOALA	Baby19_Day12	Baby19_Day16	Baby19_Day20	Baby19_Day26	Baby19_Day31	Baby19_Day38	Baby19_Day56	Baby21_Day13	Baby21_Day18	Baby21_Day21	Baby21_Day24	Baby21_Day27	Baby21_Day30	Baby23_Day15	Baby23_Day18	Baby23_Day21	Baby23_Day34	Baby23_Day50	Baby31_Day10	Baby31_Day12	Baby31_Day14	Baby31_Day20	Baby31_Day27	Baby31_Day33	Baby31_Day55	Baby35_Day25	Baby35_Day32	Baby35_Day46	Baby38_Day10	Baby38_Day13	Baby38_Day18	Baby38_Day19	Baby39_Day08	Baby39_Day13	Baby39_Day20	Baby39_Day21	Baby39_Day44	Baby3_Day11	Baby3_Day12	Baby3_Day13	Baby3_Day15_1	Baby3_Day15_2	Baby3_Day18	Baby3_Day21_1	Baby3_Day21_2	Baby3_Day25	Baby3_Day28
31_003_scaffold_0_1	Klebsiella pneumoniae	K12972																			1783124782	1544977813	2334196472	2764076760	3344564969	2453160124	2326698269
31_003_scaffold_0_100	Klebsiella pneumoniae	0																				1.38602e+07		1.51052e+07
31_003_scaffold_0_101	Klebsiella pneumoniae	0																			2.47303e+08	1113623197	7.1179e+08	6.64298e+08	4.84739e+08	7.43592e+08	414610780
31_003_scaffold_0_102	Klebsiella pneumoniae	0																			2.02534e+08	1.02979e+08	9.55443e+07	1.059e+08	1.16024e+08	9.80875e+07	5.68211e+07
31_003_scaffold_0_103	Klebsiella pneumoniae	K01424																			5.29465e+07	341948020	1344441381	2200536478	1669719886	1618309216	1260336077
31_003_scaffold_0_104	Klebsiella pneumoniae	K12974																				3.58271e+07
31_003_scaffold_0_107	Klebsiella pneumoniae	K13069																			1.04831e+08	2.10345e+08	3.46715e+08	1.80311e+08	1.89605e+08	1.5178e+08	4.19484e+08
31_003_scaffold_0_108	Klebsiella pneumoniae	K09712																					3.28526e+07	8.41743e+06			3.74064e+06
31_003_scaffold_0_109	Klebsiella pneumoniae	0																			7.25158e+08	9.27134e+08	3.93376e+08	4.8914e+08	7.69126e+08	5.15585e+08	4.68582e+08
31_003_scaffold_0_11	Klebsiella pneumoniae	K12147																					2.63414e+07
31_003_scaffold_0_110	Klebsiella pneumoniae	0																			1.09689e+08	1.72442e+08	8.49683e+07	9.31885e+07	1.07734e+08	6.42754e+07	8.71912e+07
31_003_scaffold_0_111	Klebsiella pneumoniae	0																			573317343	6.87322e+08	7.32576e+08	623572176	652398942	3.69006e+08	4.19594e+08
31_003_scaffold_0_113	Klebsiella pneumoniae	0																					4.85713e+06
31_003_scaffold_0_115	Klebsiella pneumoniae	K19055																			9.3295e+07	1.36499e+08	379032315	3.61652e+08	2.6034e+08	2.78828e+08	2.47202e+08
31_003_scaffold_0_119	Klebsiella pneumoniae	K03502																					8.2798e+07
31_003_scaffold_0_121	Klebsiella pneumoniae	0																								2.62706e+07
31_003_scaffold_0_123	Klebsiella pneumoniae	0																			3.51447e+08	5.2434e+08	8.47795e+08	8.27129e+08	9.92631e+08	8.80705e+08	8.34771e+08
31_003_scaffold_0_124	Klebsiella pneumoniae	0																				2.30671e+07	1.91702e+07	3.45289e+07	1.61898e+07	3.25698e+07
31_003_scaffold_0_126	Klebsiella pneumoniae	0																									8.2561e+06
31_003_scaffold_0_127	Klebsiella pneumoniae	K09786																			2140213776	1288154229	1151025301	2029395962	1817725797	1479186487	1341385331
31_003_scaffold_0_128	Klebsiella pneumoniae	K07180																			25087260549	18931667397	14268302050	16752487661	20667802357	13984470427	13721949794
31_003_scaffold_0_129	Klebsiella pneumoniae	K07274																			1291338565	6.80437e+08	3055689523	1768427376	2552221245	2646340646	7042781308
31_003_scaffold_0_13	Klebsiella pneumoniae	K02517																			3.43966e+08	341787172	2.9882e+08	2.22073e+08	2.04252e+08	3.1876e+08	3.0559e+08
31_003_scaffold_0_130	Klebsiella pneumoniae	0																			2179226587	2324407397	1426879877	1603310798	2113558417	852860817	1785855485
31_003_scaffold_0_131	Klebsiella pneumoniae	K01792																			6271694142	12887019671	10590163304	12384195164	12070847607	8997575519	8670452598
31_003_scaffold_0_132	Klebsiella pneumoniae	K00134																			188000000000	233000000000	238000000000	226000000000	278000000000	170000000000	256000000000
31_003_scaffold_0_133	Klebsiella pneumoniae	K07305																			4.30131e+08	5.26984e+08	4.93534e+08	4.13014e+08	3.53745e+08	1.13565e+08	1.94165e+08
31_003_scaffold_0_134	Klebsiella pneumoniae	K09916																			1.20624e+07	1.51802e+07	1.1239e+08	1.03771e+08	4.29975e+07	8.56286e+06	5.53978e+07
31_003_scaffold_0_136	Klebsiella pneumoniae	K01183																			7.84409e+08	1519191871	1.73506e+08	2.2684e+08	3.24186e+08	6.01323e+08	8.06362e+07
31_003_scaffold_0_137	Klebsiella pneumoniae	0																			5.23399e+08	7.6245e+08	4.88902e+08	4.76019e+08	1022991385	856364306	4.2653e+08
31_003_scaffold_0_139	Klebsiella pneumoniae	K00008																			246593734	460829877	3.64337e+08	5.51332e+08	4.10435e+08	6.35519e+08	2.74227e+08
31_003_scaffold_0_14	Klebsiella pneumoniae	K07146																				1.26765e+07	2.13267e+07
31_003_scaffold_0_140	Klebsiella pneumoniae	0																			1.27074e+08	249113936	3.21854e+08	3.45073e+08	4.1314e+08	313470141	3.03894e+08
31_003_scaffold_0_141	Klebsiella pneumoniae	0																			5.15437e+07	9.40534e+07	1.32146e+08	1.34439e+08	1.21615e+08	8.74134e+07	8.99706e+07
31_003_scaffold_0_142	Klebsiella pneumoniae	K18471																			4.86066e+08	2.99149e+08	365668159	2.78456e+08	1.61714e+08	224203413	2.45555e+08
31_003_scaffold_0_143	Klebsiella pneumoniae	0																			3.20564e+08	4.20222e+08	3.75617e+08	4.82338e+08	5.70841e+08	3.71893e+08	413767456
31_003_scaffold_0_145	Klebsiella pneumoniae	K08281																			3.0336e+08	325425072	2.19946e+08	3.52501e+08	311387607	3.17049e+08	2.68448e+08
31_003_scaffold_0_146	Klebsiella pneumoniae	K01424																			7.70193e+08	8.24291e+08	6.1246e+08	5.47056e+08	7.81671e+08	329435668	6.08375e+08
31_003_scaffold_0_147	Klebsiella pneumoniae	K04773																			1779635446	1953953644	1853151974	1720719861	1683929016	1988339877	2658924233
31_003_scaffold_0_148	Klebsiella pneumoniae	0																			1098167004	1701609006	1541747133	1463104433	1577168566	1952029893	1741232940
31_003_scaffold_0_150	Klebsiella pneumoniae	K09474																			46168377799	27672275354	23434112625	30792784785	36745058111	22362757198	38123791198
31_003_scaffold_0_151	Klebsiella pneumoniae	K01008																			4158420570	5327736550	5892664540	5574882469	6496245017	6089971666	5590249463
31_003_scaffold_0_152	Klebsiella pneumoniae	K03169																			5.07809e+07	7.33214e+07	4.98871e+08	2.84711e+08	1.7047e+08	7.05271e+08	2.56617e+08
31_003_scaffold_0_153	Klebsiella pneumoniae	0																			2013702788	2280873479	2983596623	4315505060	3936502007	3405604261	3039720309
31_003_scaffold_0_154	Klebsiella pneumoniae	K00262																			4149500016	4762832070	5944984407	4991118962	5440315768	4897844775	3920618338
31_003_scaffold_0_157	Klebsiella pneumoniae	K21028																			1648502737	3357801589	2911532236	2892198770	2860484567	2925853625	1959297123
31_003_scaffold_0_158	Klebsiella pneumoniae	K05779																						3.99871e+07
31_003_scaffold_0_16	Klebsiella pneumoniae	K02846																			8.05252e+08	2005182882	1952486742	1791676388	2447320505	2013576746	1614794819
31_003_scaffold_0_160	Klebsiella pneumoniae	K05777																			1.25123e+08	3.12719e+08	3.25848e+08	2.91552e+08	2.20902e+08	2.28357e+08	2.80051e+08
31_003_scaffold_0_163	Klebsiella pneumoniae	0																					1.96512e+07		3.79012e+07
31_003_scaffold_0_164	Klebsiella pneumoniae	K01142																			1639312696	1733627923	2344876837	1908286029	2145992471	1898759973	1553187841
31_003_scaffold_0_165	Klebsiella pneumoniae	K00840																			1425159222	469961588	6.40276e+08	6.17252e+08	501520111	8.10157e+08	341119195
31_003_scaffold_0_167	Klebsiella pneumoniae	K06447																			2.05945e+07			1.58793e+08
31_003_scaffold_0_169	Klebsiella pneumoniae	K05526																			1.10137e+07
31_003_scaffold_0_170	Klebsiella pneumoniae	K06006																			2510119600	3443129838	2004955674	2884447841	2397165185	1124041947	2712688597
31_003_scaffold_0_171	Klebsiella pneumoniae	K05984																									2.51277e+07
31_003_scaffold_0_172	Klebsiella pneumoniae	K01916																			8137418950	7973743181	6549947670	5183437292	7868651320	8467267073	7490215075
31_003_scaffold_0_173	Klebsiella pneumoniae	K04064																			7284972638	3420994607	7699039237	6534176062	6761998974	3410237011	4230475854
31_003_scaffold_0_174	Klebsiella pneumoniae	K02760																			1058275854	2.34393e+08	4.24116e+08	2.12973e+08	8.72532e+08	6.94188e+08	483152412
31_003_scaffold_0_175	Klebsiella pneumoniae	K02761																								2.90232e+07	1.60165e+07
31_003_scaffold_0_178	Klebsiella pneumoniae	K01222																			1550832635	9.4897e+08	1756046923	1193413125	1268153258	1160745826	1379670009
31_003_scaffold_0_179	Klebsiella pneumoniae	K03478																			2.44327e+08	249955819	545087978	1.68225e+08	287358510	3.07339e+08	6.78559e+08
31_003_scaffold_0_180	Klebsiella pneumoniae	K03781																			7932267974	5984070239	7801830098	8515618628	10245373602	10425935618	6859530528
31_003_scaffold_0_181	Klebsiella pneumoniae	K15722																				1.66034e+07	7.81014e+06		1.24947e+07	1.83912e+07	1.38975e+07
31_003_scaffold_0_182	Klebsiella pneumoniae	K06956																							4.94206e+07		2.39708e+07
31_003_scaffold_0_185	Klebsiella pneumoniae	K24204																			1161672165	2344609223	1538103100	9.09589e+08	1584595929	1117056817	1799150104
31_003_scaffold_0_186	Klebsiella pneumoniae	0																							2.73043e+07		5.32504e+07
31_003_scaffold_0_187	Klebsiella pneumoniae	K10806																			2.54665e+08	354684114	2.97181e+08	1.09937e+08	2.3588e+08	1.91508e+08	2.16328e+08
31_003_scaffold_0_19	Klebsiella pneumoniae	K01465																			3384370466	3952743793	4021992206	4102685335	4262289811	3547958519	3254582573
31_003_scaffold_0_191	Klebsiella pneumoniae	K06940																					2.13166e+07
31_003_scaffold_0_192	Klebsiella pneumoniae	K07275																			5643347148	2019112359	5107553807	4563232253	4251244607	1468737200	6.72682e+08
31_003_scaffold_0_194	Klebsiella pneumoniae	K16090																						3.6639e+07		6.72421e+07	3.41921e+07
31_003_scaffold_0_195	Klebsiella pneumoniae	0																					1.82234e+07	2.11672e+07	1.85236e+07	3.61906e+07	4.2554e+07
31_003_scaffold_0_197	Klebsiella pneumoniae	0																			1.14552e+08	3.36771e+08	1.78461e+08	4.22783e+08	4.70936e+08	1.83046e+08	3.89597e+08
31_003_scaffold_0_198	Klebsiella pneumoniae	0																			3.38983e+07	3.92967e+08	7.71487e+07	8.42521e+07	1.56485e+08	3.50227e+07	1.66711e+08
31_003_scaffold_0_199	Klebsiella pneumoniae	0																					4.63639e+07
31_003_scaffold_0_2	Klebsiella pneumoniae	K04477																			8.11636e+08	1072294015	1240260215	1293647398	1119925772	1409544894	1103351443
31_003_scaffold_0_20	Klebsiella pneumoniae	0																			5.09766e+08	5.16765e+08	5.58785e+08	4.99683e+08	4.41241e+08	6.47836e+08	7.72535e+08
31_003_scaffold_0_201	Klebsiella pneumoniae	K07246																			3179773930	2862464341	7.37956e+08	8.45976e+08	2761450726	1303246053	4122312458
31_003_scaffold_0_202	Klebsiella pneumoniae	K11529																			2.34583e+08	168088321	7.37549e+07	8.06916e+07	1.03656e+08	102320510	3.52873e+08
31_003_scaffold_0_203	Klebsiella pneumoniae	K01695																			2150003012	2340646403	3322861373	2284930824	3595419088	1972190505	2302833118
31_003_scaffold_0_204	Klebsiella pneumoniae	K01696																			1629558786	1695255823	2327597058	2373203154	2521382926	1939789522	2049289963
31_003_scaffold_0_205	Klebsiella pneumoniae	K13498																			6.79962e+08	7.38533e+08	1419067234	1282806029	1241875595	9.22447e+08	7.49435e+08
31_003_scaffold_0_206	Klebsiella pneumoniae	K13497																			2.34153e+08	4.25717e+08	5.56602e+08	365507076	6.18363e+08	362101068	3.81863e+08
31_003_scaffold_0_207	Klebsiella pneumoniae	K01657																			3.14384e+08	3.61165e+08	1022394145	7.46329e+08	6.9692e+08	3.49663e+08	3.5469e+08
31_003_scaffold_0_208	Klebsiella pneumoniae	K07053																			4.18521e+07	1.19528e+08	6.35797e+07	1.19249e+08	1.08384e+08	8.40106e+07	8.91664e+07
31_003_scaffold_0_209	Klebsiella pneumoniae	0																			4406730507	4123896158	4757505922	4921192267	5411674775	4860387528	3684778609
31_003_scaffold_0_211	Klebsiella pneumoniae	K03566																			3.25567e+07	1.59837e+07	9.91553e+07	4.45713e+07	4.47592e+07	2.99659e+07	6.69528e+07
31_003_scaffold_0_212	Klebsiella pneumoniae	K06178																			4.45466e+08	2.3061e+08	8.30463e+08	7.2554e+08	5.75796e+08	5.45063e+08	9.44897e+08
31_003_scaffold_0_213	Klebsiella pneumoniae	K19221																			5.17427e+08	5.69964e+08	4.18914e+08	3.59038e+08	6.03061e+08	3.84861e+08	6.00376e+08
31_003_scaffold_0_214	Klebsiella pneumoniae	0																			8.80866e+08	9.29937e+08	1244450559	1364483835	1518284938	8.68111e+08	784038587
31_003_scaffold_0_215	Klebsiella pneumoniae	K04774																			1042433332	9.49294e+08	1264061544	1429574780	1268809172	1039338457	2902326088
31_003_scaffold_0_216	Klebsiella pneumoniae	0																			1748687034	2159889235	2956464065	3065018477	2691127872	1308057478	2106352185
31_003_scaffold_0_217	Klebsiella pneumoniae	K03168																			4604264082	2385640563	3822062959	3731205795	3543056545	2698416891	4186212859
31_003_scaffold_0_218	Klebsiella pneumoniae	K13634																			1125113053	1850225823	1584674336	1599858976	1638611457	1220118691	1633918904
31_003_scaffold_0_22	Klebsiella pneumoniae	K03790																			1.88075e+08	2.21241e+08	3.60172e+08	2.35732e+08	3.34873e+08	2.07187e+08	215102079
31_003_scaffold_0_220	Klebsiella pneumoniae	K01681																			16845108774	10784896618	9692797643	12159911588	14815399231	11468234636	20713630868
31_003_scaffold_0_221	Klebsiella pneumoniae	K01497																			1167023769	1232085381	1396543004	1062146123	1378328745	1159203097	1529749458
31_003_scaffold_0_222	Klebsiella pneumoniae	K01096																			4.67019e+07	3.82376e+07	5.93427e+07	4.12656e+07	6.81342e+06	6.57745e+07	1.26083e+08
31_003_scaffold_0_223	Klebsiella pneumoniae	K08992																			490270167	294425966	2.86229e+08	3.86559e+08	4.63477e+08	2.50159e+07	4.89699e+08
31_003_scaffold_0_224	Klebsiella pneumoniae	K19804																			2.56846e+08	1.49789e+08	3.45928e+08	2.6005e+08	3.8338e+08	2.55433e+08	4.30189e+08
31_003_scaffold_0_225	Klebsiella pneumoniae	K01591																			8.9019e+08	1564088656	1201041638	1052900785	1144502945	7.54357e+08	1314868910
31_003_scaffold_0_226	Klebsiella pneumoniae	K03113																			4.48429e+06	1.72521e+07	8.76331e+07	7.38739e+07	8.77785e+07	6.52334e+07	9.12709e+07
31_003_scaffold_0_228	Klebsiella pneumoniae	0																			5.02441e+08	8.16536e+08	4.52226e+08	6.63806e+08	7.15438e+08	3.93975e+08	8.16635e+08
31_003_scaffold_0_229	Klebsiella pneumoniae	0																			4.04212e+07	1.22019e+08	5.1296e+07	1.56176e+08	6.79723e+07	1.20597e+08	1.06669e+08
31_003_scaffold_0_23	Klebsiella pneumoniae	K09915																			2574163390	2109930881	1737545318	1687114743	2223981340	1464340864	2866836861
31_003_scaffold_0_230	Klebsiella pneumoniae	K01147																			4897439006	5598271088	5511858429	5080529723	6499125485	5247402963	7100405496
31_003_scaffold_0_232	Klebsiella pneumoniae	K00208																			15280485166	17677007898	14741642099	11526934431	14140379404	9578742881	11285532632
31_003_scaffold_0_235	Klebsiella pneumoniae	K19230																			4.13301e+08	6.09902e+08	4.98227e+08	4.8221e+08	4.27042e+08	4.8634e+08	5.66212e+08
31_003_scaffold_0_236	Klebsiella pneumoniae	K19229																			3.19218e+08	2.27587e+08	3.5332e+08	2.36631e+08	4.91124e+08	3.19404e+08	4.98975e+08
31_003_scaffold_0_238	Klebsiella pneumoniae	0																			3.76688e+06	919557	1.24538e+07	1.27817e+07	1.06798e+07	3.38892e+07	2.44788e+07
31_003_scaffold_0_24	Klebsiella pneumoniae	K03810																			1724532525	1696847668	1713482995	1966701477	2214389648	1395731268	2196624855
31_003_scaffold_0_241	Klebsiella pneumoniae	0																			9.93365e+08	9.95775e+07	3.15804e+08	2.71293e+08	4.99301e+08	320461447	3.97607e+08
31_003_scaffold_0_242	Klebsiella pneumoniae	K10906																					3.0803e+07		5.98562e+06
31_003_scaffold_0_247	Klebsiella pneumoniae	0																					9.6428e+06		1.77491e+07
31_003_scaffold_0_249	Klebsiella pneumoniae	0																			3.60361e+08	3.66157e+08	5.61785e+08	2.63986e+08	2.68362e+08	1.29748e+08	6.41694e+08
31_003_scaffold_0_262	Klebsiella pneumoniae	0																			5.4365e+08	1.86228e+08	3.4351e+08	4.24806e+08	4.34614e+08	1.88951e+08	1.88075e+08
31_003_scaffold_0_28	Klebsiella pneumoniae	K08300																			13159305775	10585419499	8464320145	10168478372	13194628125	8748372626	11696952480
31_003_scaffold_0_29	Klebsiella pneumoniae	K06179																			3.06867e+08	2.62946e+08	4.7215e+08	5.33172e+08	4.1595e+08	4.06649e+08	448407974
31_003_scaffold_0_3	Klebsiella pneumoniae	0																			2.82623e+08	3.14653e+08	6.94795e+08	1.61528e+08	4.15936e+08	1.47797e+08	7.13386e+07
31_003_scaffold_0_30	Klebsiella pneumoniae	0																			1356270468	1156968835	1198829859	1394430574	1662916188	8.86416e+08	7.71311e+08
31_003_scaffold_0_31	Klebsiella pneumoniae	K07040																			1042706330	1350326536	1722511093	1656428493	1906718169	1895976114	1636141562
31_003_scaffold_0_32	Klebsiella pneumoniae	K02911																			1705370926	1441810817	3733771986	3295675815	2838779231	2361483674	2532153041
31_003_scaffold_0_33	Klebsiella pneumoniae	K03621																					4.30637e+07	3.99277e+07			332839385
31_003_scaffold_0_34	Klebsiella pneumoniae	K00648																			5309773766	6883179343	5523008831	5872225910	6638898331	5451336960	5052663887
31_003_scaffold_0_35	Klebsiella pneumoniae	K00645																			5884383662	6920361740	7820254433	6367593888	7579143713	3648621837	5436390193
31_003_scaffold_0_36	Klebsiella pneumoniae	K00059																			7978965410	9861077068	9827393835	8033421324	11001283542	7151068170	13468983901
31_003_scaffold_0_37	Klebsiella pneumoniae	K02078																			2.81442e+08	2.98998e+08	1003841604	1144797175	5.07755e+08	7.22712e+08	2.53885e+08
31_003_scaffold_0_38	Klebsiella pneumoniae	K09458																			12217620491	13684699719	13979536458	12474584257	13653947721	9736404746	13210750249
31_003_scaffold_0_39	Klebsiella pneumoniae	K02619																			5.24762e+08	1177604049	5.2801e+08	4.62198e+08	5.70178e+08	3.46074e+08	349620976
31_003_scaffold_0_40	Klebsiella pneumoniae	K07082																			8.46781e+07	1.58527e+08	1.19634e+08	2.08986e+08	168400408	4.37727e+08	3.73075e+08
31_003_scaffold_0_41	Klebsiella pneumoniae	K00943																			9.12114e+08	7.9927e+08	1952841886	1146990189	1548616920	9.56542e+08	1133687629
31_003_scaffold_0_42	Klebsiella pneumoniae	K02341																			8.68174e+07	1.01671e+08	1.75267e+08	2.15825e+08	1.02843e+08	1.51195e+08	8.02956e+07
31_003_scaffold_0_43	Klebsiella pneumoniae	K03424																			8.67848e+08	1340560107	9.76534e+08	1114032224	1343758702	9.65432e+08	9.92339e+08
31_003_scaffold_0_44	Klebsiella pneumoniae	K02779																			1140691765	1257490870	2827171275	2066217425	3290611499	3600561598	1575777489
31_003_scaffold_0_45	Klebsiella pneumoniae	K02503																			1201990345	2093234927	8.40069e+08	8.63312e+08	866991272	1224042659	1123343030
31_003_scaffold_0_46	Klebsiella pneumoniae	0																			1.72274e+08	1.50752e+08	1.11125e+08	2.52754e+08	2.19906e+08	1.6441e+08	1.26194e+08
31_003_scaffold_0_47	Klebsiella pneumoniae	K07337																			1135667432	8.91983e+08	7.7531e+08	1405759434	1060832884	6.46904e+08	1002202554
31_003_scaffold_0_49	Klebsiella pneumoniae	K01207																			1010447207	1177068431	1191497043	1344493322	1532466436	8.17515e+08	1300417903
31_003_scaffold_0_5	Klebsiella pneumoniae	K23518																			4.61996e+08	5.08894e+08	5.34291e+08	3.5369e+08	5.1125e+08	2.9247e+08	3.88326e+08
31_003_scaffold_0_50	Klebsiella pneumoniae	K07000																			9066968262	8268526917	9077032656	10054470124	10806184822	6313462235	6339825702
31_003_scaffold_0_51	Klebsiella pneumoniae	K03885																			1032295867	6.11348e+08	2222103432	2280980737	1699507851	1850718491	1796086070
31_003_scaffold_0_53	Klebsiella pneumoniae	K02014																			4.35227e+07	4.99849e+07	219926736	1.00284e+08	8.07386e+07	4.20229e+07	1.35114e+08
31_003_scaffold_0_54	Klebsiella pneumoniae	K22041																			3.63254e+08	8.38866e+08	5.58069e+08	5.06697e+08	7.43804e+08	307061871	7.04361e+08
31_003_scaffold_0_55	Klebsiella pneumoniae	K12151																				1.58473e+07	3.12985e+07	2.16537e+07	5.72674e+06
31_003_scaffold_0_56	Klebsiella pneumoniae	K19236																			2.24889e+07		1.54856e+07			6.83507e+07	4.68235e+07
31_003_scaffold_0_57	Klebsiella pneumoniae	K03723																			4865508551	7800965680	7321027101	8501523710	7137185231	9233832697	7408054153
31_003_scaffold_0_58	Klebsiella pneumoniae	K09808																			5.05593e+07	1.98634e+07	7.0548e+07	1.54984e+07	1.64024e+07	6.14109e+07	1.137e+08
31_003_scaffold_0_59	Klebsiella pneumoniae	K09810																			9.00359e+08	880954438	9.73755e+08	1140415693	1389454266	8.96125e+08	1433447896
31_003_scaffold_0_6	Klebsiella pneumoniae	0																			6.01509e+08	2.67221e+08	4.68664e+08	7.58582e+08	5.69192e+08	416494706	8.17289e+08
31_003_scaffold_0_60	Klebsiella pneumoniae	K09808																			7.11105e+07	8.04127e+07	1.68858e+08	1.85446e+08	1329016079	2.06412e+08	4.05651e+08
31_003_scaffold_0_61	Klebsiella pneumoniae	K00884																			7.04837e+08	8.18362e+08	9.78685e+08	7.824e+08	7.43865e+08	5.14893e+08	8.67886e+08
31_003_scaffold_0_62	Klebsiella pneumoniae	K12410																			4.54952e+08	3.95485e+08	9.67558e+08	1274793389	9.62039e+08	9.61762e+08	7.65389e+08
31_003_scaffold_0_64	Klebsiella pneumoniae	K20034																			1.14172e+07		1.17868e+07	1.572e+07	2.03093e+07	6.8728e+06	2.12196e+07
31_003_scaffold_0_65	Klebsiella pneumoniae	0																						2.2378e+07			4.57808e+07
31_003_scaffold_0_66	Klebsiella pneumoniae	K11069																			3965552133	3852862854	5253542697	4867964697	6409606332	4255044609	3043434692
31_003_scaffold_0_69	Klebsiella pneumoniae	K11072																			3.89839e+08	4.33334e+08	3.89537e+08	3.57521e+08	3.8338e+08	2.63833e+08	3.29604e+08
31_003_scaffold_0_70	Klebsiella pneumoniae	K01258																			4224289603	5801272386	4483720405	6325435199	6964913389	4861973663	4611589947
31_003_scaffold_0_71	Klebsiella pneumoniae	K18850																			9.37444e+08	9.45947e+08	7.60739e+08	8.11069e+08	1052873999	1014169092	1278583448
31_003_scaffold_0_72	Klebsiella pneumoniae	K07637																			6.06037e+07	4.91225e+07	3.65955e+07	7.92541e+07	3.71932e+07	9.63272e+07	8.31273e+07
31_003_scaffold_0_73	Klebsiella pneumoniae	K07660																			2924301825	2372096618	1780313832	2306162161	2377351454	2011363522	3121166382
31_003_scaffold_0_76	Klebsiella pneumoniae	K01756																			7963314466	12513210313	9447738866	7484098794	11098333677	7346103902	14036565462
31_003_scaffold_0_77	Klebsiella pneumoniae	K07153																			1.79012e+08	2.67586e+08	3.60848e+08	2.06516e+08	2.16782e+08	2.73628e+08	4.09521e+08
31_003_scaffold_0_78	Klebsiella pneumoniae	K00566																			1467938797	1969744592	2334285070	2418046858	2578116764	1818476100	3456357967
31_003_scaffold_0_79	Klebsiella pneumoniae	K12152																			4.30032e+08	4.89e+08	5.90324e+08	8.03178e+08	7.21396e+08	6.47882e+08	4.56651e+08
31_003_scaffold_0_8	Klebsiella pneumoniae	K03670																			5953229628	6211215066	6144593656	7648319124	6469946205	4702442928	6360195603
31_003_scaffold_0_80	Klebsiella pneumoniae	K06181																			134654486	4.58028e+07	1.89532e+08	2.28294e+08	1.88245e+08	1.443e+08	109631108
31_003_scaffold_0_81	Klebsiella pneumoniae	K00031																			56104929578	35376712769	36206366715	41105784141	51148454100	27415685154	27712569799
31_003_scaffold_0_82	Klebsiella pneumoniae	0																							7.3588e+07
31_003_scaffold_0_89	Klebsiella pneumoniae	0																			9.48727e+07	1.15858e+08	1276167352	163162542	2.63682e+08	1.83776e+08	3.66726e+07
31_003_scaffold_0_9	Klebsiella pneumoniae	K03669																			1595136156	1413335939	1825581202	1840806915	1879906457	1655248129	2330236555
31_003_scaffold_0_90	Klebsiella pneumoniae	0																			3.05641e+08	2.44018e+08	2871753657	2.70071e+08	314534415	1.14558e+08	2.01288e+08
31_003_scaffold_0_91	Klebsiella pneumoniae	K07217																			1.50622e+08	1.26322e+08	1942408650	1.81393e+08	1.22813e+08	7.40623e+07	1.21808e+08
31_003_scaffold_0_96	Klebsiella pneumoniae	0																			3.04051e+07	2.00798e+08	1.28337e+08	1.0035e+08	1.22585e+08	1.81881e+07	1.09812e+08
31_003_scaffold_0_97	Klebsiella pneumoniae	0																			2.58131e+07	6.0537e+07	2.33422e+08	1.46648e+08	1.24512e+08	1.43857e+08	1.46701e+08
31_003_scaffold_0_99	Klebsiella pneumoniae	K22958																			2.68841e+08	2.54469e+08	487484381	563205456	3.74339e+08	3.65153e+08	272364259
31_003_scaffold_1_1	Klebsiella pneumoniae	0																			7894747862	6617687060	7082890277	7834918573	7971919400	4538470067	4768691943
31_003_scaffold_1_100	Klebsiella pneumoniae	K01224																			4.41847e+08	1342801241	1256270727	1951847286	1726460869	4.09603e+08	7.73887e+08
31_003_scaffold_1_101	Klebsiella pneumoniae	K15772																						3.07582e+07
31_003_scaffold_1_102	Klebsiella pneumoniae	K15771																			5.92802e+06			6.21012e+07			7.67491e+06
31_003_scaffold_1_103	Klebsiella pneumoniae	K15770																			1908997990	5549272038	4102135247	7839470873	6131670597	2715395889	2657293044
31_003_scaffold_1_104	Klebsiella pneumoniae	K10111																			3.99419e+08	1282987376	1514133620	1817172688	1792398412	1027513944	2580228035
31_003_scaffold_1_105	Klebsiella pneumoniae	0																			1.8607e+08	3.24526e+08	215029670	3.9847e+08	2.44615e+08	1.48791e+08	3.39379e+08
31_003_scaffold_1_106	Klebsiella pneumoniae	K23240																			6.12356e+07		8.92492e+06	3.97566e+07	1.51563e+07	1.13666e+07	6.78749e+07
31_003_scaffold_1_109	Klebsiella pneumoniae	0																			5.02197e+06		2.60232e+07	3.30169e+07		3.40041e+07
31_003_scaffold_1_11	Klebsiella pneumoniae	0																				9.20604e+06
31_003_scaffold_1_112	Klebsiella pneumoniae	0																			2.05727e+08	1.20623e+08	2.69371e+08	3.4381e+08	2.73432e+08	3.22885e+07	298209483
31_003_scaffold_1_114	Klebsiella pneumoniae	K09914																			4693796621	3398494664	5140935189	8308316581	7022682219	3692153891	7466768450
31_003_scaffold_1_115	Klebsiella pneumoniae	K10805																			2.84241e+08	3.01666e+08	3.72107e+08	4.90263e+08	5.62242e+08	4.06858e+08	5.70223e+08
31_003_scaffold_1_117	Klebsiella pneumoniae	K04752																			3.37689e+07	1.0919e+08	1.40604e+08	1.39701e+08	1.53986e+08	1.39948e+08	1.65134e+08
31_003_scaffold_1_118	Klebsiella pneumoniae	K18890																			2.70815e+08	2.9269e+08	2.45373e+08	2.44318e+08	1.02137e+08	1.37961e+08	3.33852e+08
31_003_scaffold_1_119	Klebsiella pneumoniae	K18889																			5.15763e+07	1.15349e+08	20587474	8.64047e+06	7.18362e+07	8.43603e+07	135274375
31_003_scaffold_1_12	Klebsiella pneumoniae	K00847																			5541323868	15050141867	8586944374	6968910069	10974187924	10660536595	9411691106
31_003_scaffold_1_120	Klebsiella pneumoniae	K05800																			6.31144e+07	1.17735e+08	3.15442e+08	7.44457e+07	2.5801e+08	3.98456e+08	4.28212e+08
31_003_scaffold_1_121	Klebsiella pneumoniae	K01738																			3.16175e+08	2.59162e+08	1033898003	3.82588e+08	4.17249e+08	656146299	2.53191e+08
31_003_scaffold_1_122	Klebsiella pneumoniae	K11938																			172107486	1.38837e+08	1.45496e+08	1.11701e+08	1.25415e+08	1.00988e+08	1.62473e+08
31_003_scaffold_1_123	Klebsiella pneumoniae	0																								8.16921e+06
31_003_scaffold_1_124	Klebsiella pneumoniae	K06920																			2.6249e+08	2.31054e+08	1.969e+08	9.35036e+07	2.52568e+08	1.77507e+07	1.13648e+08
31_003_scaffold_1_125	Klebsiella pneumoniae	K12500																			3.22823e+08	5.51469e+08	2.13308e+08	1.81985e+07	7.84209e+07	5.96362e+06	1.80026e+08
31_003_scaffold_1_127	Klebsiella pneumoniae	K03770																			6035412182	5135970406	6030755172	4651175373	5152171809	5342119882	9009759039
31_003_scaffold_1_128	Klebsiella pneumoniae	K03530																			3889903611	3070595271	1997957704	1520066626	2240507425	1.81962e+08	3991008685
31_003_scaffold_1_129	Klebsiella pneumoniae	K01338																			13395434662	13678061490	10670462521	11558398927	14035197710	11930442796	10419876890
31_003_scaffold_1_13	Klebsiella pneumoniae	K16077																			25594828074	38207909400	26986645078	31379020884	40418821487	29401050849	35325633457
31_003_scaffold_1_130	Klebsiella pneumoniae	K03544																			5477815278	6501793241	8086588028	8082781705	8710258387	7501849959	6662649871
31_003_scaffold_1_131	Klebsiella pneumoniae	K01358																			11834261230	9509454805	11068791248	12174682697	16282920313	9494693282	12102370267
31_003_scaffold_1_132	Klebsiella pneumoniae	K03545																			56374162069	54951085727	48770890061	42990313408	58173505094	39382563462	49771752772
31_003_scaffold_1_133	Klebsiella pneumoniae	K05527																			1.89398e+08	3.1696e+07	3.24905e+07	1.09845e+07	2.37814e+08	2.88776e+08	5.92611e+07
31_003_scaffold_1_134	Klebsiella pneumoniae	K07286																			1648890150	1568883434	2148968340	1839836696	2647753902	1369048501	2169026431
31_003_scaffold_1_136	Klebsiella pneumoniae	K02297																			4120984495	3349885654	4472653628	3866305213	3396847354	1761519833	3585179658
31_003_scaffold_1_137	Klebsiella pneumoniae	K02298																			2201920377	1184748352	5119001333	4368989473	3790051749	1426054061	2040305002
31_003_scaffold_1_14	Klebsiella pneumoniae	K02810																			3309094898	4529514343	3077021268	1959349525	6366936432	3714359374	6645046658
31_003_scaffold_1_149	Klebsiella pneumoniae	0																			15779597517	9790395214	10650830181	9188611747	20645228483	13497080835	27019186678
31_003_scaffold_1_15	Klebsiella pneumoniae	K01193																			8885966572	12146071939	10306218510	10107150587	14536887593	7898748680	14793694934
31_003_scaffold_1_150	Klebsiella pneumoniae	0																			157925156	165429554	2.19995e+08	2.48194e+08	3.00943e+08	8.0231e+07	2.89773e+08
31_003_scaffold_1_151	Klebsiella pneumoniae	K09767																			9064516798	12225710149	9980785200	6807879657	10560854236	8664765273	6526174893
31_003_scaffold_1_152	Klebsiella pneumoniae	K00077																			4.06942e+08	3.10723e+08	3.65153e+08	4.17165e+08	5.23049e+08	4.63474e+08	6.26527e+08
31_003_scaffold_1_153	Klebsiella pneumoniae	K03152																			2.17922e+08	3.49259e+08	3.73582e+08	3.07475e+08	2.98041e+08	4.14581e+08	3.99707e+08
31_003_scaffold_1_155	Klebsiella pneumoniae	K03151																			5.29648e+08	8.16271e+08	9.98593e+08	1017178520	9.75352e+08	7.37957e+08	9.03946e+08
31_003_scaffold_1_157	Klebsiella pneumoniae	K00795																			4.98474e+08	8.64514e+08	6.43716e+08	5.04616e+08	7.72811e+08	3.19635e+08	9.94576e+08
31_003_scaffold_1_158	Klebsiella pneumoniae	K01662																			1492083908	1464559183	1722868256	1720856548	1916195268	2368212172	2613916291
31_003_scaffold_1_159	Klebsiella pneumoniae	K23107																			4180787174	2417194811	2264827534	3270574035	3474556073	2708528197	2098481377
31_003_scaffold_1_16	Klebsiella pneumoniae	K03484																			7.73881e+08	1052332968	1052487623	1288784060	1477178780	1127351006	2204423812
31_003_scaffold_1_161	Klebsiella pneumoniae	K00946																			2131754894	2545872364	2657667931	4231205534	3788762183	3410364662	3839030726
31_003_scaffold_1_162	Klebsiella pneumoniae	K03625																			1484254305	1683259531	2063123834	1582099208	2544363316	1646748133	1820472243
31_003_scaffold_1_163	Klebsiella pneumoniae	K00794																			16562052131	21204936844	18536247716	20149280878	26869389014	17850578527	23423371698
31_003_scaffold_1_164	Klebsiella pneumoniae	K11752																			1440671291	1390875401	1929151952	1940123805	2151590036	1412061076	1886426505
31_003_scaffold_1_165	Klebsiella pneumoniae	K07738																			1491177555	1469282657	1551312371	1689340316	2029466449	1032482247	2271538548
31_003_scaffold_1_166	Klebsiella pneumoniae	0																			2.32898e+08	2.19188e+08	2.32398e+08	2.09344e+08	1.70105e+08	5.10956e+07	2.75343e+08
31_003_scaffold_1_167	Klebsiella pneumoniae	K05517																			3482125429	2500965577	5553081438	4572540091	3398987399	2959630201	3038220030
31_003_scaffold_1_170	Klebsiella pneumoniae	K03074																			6.33779e+08	4.91361e+08	3.77866e+08	3.03113e+08	6.18884e+08	3.79701e+08	4.0874e+08
31_003_scaffold_1_171	Klebsiella pneumoniae	K03072																			3181931010	2967710768	3629310772	2926713670	3509959627	3593245760	4042342187
31_003_scaffold_1_172	Klebsiella pneumoniae	K03210																			1756709329	1038681698	3550755906	2832148155	1903568522	1456982782	3216234561
31_003_scaffold_1_173	Klebsiella pneumoniae	K00773																			1694003863	2362096895	2185221042	1829349783	5133126721	1408644485	2103835647
31_003_scaffold_1_174	Klebsiella pneumoniae	K07568																			1.27652e+08	1.67539e+08	5.89346e+08	9.29199e+08	5.57274e+08	1227169219	2.70003e+08
31_003_scaffold_1_176	Klebsiella pneumoniae	K03386																			32771318727	46483235650	33203007900	38752858016	47856928756	28841362001	40087431773
31_003_scaffold_1_177	Klebsiella pneumoniae	K02821																			2.68924e+08	1.01989e+08	2.32966e+08	1.92773e+08	4.19171e+08	2.56918e+08	1.19799e+08
31_003_scaffold_1_178	Klebsiella pneumoniae	K02822																			1253496484	513260108	515712004	5.01977e+08	6.76234e+08	8.58187e+08	1107890092
31_003_scaffold_1_179	Klebsiella pneumoniae	K03475																			1.00532e+08		1.10262e+08	1.43357e+07		1.63134e+07	9.91241e+07
31_003_scaffold_1_180	Klebsiella pneumoniae	0																			3.61257e+08	6.25095e+07	4.03664e+07	6.66383e+07	1.16488e+08	2.30057e+07	1.37544e+08
31_003_scaffold_1_181	Klebsiella pneumoniae	K01624																			1624153071	9.16294e+08	5.92388e+08	4.28987e+08	9.37609e+08	3.77093e+08	6.80636e+08
31_003_scaffold_1_182	Klebsiella pneumoniae	0																							1.03788e+07		1.79213e+07
31_003_scaffold_1_184	Klebsiella pneumoniae	0																				6.53529e+07	4.74052e+07	9.12746e+07	1.04674e+08	8.07737e+06	7.52657e+07
31_003_scaffold_1_186	Klebsiella pneumoniae	0																					1.61782e+07
31_003_scaffold_1_187	Klebsiella pneumoniae	K01187																			1665823464	1930945637	3905108495	5037659426	7504781993	4782468040	1207536890
31_003_scaffold_1_188	Klebsiella pneumoniae	K11736																			8.3241e+06	4.5303e+07	5.76597e+07	7.03953e+07	3.91922e+07	2.59642e+07	4.78429e+07
31_003_scaffold_1_190	Klebsiella pneumoniae	K07636																			4.96091e+08	4.10381e+08	4.31088e+08	5.69006e+08	3.87842e+08	4.03489e+08	4.18615e+08
31_003_scaffold_1_191	Klebsiella pneumoniae	K07657																			5.33828e+08	4.99227e+08	4.07135e+08	4.68971e+08	5.14581e+08	4.37512e+08	5.09633e+08
31_003_scaffold_1_192	Klebsiella pneumoniae	K03547																			3.55947e+08	454945944	5.17786e+08	7.53517e+08	7.32654e+08	4.62881e+08	7.14865e+08
31_003_scaffold_1_193	Klebsiella pneumoniae	K03546																			4.04622e+08	490615581	6.25028e+08	6.00873e+08	6.75799e+08	6.17199e+08	745822196
31_003_scaffold_1_194	Klebsiella pneumoniae	K00847																			2434467574	1815642066	1909669285	2937260577	2979288897	2951229222	2321199261
31_003_scaffold_1_195	Klebsiella pneumoniae	K03554																			4.42091e+08	8.94243e+08	1273132070	9.5576e+08	1117179035	1095220091	1001062547
31_003_scaffold_1_196	Klebsiella pneumoniae	K09913																			2.13751e+08	3.82291e+08	1.29938e+08	1.22154e+08	45196290	6.30962e+07	1.05789e+08
31_003_scaffold_1_197	Klebsiella pneumoniae	K14591																			2.92872e+08	2.03032e+08	2.92046e+08	3.43579e+08	3.76407e+08	4.11812e+08	3.51179e+08
31_003_scaffold_1_198	Klebsiella pneumoniae	0																			307186174	7.09054e+07	369002703	4.26506e+08	1.48271e+08	2.9928e+08	2.31947e+08
31_003_scaffold_1_199	Klebsiella pneumoniae	K00891																			3.32843e+08	2.51022e+08	6.20545e+08	6.3807e+08	720624282	2.43071e+08	4.61472e+08
31_003_scaffold_1_2	Klebsiella pneumoniae	K10013																			7.21773e+08	1246937752	9.65474e+08	1526180603	2111883639	1100261180	6.35689e+08
31_003_scaffold_1_20	Klebsiella pneumoniae	K17213																			1375994608	2.94128e+08	3.63328e+08	2.00489e+08	2.1953e+08	1.49662e+08	106572589
31_003_scaffold_1_200	Klebsiella pneumoniae	K09945																			678712600	3.61579e+08	5.57931e+08	5.20853e+08	6.67931e+08	1.75517e+08	1007561736
31_003_scaffold_1_201	Klebsiella pneumoniae	K09768																			2.59087e+08	3.01856e+08	157213163	9.88381e+07	2.67425e+08	2.90688e+07	2.48288e+08
31_003_scaffold_1_202	Klebsiella pneumoniae	K00286																			5025038903	4257073845	6138317517	4460129347	4860762228	3232676419	5504855304
31_003_scaffold_1_203	Klebsiella pneumoniae	0																			1451746172	4.12955e+08	3.46948e+08	4.54026e+08	6.21365e+08	2.0939e+08	489812541
31_003_scaffold_1_204	Klebsiella pneumoniae	K01077																			5.48488e+08	6.07542e+08	6.04934e+08	7.91443e+08	6.33501e+08	2.69141e+08	5.33557e+08
31_003_scaffold_1_205	Klebsiella pneumoniae	0																			1399884078	8.89414e+08	3.61848e+08	3.35794e+08	1084201449	4.86603e+08	1862639517
31_003_scaffold_1_208	Klebsiella pneumoniae	K01921																			1163660691	1667736878	2380193630	2151434919	3085823454	1689736089	2034763598
31_003_scaffold_1_211	Klebsiella pneumoniae	0																			2.53558e+08	1.70159e+08	3.87687e+07	5.20728e+07	1.06428e+08	6.74924e+07	2.24489e+08
31_003_scaffold_1_214	Klebsiella pneumoniae	K18988																			3.77067e+07	1.16347e+08	4.22268e+08	3.24017e+08	9.93787e+07	3.11919e+07	2.14649e+07
31_003_scaffold_1_215	Klebsiella pneumoniae	K01698																			4507903506	7454285753	6351199582	7800554214	5592835117	5487087458	6849847521
31_003_scaffold_1_219	Klebsiella pneumoniae	K10831																			2.88289e+07
31_003_scaffold_1_221	Klebsiella pneumoniae	K00547																			451409332	5.401e+08	5.51429e+08	4.49156e+08	354527238	3.68399e+08	3.18607e+08
31_003_scaffold_1_225	Klebsiella pneumoniae	K03736																									7.12685e+07
31_003_scaffold_1_232	Klebsiella pneumoniae	K02030																			3.54406e+08	6.05298e+08	3.89165e+08	4.35822e+08	7.38949e+08	2.22244e+08	3.64736e+08
31_003_scaffold_1_233	Klebsiella pneumoniae	K02028																									1.65624e+07
31_003_scaffold_1_237	Klebsiella pneumoniae	K21966																							2.75959e+07
31_003_scaffold_1_238	Klebsiella pneumoniae	K21965																					4.13266e+07	5.14483e+07	3.42368e+07	1.66748e+07	4.82407e+07
31_003_scaffold_1_24	Klebsiella pneumoniae	0																			2.4027e+07	1.01487e+08	1.06072e+08	4.79275e+07	1.45806e+08	6.88339e+07	2.4884e+08
31_003_scaffold_1_27	Klebsiella pneumoniae	K04567																			7144317569	6650794697	7122054209	5133381695	7801108312	8618541035	9292334649
31_003_scaffold_1_29	Klebsiella pneumoniae	K01582																			17043212545	10073088450	18966544849	19470753464	25641665678	25705103293	16685893124
31_003_scaffold_1_3	Klebsiella pneumoniae	K01451																			2.72072e+08	277812184	3.84443e+08	4.27417e+08	5.7273e+08	289273163	2.15291e+08
31_003_scaffold_1_31	Klebsiella pneumoniae	K03765																			4.6711e+08	5.56281e+08	735341555	7.73756e+08	6.57394e+08	413633355	7.32141e+08
31_003_scaffold_1_32	Klebsiella pneumoniae	0																			4104673448	3328233064	4571201032	8587992391	3981763225	2773953702	1597689806
31_003_scaffold_1_33	Klebsiella pneumoniae	K02517																				7.03226e+07	1.01212e+08		3.88788e+07	9.60959e+07	3.87764e+08
31_003_scaffold_1_34	Klebsiella pneumoniae	0																			5.97521e+08	3.37591e+08	2.0653e+08	3.07242e+08	2.49477e+08	3.32905e+08	2.55873e+08
31_003_scaffold_1_37	Klebsiella pneumoniae	K15540																						6.32353e+07	1.14145e+08	5.91161e+06
31_003_scaffold_1_38	Klebsiella pneumoniae	K07345																				9.96252e+07	5.90311e+08	4.00416e+08	6.34508e+08	3.19162e+08	1.39572e+08
31_003_scaffold_1_41	Klebsiella pneumoniae	K01647																			6.18384e+08	6.19634e+08	9.00393e+08	9.9384e+08	9.14302e+08	5.47838e+08	2.89917e+08
31_003_scaffold_1_43	Klebsiella pneumoniae	0																			1.88645e+07	2.19866e+07	6.88183e+07	2.33337e+07	2.13983e+07		8.99653e+07
31_003_scaffold_1_44	Klebsiella pneumoniae	K07127																			1.18676e+08	3.03618e+07	2.18438e+08		2.96875e+07	1.19845e+08	6.7646e+07
31_003_scaffold_1_45	Klebsiella pneumoniae	0																			1.27396e+08	7.48157e+07	138990841	5.42364e+07	1.09902e+08	9.63627e+06	7.8691e+07
31_003_scaffold_1_46	Klebsiella pneumoniae	0																			2.02813e+08	6.14014e+07	1.42571e+08	1.23247e+08	2.47515e+08	1.21255e+08	1.57119e+08
31_003_scaffold_1_47	Klebsiella pneumoniae	K01491																			5.97143e+08	8.82174e+08	9.25822e+08	1066614693	1369214152	1865497162	1385429887
31_003_scaffold_1_48	Klebsiella pneumoniae	K14761																			1.054e+08	1.36867e+08	7.74779e+07	1.72222e+08	1.53407e+08	2.15184e+08	2.35759e+08
31_003_scaffold_1_49	Klebsiella pneumoniae	K01883																			3960988386	4380122049	4089613312	3639136394	4994007838	2776815559	4108888065
31_003_scaffold_1_5	Klebsiella pneumoniae	0																			179545656	3.18825e+08	2.93551e+06		4.09316e+07		3.39435e+06
31_003_scaffold_1_50	Klebsiella pneumoniae	K03768																			10949903315	15462281500	9168712651	9271513389	13359327251	7518273392	8629901452
31_003_scaffold_1_51	Klebsiella pneumoniae	K03269																			3.07306e+07	1.00666e+08	3.09367e+07	2.56811e+07	3.97816e+07		4.46002e+07
31_003_scaffold_1_53	Klebsiella pneumoniae	K01588																			9.4326e+08	1512448441	2761551813	2573862452	3343561856	1968881345	2683426916
31_003_scaffold_1_54	Klebsiella pneumoniae	K01589																			6.83284e+08	1075198029	1865241878	1658367239	1664050830	2309287896	1672324481
31_003_scaffold_1_55	Klebsiella pneumoniae	K06917																			4.10644e+08	7.39316e+08	6.3365e+08	4.79362e+08	6.03802e+08	1.65762e+08	9.12668e+08
31_003_scaffold_1_56	Klebsiella pneumoniae	0																			1.04513e+08	3.46743e+07	1.04612e+07				4.3507e+07
31_003_scaffold_1_58	Klebsiella pneumoniae	K10804																			2.93722e+07	1.69218e+07	1.25357e+08	1.63681e+08	2.78231e+08	6.11187e+08	4.11054e+08
31_003_scaffold_1_59	Klebsiella pneumoniae	0																			3.1406e+08	1.48775e+08	1.60546e+08	1.56571e+08	4.69706e+08	2.32277e+08	3.4548e+08
31_003_scaffold_1_60	Klebsiella pneumoniae	K05838																			1631544830	2485732107	4233735525	3210479085	3637811479	3022138173	2858916468
31_003_scaffold_1_61	Klebsiella pneumoniae	K02069																				1.81204e+07	6.35707e+07	4.6981e+07	2.88495e+07	47863726	5.68239e+07
31_003_scaffold_1_62	Klebsiella pneumoniae	K02068																			296759835	4.36202e+08	5.47979e+08	5.69946e+08	6.10242e+08	3.59436e+08	3.19412e+08
31_003_scaffold_1_63	Klebsiella pneumoniae	0																			3950460396	2943757465	3139066616	3790033940	3307443516	2470925165	4457275212
31_003_scaffold_1_64	Klebsiella pneumoniae	K07340																			8.9571e+07	8.33361e+07	1.073e+08	124324180	9.65405e+07	4.32895e+07	1.88048e+08
31_003_scaffold_1_65	Klebsiella pneumoniae	K19591																			178262446	2.99176e+08	2.21798e+08	2.02938e+08	1.86216e+08	1.55654e+08	4.75789e+08
31_003_scaffold_1_66	Klebsiella pneumoniae	K17686																			568738522	5.47749e+08	5.83931e+08	9.15687e+08	8.32295e+08	6.44391e+08	1241193294
31_003_scaffold_1_67	Klebsiella pneumoniae	K09973																			6.95184e+07	7.31761e+07	1.65017e+08	1.67488e+08	1.22915e+08	3.67703e+07	1.80001e+08
31_003_scaffold_1_68	Klebsiella pneumoniae	K03976																			794599365	1445184025	1932147012	2063418379	2080801863	1409672137	1357907893
31_003_scaffold_1_69	Klebsiella pneumoniae	K11751																			3136813076	2325226450	2651844263	2768731235	3359644466	2043647173	2988849803
31_003_scaffold_1_70	Klebsiella pneumoniae	K08223																								1.7095e+07
31_003_scaffold_1_71	Klebsiella pneumoniae	K03455																			4.22777e+08	3.74105e+08	434975692	2.92363e+08	4.23677e+08	2.91714e+08	443166801
31_003_scaffold_1_72	Klebsiella pneumoniae	K00892																			3.53914e+08	2.85065e+08	5.00389e+08	3.94376e+08	6.1726e+08	2.7619e+08	4.96783e+08
31_003_scaffold_1_73	Klebsiella pneumoniae	K01772																			4.29173e+08	4.52474e+08	7.1472e+08	6.02942e+08	6.35678e+08	6.7844e+08	808847333
31_003_scaffold_1_74	Klebsiella pneumoniae	K00939																			7518055206	7556635016	8943429569	8220639839	10627391978	6883676923	3659812798
31_003_scaffold_1_75	Klebsiella pneumoniae	K04079																			23338501430	29748355131	26903986048	29826287477	35376530241	28614911706	23899944868
31_003_scaffold_1_76	Klebsiella pneumoniae	K06187																			2.96834e+08	5.0688e+08	5.87381e+08	4.74523e+08	6.38853e+08	1.82402e+08	486997398
31_003_scaffold_1_77	Klebsiella pneumoniae	K09747																			2120843357	1908910666	3274407749	4082527440	3239712120	1273697343	5293812620
31_003_scaffold_1_78	Klebsiella pneumoniae	K02343																			1317861347	1376616035	1152865365	1188703059	1750618672	704202052	1492879753
31_003_scaffold_1_79	Klebsiella pneumoniae	K00759																			1327456281	1756420677	2332836621	2116277860	2807660928	1904587442	1715673900
31_003_scaffold_1_81	Klebsiella pneumoniae	K04067																			1.53437e+08	1.04378e+08	4.60882e+07	9.05729e+07	6.94512e+07	4.17786e+06	8.80423e+07
31_003_scaffold_1_84	Klebsiella pneumoniae	K05802																			6.43712e+08	6.78309e+08	4.35593e+08	3.90747e+08	6.08027e+08	6.48093e+08	1094021093
31_003_scaffold_1_85	Klebsiella pneumoniae	K03577																					4.67445e+07
31_003_scaffold_1_86	Klebsiella pneumoniae	K03585																			9404457148	11300206272	9332904477	8983170424	11461081319	7739475988	16587519793
31_003_scaffold_1_87	Klebsiella pneumoniae	K18138																			5139493558	4619819284	8617803446	7256000956	7087634840	5912490181	12133396419
31_003_scaffold_1_88	Klebsiella pneumoniae	K19162																			1.55257e+08	154262988	1.94592e+08	6.48805e+07	2.38156e+08	1.10381e+08	7.26555e+07
31_003_scaffold_1_89	Klebsiella pneumoniae	K05839																			2.67453e+08	3.21082e+08	3.96323e+08	4.01409e+08	5.3731e+08	5.21133e+08	4.13084e+08
31_003_scaffold_1_90	Klebsiella pneumoniae	K00661																			2.49606e+08	4.6374e+08	3.66242e+08	1.74171e+08	4.38975e+08	3.61691e+08	6.51515e+08
31_003_scaffold_1_95	Klebsiella pneumoniae	K02909																			6.75948e+07		1.90575e+08	2.7885e+08	7.8262e+07	2.16025e+08	1.43034e+08
31_003_scaffold_1_96	Klebsiella pneumoniae	0																			8.93156e+08	1145786563	1123866056	1246232956	1240954649	7.86626e+08	1611951905
31_003_scaffold_1_97	Klebsiella pneumoniae	K02024																			1005418973	2787767138	2925463570	5342336993	3751807262	2062640415	1269639263
31_003_scaffold_1_99	Klebsiella pneumoniae	K12308																			1310071417	1909629406	2382378251	4425086249	2868178788	2291612924	2134435869
31_003_scaffold_10_10	Klebsiella pneumoniae	0																			2.54414e+07	2.51923e+07	2.64741e+07	2.61365e+07	3.43027e+07	4.74705e+07	3.96274e+07
31_003_scaffold_10_100	Klebsiella pneumoniae	K00138																			3.03414e+07	1.56131e+08	503954257	2.26598e+08	1.27568e+08	1.6985e+08	2.05933e+08
31_003_scaffold_10_107	Klebsiella pneumoniae	K01713																			1.68555e+08	2.21105e+08	3.60714e+08	4.39875e+08	293993947	1.27415e+08	5.16613e+08
31_003_scaffold_10_109	Klebsiella pneumoniae	0																			4.38053e+08	4.22509e+08	5.35104e+08	7.95355e+08	6.07637e+08	6.03727e+08	5.73354e+08
31_003_scaffold_10_110	Klebsiella pneumoniae	K12972																			3.62536e+06	3.02358e+06	1.00166e+07	5.95926e+06	4.57011e+06	4.60159e+07	2.15672e+06
31_003_scaffold_10_112	Klebsiella pneumoniae	K02028,K02029																			8.14859e+06		3.35252e+07	4.17342e+07	1.35655e+07	9.13542e+07	6.56375e+07
31_003_scaffold_10_116	Klebsiella pneumoniae	K12255																								1.71429e+07
31_003_scaffold_10_117	Klebsiella pneumoniae	0																					15475807
31_003_scaffold_10_118	Klebsiella pneumoniae	K19587																			9.20171e+08	9.12054e+08	9.62998e+08	1300397707	1393109306	1038147159	4.01466e+08
31_003_scaffold_10_119	Klebsiella pneumoniae	K19585																			602541014	3.13637e+08	1.81376e+08	3.34938e+08	7.41196e+08	5.73146e+08	8968864120
31_003_scaffold_10_120	Klebsiella pneumoniae	K19586																			2.21737e+08	4.1617e+07	3.75547e+08	4.1035e+08	1.6384e+08	4.1105e+08	13574027255
31_003_scaffold_10_121	Klebsiella pneumoniae	K05804																			2.21706e+07	2.41015e+07	4.57673e+06	4.91101e+07	7.91197e+07	7.61364e+07	5.06071e+08
31_003_scaffold_10_123	Klebsiella pneumoniae	K03664																			1.28833e+08	3.19751e+08	3.08638e+08	2.85445e+08	404057522	2.29414e+08	4.25531e+08
31_003_scaffold_10_124	Klebsiella pneumoniae	0																			7.80102e+06		2.43928e+07	8.9245e+06	3.47127e+06	8.78929e+07	8.80221e+06
31_003_scaffold_10_125	Klebsiella pneumoniae	K09801																			2.4707e+08	2.13639e+08	2.75817e+08	2.33602e+08	272172187	9.28325e+07	2.96789e+08
31_003_scaffold_10_126	Klebsiella pneumoniae	K06186																			9.03247e+07	60409082	1.89926e+08	5.2289e+08	1.83279e+07	2.37628e+08	3.41588e+08
31_003_scaffold_10_127	Klebsiella pneumoniae	K03631																			1.29981e+07	1.44977e+07	4.12648e+07		2.21149e+07		7.88532e+06
31_003_scaffold_10_128	Klebsiella pneumoniae	K00858																			3.84739e+08	5.55487e+08	3.86358e+08	7.71521e+08	7.81837e+08	674035819	9.949e+08
31_003_scaffold_10_129	Klebsiella pneumoniae	K03687																			7331485663	9455024177	10108593364	9693915518	8982585043	7355315221	9697309486
31_003_scaffold_10_130	Klebsiella pneumoniae	0																			8.49606e+07	1.18956e+08	2.57317e+08	2.09976e+08	1.46342e+08	1.94714e+08	2.60941e+08
31_003_scaffold_10_132	Klebsiella pneumoniae	K03106																			2341998584	1888712115	5214979028	3947808017	4974890080	4483147827	5151880782
31_003_scaffold_10_133	Klebsiella pneumoniae	K02959																			9685406431	8999588744	13964945812	17210892765	18492115669	8311855841	12261772454
31_003_scaffold_10_134	Klebsiella pneumoniae	K02860																			1029755226	1185763088	1598144185	1409533776	1906969853	1232117591	1753761346
31_003_scaffold_10_135	Klebsiella pneumoniae	K00554																			2.15107e+08	2.40537e+08	3.79728e+08	9.1648e+08	5.41904e+08	1718660489	3.55236e+08
31_003_scaffold_10_136	Klebsiella pneumoniae	K02884																			17234558962	18577271336	15553431711	24095719983	22192531193	17728471204	17807423539
31_003_scaffold_10_138	Klebsiella pneumoniae	0																				2.82715e+06	2.11591e+08	1.34891e+07	3.79356e+06		1.09969e+07
31_003_scaffold_10_139	Klebsiella pneumoniae	0																			1.24312e+08	1.0521e+08	1.35385e+08	1.94844e+08	2.98021e+08	2.0164e+08	4.66715e+08
31_003_scaffold_10_14	Klebsiella pneumoniae	K11607																					3.03135e+07	1.87279e+07		3.19332e+07	5.67613e+07
31_003_scaffold_10_140	Klebsiella pneumoniae	K21021																			5.34211e+06		7.19096e+06	1.45865e+07	6.63723e+07	3.91543e+07	7.28917e+07
31_003_scaffold_10_142	Klebsiella pneumoniae	K01626																			4.34541e+08	5.18736e+08	1060520914	7.23642e+08	6.80021e+08	2.97539e+08	2.64678e+08
31_003_scaffold_10_143	Klebsiella pneumoniae	K14187																			6.6333e+08	6.12757e+08	1485957047	1179479745	1086385597	8.83568e+08	8.2321e+08
31_003_scaffold_10_144	Klebsiella pneumoniae	K14274																			2233091488	2980529443	1933034093	1959810717	3286741224	3849419381	3255842008
31_003_scaffold_10_145	Klebsiella pneumoniae	K14170																			7.83079e+08	7.69142e+08	4.73137e+08	5.12679e+08	7.0748e+08	6.71966e+08	9.16437e+08
31_003_scaffold_10_146	Klebsiella pneumoniae	K05809																			11890625475	4298733464	7765327185	8399705796	11678073278	4626826440	8331419476
31_003_scaffold_10_147	Klebsiella pneumoniae	K05807																			2549854323	3110388189	3097029546	2725965623	2779531177	1581484892	3866442938
31_003_scaffold_10_148	Klebsiella pneumoniae	K06180																			5.20142e+08	6.78578e+08	1001458417	8.24508e+08	9.88145e+08	1095823397	8.62337e+08
31_003_scaffold_10_149	Klebsiella pneumoniae	K05810																			3.50039e+08	2.41088e+08	5.18118e+08	3.19733e+08	5.84216e+08	214279045	3.79502e+08
31_003_scaffold_10_15	Klebsiella pneumoniae	K11604																			3.77871e+07		1.17258e+07	6.92085e+06	1.02488e+07	2.72369e+07
31_003_scaffold_10_150	Klebsiella pneumoniae	K03695																			30891308436	35993193783	27562488921	24792771011	31049235457	24015063305	28011141561
31_003_scaffold_10_16	Klebsiella pneumoniae	0																			2.78193e+08	3.02759e+08	3.85963e+08	2.67539e+08	3.91179e+08	359744667	4.41551e+08
31_003_scaffold_10_21	Klebsiella pneumoniae	K02761																			5.84967e+07	6.77752e+07	3.66735e+07		7.26739e+07	5.91244e+07	7.88773e+07
31_003_scaffold_10_26	Klebsiella pneumoniae	K15836																			8.05926e+08	1071554369	1904806136	2466493946	1961788787	2004581339	2119144017
31_003_scaffold_10_27	Klebsiella pneumoniae	K04655																			1063155391	1994331134	4068671137	4389665998	3888223227	3908435372	2620078001
31_003_scaffold_10_28	Klebsiella pneumoniae	K04654																			3.26568e+08	649472418	1898873071	1897574681	1701470975	1426030130	1527333996
31_003_scaffold_10_29	Klebsiella pneumoniae	K04653																			1.17364e+07	8.14599e+06	3.13058e+07	4.51304e+07	4.29968e+07	2.359e+07	3.65153e+07
31_003_scaffold_10_30	Klebsiella pneumoniae	K04652																			2.53252e+08	6.43085e+08	1375930309	1629400791	1662832493	1334205986	1471285090
31_003_scaffold_10_31	Klebsiella pneumoniae	K04651																			2.02264e+08	2.78861e+08	5.9751e+08	8.65274e+08	5.31434e+08	4.66288e+08	5.91452e+08
31_003_scaffold_10_32	Klebsiella pneumoniae	K15833																			5.79715e+08	1519894026	3706222431	3729560274	3486226827	2361839751	2239955647
31_003_scaffold_10_33	Klebsiella pneumoniae	K15827																			2183341478	3626377992	5857447300	7835071218	8243527365	7545068858	5451934685
31_003_scaffold_10_34	Klebsiella pneumoniae	K15828																				6.63226e+07	2.2855e+08	5.11746e+08	1.06788e+08	1.30863e+08	8.23631e+07
31_003_scaffold_10_35	Klebsiella pneumoniae	K15829																			105673233	1.3588e+08	5.8764e+08	5.41927e+08	3.99946e+08	2.669e+08	229392224
31_003_scaffold_10_36	Klebsiella pneumoniae	K15830																			3766761413	7739966213	14959558410	17055531296	15050766471	16448441076	11381483587
31_003_scaffold_10_37	Klebsiella pneumoniae	K15831																			1431890808	2680910078	4158327638	4718437564	5280427685	5073828414	4734198835
31_003_scaffold_10_38	Klebsiella pneumoniae	K15832																			1386152491	3955557168	5147792806	8270068241	6288613177	6730385065	5618040017
31_003_scaffold_10_39	Klebsiella pneumoniae	K15834																			311670243	5.43534e+08	7.14384e+08	8.47539e+08	7.78552e+08	1307167701	4.73403e+08
31_003_scaffold_10_4	Klebsiella pneumoniae	K02016																			7.07492e+06	2.88285e+07	7.39237e+07	9.82357e+07	1.55473e+08	139172690	1.23434e+08
31_003_scaffold_10_40	Klebsiella pneumoniae	K08315																			3.59667e+07	5.21671e+08	9.03097e+08	9.0609e+08	6.87579e+08	6.71951e+08	4.30656e+08
31_003_scaffold_10_42	Klebsiella pneumoniae	K01223																			3.28092e+07	1.7721e+08	2.02521e+08	3.05095e+08	254377882	1.39183e+08	1.44085e+08
31_003_scaffold_10_44	Klebsiella pneumoniae	K03487																			5.41958e+08	625855617	1045163225	1067492823	9.27932e+08	8.48181e+08	1098792314
31_003_scaffold_10_45	Klebsiella pneumoniae	K05796																			1181697971	1886509583	4745260538	6691821534	5987206876	4591140358	6235528153
31_003_scaffold_10_46	Klebsiella pneumoniae	K04656																			264790390	5.28656e+08	1363624788	1458908215	1359605081	1128435299	1216460310
31_003_scaffold_10_47	Klebsiella pneumoniae	K07241																				6.05959e+07	5.29812e+07	6.47825e+07	8.11964e+07	4.3532e+07	4.74205e+07
31_003_scaffold_10_49	Klebsiella pneumoniae	K12264																				1.30675e+08	3.94548e+07	2.9684e+07	1.00151e+07		3.08984e+07
31_003_scaffold_10_50	Klebsiella pneumoniae	K12266																			1.79586e+08	4.20674e+08	3.27016e+08	2.50617e+08	5.3904e+08	3.05906e+08	2.71195e+08
31_003_scaffold_10_51	Klebsiella pneumoniae	K02467																			1699405468	1745567476	2056576680	1438374286	1627606015	3275976083	1984146565
31_003_scaffold_10_52	Klebsiella pneumoniae	K02468																			7.98667e+08	9.9912e+08	7.7402e+08	7.23208e+08	1081840751	8.00514e+08	1003974910
31_003_scaffold_10_54	Klebsiella pneumoniae	K00068																			4.35974e+07		3.26621e+07	5.66033e+07	7.61443e+07	5.77597e+07	1.21276e+08
31_003_scaffold_10_55	Klebsiella pneumoniae	K02781																				4.50232e+07	8.68024e+07	8.1279e+07	167683205	7.05841e+06	8.40603e+07
31_003_scaffold_10_58	Klebsiella pneumoniae	K08305																			3.41112e+08	7.82724e+08	1024960870	8.82081e+08	1127278779	2.49556e+08	813767621
31_003_scaffold_10_6	Klebsiella pneumoniae	K16087																			5.64091e+08	1.57583e+08	1.09117e+08	3.2895e+07		1.59467e+07
31_003_scaffold_10_62	Klebsiella pneumoniae	K02077																					2.10155e+07	5.90988e+07	4.13179e+07	4.50279e+07	5.14393e+07
31_003_scaffold_10_63	Klebsiella pneumoniae	K03743																			4.02123e+08	3.77981e+08	8.26986e+08	610876042	5.38626e+08	4.70303e+08	5.49392e+08
31_003_scaffold_10_64	Klebsiella pneumoniae	K03553																			7283287677	11208740009	6733164387	6469123337	8653028264	6296953729	9659775859
31_003_scaffold_10_65	Klebsiella pneumoniae	K03565																									2.51207e+07
31_003_scaffold_10_66	Klebsiella pneumoniae	K01872																			14865759697	16247411370	16639661377	11700363605	16861475976	13481235715	13633060934
31_003_scaffold_10_67	Klebsiella pneumoniae	K03563																			3860548196	7099961020	6.07477e+08	9.98475e+08	3777033643	6.20605e+08	8.15939e+08
31_003_scaffold_10_68	Klebsiella pneumoniae	0																			2380569998	1355166477	2607260106	1653569463	1914957909	1869435392	2240087451
31_003_scaffold_10_69	Klebsiella pneumoniae	0																			302435718	5.85366e+08	7.37803e+08	4.50846e+08	6.08691e+08	3.99519e+08	726355737
31_003_scaffold_10_7	Klebsiella pneumoniae	K07401																			2.97448e+08	8.42753e+07	6.65511e+07	4.37984e+07	8.46742e+07		1.79843e+07
31_003_scaffold_10_71	Klebsiella pneumoniae	K01919																			1884808934	2350439694	2275203199	2566693628	3447197600	1825917697	1738502686
31_003_scaffold_10_72	Klebsiella pneumoniae	K07173																			11143682024	14050108138	11293445518	13167788454	13182789618	9718791619	8436745990
31_003_scaffold_10_75	Klebsiella pneumoniae	K03446																			6.29391e+06	2.97569e+07	132658838	1.29923e+08	4.23015e+07		1.20166e+08
31_003_scaffold_10_76	Klebsiella pneumoniae	K03543																			1353699566	1456018411	1605530444	1389611623	2489878330	1536152207	2596561009
31_003_scaffold_10_77	Klebsiella pneumoniae	K15974																			957773764	1310398240	1784383180	1420676131	1975958821	1996753196	2174152784
31_003_scaffold_10_8	Klebsiella pneumoniae	K01652																			1.25827e+08	1.37676e+08	9.10814e+07	1.00158e+08	8.29164e+07	8.87157e+07	113496678
31_003_scaffold_10_80	Klebsiella pneumoniae	K02002																			6.10648e+08	5.19177e+08	1327936666	1014229977	6.79026e+08	324289456	2.74867e+08
31_003_scaffold_10_82	Klebsiella pneumoniae	K02000																					1.68799e+08
31_003_scaffold_10_84	Klebsiella pneumoniae	K00525																			1.4634e+07
31_003_scaffold_10_87	Klebsiella pneumoniae	0																			180582724	184832755	1.6447e+08	1.46528e+08	1.11188e+08	1.29531e+08	2.19824e+08
31_003_scaffold_10_88	Klebsiella pneumoniae	K00375																							2.52246e+07
31_003_scaffold_10_89	Klebsiella pneumoniae	0																			7.31918e+08	1.08105e+08	5.23134e+08	3.76257e+08	3.09213e+08	1.76232e+08	1019552765
31_003_scaffold_10_90	Klebsiella pneumoniae	0																			2.31379e+08	1.04774e+08	1.34083e+08	4.81053e+07	9.29698e+07	2.91083e+07	3.37219e+08
31_003_scaffold_10_92	Klebsiella pneumoniae	K11685																			7.67935e+08	6.58038e+08	1177224381	933173422	1283612461	6.41826e+08	1356483675
31_003_scaffold_10_93	Klebsiella pneumoniae	0																			1.47891e+08	1.91525e+08	3.09413e+08	2.28189e+08	199743667	9.35534e+07	3.97654e+08
31_003_scaffold_10_94	Klebsiella pneumoniae	K12979																			3.77991e+08	3.20697e+08	5.85074e+08	5.92332e+08	5.33216e+08	4.45969e+08	8.92569e+08
31_003_scaffold_10_95	Klebsiella pneumoniae	0																			115793826	1.24343e+08	2.51438e+08	2.01856e+08	303193644	1.4335e+08	2.27986e+08
31_003_scaffold_10_96	Klebsiella pneumoniae	0																			5.7437e+07	2.19704e+07	1.22201e+08	103783110	1.04037e+08	2.87541e+07	6.87371e+07
31_003_scaffold_10_97	Klebsiella pneumoniae	K01118																			2.48746e+07	6.04065e+07	8.01443e+07	1.06488e+08	1.68188e+08	7.34462e+07	1.57067e+08
31_003_scaffold_11_100	Klebsiella pneumoniae	K04029																			3.1575e+08	6.30119e+07	2.89012e+07	1.35084e+07			7.8413e+07
31_003_scaffold_11_101	Klebsiella pneumoniae	K04031																			8.81338e+08	1.4545e+08	8.46798e+07	2.37999e+07	1.7023e+07	2.85779e+07	6.72054e+07
31_003_scaffold_11_102	Klebsiella pneumoniae	0																			4312696327	9.95543e+08	2.36388e+08	2.84382e+08	3.1207e+08	1.89491e+08	8.69466e+08
31_003_scaffold_11_103	Klebsiella pneumoniae	0																			4975973363	9.63635e+08	7.21527e+08	5.93696e+07	6.46204e+07	7.52421e+07	9.96924e+08
31_003_scaffold_11_104	Klebsiella pneumoniae	K13921																			9596667228	2541210183	5.24996e+08	5.42421e+08	3.67709e+08	2.81292e+08	1696823315
31_003_scaffold_11_105	Klebsiella pneumoniae	K13922																			21774717611	4435335333	1472776507	1303123348	7.16489e+08	4.68625e+08	3958177221
31_003_scaffold_11_106	Klebsiella pneumoniae	0																			8995852124	1806714268	4.62971e+08	5.77339e+08	4.45565e+08	4.83964e+08	1740132850
31_003_scaffold_11_107	Klebsiella pneumoniae	0																			2833760661	7.33813e+07	1.86798e+08	1.01597e+08	1.17257e+07	6.63097e+06	1.29486e+08
31_003_scaffold_11_108	Klebsiella pneumoniae	0																			1706593471	4.9276e+08	4.97312e+07	8.6181e+07	3.19681e+07	7.62931e+07	2.33156e+08
31_003_scaffold_11_109	Klebsiella pneumoniae	K13923																			27689150042	6721341056	1370096304	1464428547	1220026088	6.03042e+08	3342024454
31_003_scaffold_11_11	Klebsiella pneumoniae	K09702																			317952120	3.6372e+08	2.92823e+08	3.28664e+08	3.57007e+08	2.04065e+08	4.13188e+08
31_003_scaffold_11_110	Klebsiella pneumoniae	0																			26175497623	6270016047	1315183360	1855942525	1642609724	1191969030	3581273640
31_003_scaffold_11_111	Klebsiella pneumoniae	0																			56201411204	7169825404	3071513200	2715867134	1364045340	1180834660	8651049292
31_003_scaffold_11_113	Klebsiella pneumoniae	0																			18717641207	4991980782	2193586074	2055174999	1975780791	1509058571	2990456798
31_003_scaffold_11_114	Klebsiella pneumoniae	K13920																			71792159496	22773930476	2142955265	1882407882	1770898094	2056888022	8951028114
31_003_scaffold_11_115	Klebsiella pneumoniae	K13919																			64095248391	16829422861	2321248774	3165550555	2136622167	2326273493	6451745646
31_003_scaffold_11_116	Klebsiella pneumoniae	K01699																			136000000000	34253107372	4943372060	5309214537	3580781210	2151300195	16784140367
31_003_scaffold_11_117	Klebsiella pneumoniae	0																			72542947931	19144237648	4448995475	4314631604	4321959642	3502133980	11371963665
31_003_scaffold_11_118	Klebsiella pneumoniae	0																			41206937784	8912513365	1898641957	2780776807	2043112796	3468327304	4826114740
31_003_scaffold_11_119	Klebsiella pneumoniae	0																			2.24557e+08	5.43482e+07
31_003_scaffold_11_12	Klebsiella pneumoniae	0																				1.81205e+08	2.68815e+08	2.80333e+08	1.89601e+08	1.47629e+08	1.73716e+08
31_003_scaffold_11_120	Klebsiella pneumoniae	0																			1387675722	4.34258e+08	3.73557e+08	3.63949e+08	3.83067e+08	4.46579e+08	5.91354e+08
31_003_scaffold_11_121	Klebsiella pneumoniae	K02224																			4226450940	4.68563e+08	5.31334e+08	5.62022e+08	6.23353e+08	6.88885e+08	8.8754e+08
31_003_scaffold_11_122	Klebsiella pneumoniae	K02227																			1685553645	2.66883e+08	3.75967e+08	3.23017e+08	3.08173e+08	2.63832e+08	2.43657e+08
31_003_scaffold_11_123	Klebsiella pneumoniae	K06042																			5274497086	9.50822e+08	9.29988e+08	8.4987e+08	9.68176e+08	8.81503e+08	1220244057
31_003_scaffold_11_124	Klebsiella pneumoniae	K02188																			1607959522	4.14913e+08	3.16838e+08	3.37683e+08	2.85428e+08	2.50302e+08	4.32431e+08
31_003_scaffold_11_125	Klebsiella pneumoniae	K03399																			1685709381	3.35479e+08	2.37989e+08	3.30536e+08	2.18638e+08	1.61427e+08	3.13553e+08
31_003_scaffold_11_126	Klebsiella pneumoniae	K02191																			8.61821e+08	1.9752e+08	122937471	1.85071e+08	1.62482e+08	1.07814e+07	2.72771e+08
31_003_scaffold_11_127	Klebsiella pneumoniae	K05936																			9294792338	2157539194	2667729771	2223961586	2639511636	2345781314	2775359170
31_003_scaffold_11_128	Klebsiella pneumoniae	K02189																			1163895558	2.51489e+08	4.40089e+08	2.21556e+08	2.74252e+08	9.87252e+07	4.186e+08
31_003_scaffold_11_129	Klebsiella pneumoniae	K05934																			6626850997	1703633729	1294885690	1398493183	1265880064	9.04386e+08	1629594219
31_003_scaffold_11_130	Klebsiella pneumoniae	K05895																			3.99856e+08	4.57627e+07	6.89719e+07	4.12746e+07	5.81794e+07	149801694	3.63316e+07
31_003_scaffold_11_131	Klebsiella pneumoniae	K02190																			10624656391	2582880931	2729429106	1899628762	2498177006	1640707790	1825182068
31_003_scaffold_11_132	Klebsiella pneumoniae	K03394																			11108540335	3089506981	2008713027	2823945706	2456681301	1869742970	2988825927
31_003_scaffold_11_136	Klebsiella pneumoniae	K02006																			1865062656	4.85214e+08	3.38872e+08	5.19869e+08	672742372	3.41761e+08	5.76659e+08
31_003_scaffold_11_137	Klebsiella pneumoniae	K02232																			9633459948	2060620463	1876830779	2138820428	2749845788	3502899698	2753890641
31_003_scaffold_11_138	Klebsiella pneumoniae	K02231																			2201018539	1044734202	8.29005e+08	1023091950	9.33866e+08	6.42418e+08	9.07518e+08
31_003_scaffold_11_139	Klebsiella pneumoniae	K00768																			5429934496	1126315184	1100101439	8.91183e+08	1546834115	3.85522e+08	1627668032
31_003_scaffold_11_141	Klebsiella pneumoniae	K11906																								1.08195e+08
31_003_scaffold_11_15	Klebsiella pneumoniae	K00537																			2.86507e+07	3.05302e+07	5.82575e+07	2.97047e+07	2.32791e+07	2.32422e+07	4.72937e+07
31_003_scaffold_11_151	Klebsiella pneumoniae	0																			8.35672e+07
31_003_scaffold_11_156	Klebsiella pneumoniae	K08304																			1.52104e+08	1.47049e+08	4.88502e+07	9.04381e+07	6.02426e+07	3.455e+08	1.12362e+08
31_003_scaffold_11_157	Klebsiella pneumoniae	K22132																			3.23308e+08	4.96916e+08	4.5783e+08	3.48876e+08	3.30205e+08	2.77292e+08	4.61229e+08
31_003_scaffold_11_158	Klebsiella pneumoniae	K02426																			757812541	1069895496	1160272673	6.28603e+08	1181708895	663607994	1325883870
31_003_scaffold_11_159	Klebsiella pneumoniae	K01766																			8.05698e+08	1212953141	1112055637	9.81042e+08	1384990194	8.06697e+08	1175103276
31_003_scaffold_11_160	Klebsiella pneumoniae	0																			3.37302e+07		3.02892e+08	6.0533e+07	8.8427e+06		1.21557e+07
31_003_scaffold_11_161	Klebsiella pneumoniae	K03566																			3.63542e+08	2.54945e+08	7.73147e+08	7.52743e+08	6.29088e+08	7.00295e+08	8.18948e+08
31_003_scaffold_11_163	Klebsiella pneumoniae	K06968																			8.26317e+08	9.75827e+08	1288177733	1246865487	9.89561e+08	1056365508	9.5888e+08
31_003_scaffold_11_164	Klebsiella pneumoniae	K02430																			1.47465e+08	2.89485e+08	2.03033e+07	2.48957e+08	8.47762e+07	3.89169e+07	2.59197e+08
31_003_scaffold_11_165	Klebsiella pneumoniae	K02431																			13790195102	6296386256	4.48211e+08	1.50077e+08	5.77034e+08	6.62049e+08	5.74694e+08
31_003_scaffold_11_166	Klebsiella pneumoniae	K00879																			14190563169	6372496359	6.57757e+08	5.99947e+08	482125085	6.3463e+08	6.55465e+08
31_003_scaffold_11_167	Klebsiella pneumoniae	K01818																			164000000000	68464645760	7175021061	3063098201	5531747900	4672119988	4107500314
31_003_scaffold_11_168	Klebsiella pneumoniae	K02429																			6.10867e+08	5.02387e+07					5.2949e+06
31_003_scaffold_11_169	Klebsiella pneumoniae	K01628																			19724279213	7160995406	1010738698	9.08014e+08	815341753	1109484799	1336919606
31_003_scaffold_11_17	Klebsiella pneumoniae	0																									8.84091e+07
31_003_scaffold_11_170	Klebsiella pneumoniae	K00048																			31924948294	12465223706	1094277161	6.60399e+08	1099293186	1633522726	1867764387
31_003_scaffold_11_171	Klebsiella pneumoniae	K01146																			5.93946e+07	103238102	1.07972e+08	145306430	1.48011e+08	174635123	1.34563e+08
31_003_scaffold_11_18	Klebsiella pneumoniae	K15550																			5.79718e+07	1.14752e+08	1.45867e+08	1.08083e+08	1.26529e+08	8.94908e+07	1.91068e+08
31_003_scaffold_11_181	Klebsiella pneumoniae	K15553																								1057126579
31_003_scaffold_11_182	Klebsiella pneumoniae	K01752																			5145906716	2513269602	3382489568	3059566665	4607786828	2883736002	5492816406
31_003_scaffold_11_184	Klebsiella pneumoniae	K06966																			3384897422	2783431014	4069587870	3194617120	3353816022	2379731488	3365408748
31_003_scaffold_11_185	Klebsiella pneumoniae	K06879																			1608137582	2132422733	2206263235	1821884578	1996646764	1833230589	1931401368
31_003_scaffold_11_186	Klebsiella pneumoniae	K15723																			1.07212e+08	1.36856e+08	3.9893e+08	3.91748e+08	3.68184e+08	1.27552e+08	1.39548e+08
31_003_scaffold_11_188	Klebsiella pneumoniae	K06175																			7.19723e+07	1.1814e+08	1.40437e+08	1.90114e+08	1.23834e+08	1.05872e+08	1.97565e+08
31_003_scaffold_11_189	Klebsiella pneumoniae	0																			6.69805e+07	4.53542e+07	2.99238e+07	1.57235e+08	5.95053e+07	231510728	9.31085e+07
31_003_scaffold_11_19	Klebsiella pneumoniae	K15547																			1.3077e+07
31_003_scaffold_11_190	Klebsiella pneumoniae	K03535																									3.55538e+07
31_003_scaffold_11_191	Klebsiella pneumoniae	K13918																			1328101424	1486293325	3.91265e+08	6.07866e+08	7.27946e+08	589822438	1465782364
31_003_scaffold_11_192	Klebsiella pneumoniae	K01706																			17847565771	14963618505	5081116783	5318677814	10380186817	6311404070	12226989450
31_003_scaffold_11_193	Klebsiella pneumoniae	K00865																			4.99237e+08	5.49954e+08	2.76992e+08	2.51582e+08	5.38127e+08	2.68427e+08	6.78975e+08
31_003_scaffold_11_194	Klebsiella pneumoniae	K07678																			5.18536e+08	6.62065e+08	5.19224e+08	3.65284e+08	4.83299e+08	4.94218e+08	6.18515e+08
31_003_scaffold_11_195	Klebsiella pneumoniae	K03215																			4.79293e+08	3.78095e+08	1252833068	1239518745	1168749075	1343788872	1435980376
31_003_scaffold_11_196	Klebsiella pneumoniae	K00951																			3765650861	2208645799	2569094595	2687427464	3004402302	2393574992	2734813578
31_003_scaffold_11_197	Klebsiella pneumoniae	K04765																			1.94958e+08	166833791	3.56299e+08	4.34717e+08	390896754	2.00838e+08	3.54211e+08
31_003_scaffold_11_198	Klebsiella pneumoniae	K01937																			6700320329	9421319855	7974797022	7611657287	11767503029	8640025860	9371467625
31_003_scaffold_11_199	Klebsiella pneumoniae	K01689																			138000000000	174000000000	196000000000	199000000000	252000000000	156000000000	176000000000
31_003_scaffold_11_2	Klebsiella pneumoniae	0																			3.78553e+07	116812735	6.4996e+07	1.40239e+08	5.22528e+07	8.52306e+07	124155238
31_003_scaffold_11_20	Klebsiella pneumoniae	K15549																			2.23131e+08	3.42044e+08	166158228	1.54827e+08	1.60278e+08	1.59972e+08	4.18902e+08
31_003_scaffold_11_201	Klebsiella pneumoniae	K10026																			5.97737e+08	1057394427	965981595	754277416	920667724	7.39487e+08	1177672255
31_003_scaffold_11_202	Klebsiella pneumoniae	K01737																			8.21036e+07	2.06355e+08	2.99294e+08	3.29427e+08	2.67603e+08	2.07248e+08	2.88002e+08
31_003_scaffold_11_203	Klebsiella pneumoniae	K00380																			8.72315e+07	1.25334e+08	1.04721e+08	1.00254e+08	8.50445e+07	7.34524e+07	2.17765e+08
31_003_scaffold_11_204	Klebsiella pneumoniae	K00381																			311245074	7.9518e+08	4.82537e+08	5.03472e+08	5.80098e+08	4.29788e+08	5.84672e+08
31_003_scaffold_11_205	Klebsiella pneumoniae	K00390																			1.29002e+08	1.95666e+08	1.83531e+08	1.16998e+08	1.97506e+08	2.79473e+08	1017951991
31_003_scaffold_11_209	Klebsiella pneumoniae	K19124																				1.36049e+07	7.96919e+07				9.53009e+06
31_003_scaffold_11_211	Klebsiella pneumoniae	K19126																			8.16669e+06			1.24242e+07	2.47418e+07		2.23019e+07
31_003_scaffold_11_218	Klebsiella pneumoniae	K09612																			7.52431e+07	2.40281e+08	1.12818e+08	1.65585e+08	1.40396e+08	1.29501e+08	5.35291e+08
31_003_scaffold_11_219	Klebsiella pneumoniae	K02302																			3.13488e+07	2.70911e+07	3.862e+07	5.30829e+06	2.39418e+07	2.41348e+07	9.76093e+06
31_003_scaffold_11_22	Klebsiella pneumoniae	0																			1.481e+08	1.32433e+08	8.39191e+07	4.43297e+07	7.40382e+07	5.86574e+07	6.30246e+07
31_003_scaffold_11_220	Klebsiella pneumoniae	K00957																			2.30025e+07	2.60604e+07			2.58678e+06	8.08753e+07	9.07759e+06
31_003_scaffold_11_221	Klebsiella pneumoniae	K00956																			4.86759e+07	1.2594e+08	7.16556e+07	3.13251e+07	8.62083e+07	2.45677e+07	1.78452e+08
31_003_scaffold_11_224	Klebsiella pneumoniae	K05589																									4.63513e+07
31_003_scaffold_11_225	Klebsiella pneumoniae	K00991																			1219083067	1537514586	1137526979	1761249075	1999059495	1701395581	1597466487
31_003_scaffold_11_226	Klebsiella pneumoniae	K01770																			1747012742	1736837122	2000152345	2078504569	2241302208	2054169807	1939571431
31_003_scaffold_11_227	Klebsiella pneumoniae	K06176																			1583577138	1638972623	1431578575	1778384653	1836462880	1541976147	1873401701
31_003_scaffold_11_228	Klebsiella pneumoniae	K03787																			1222930460	1088262311	1137368345	1078283069	1220016230	1240288157	1176341547
31_003_scaffold_11_229	Klebsiella pneumoniae	K00573																			8.9894e+08	9.52338e+08	9.56802e+08	1218748366	1431361081	854690290	2006941571
31_003_scaffold_11_23	Klebsiella pneumoniae	K06975																				7.18486e+07			8.41542e+07
31_003_scaffold_11_230	Klebsiella pneumoniae	K06194																			6.54982e+08	8.02132e+08	2312067269	1779367058	1098211700	1100999461	7.98687e+08
31_003_scaffold_11_231	Klebsiella pneumoniae	K03087																			2.09536e+08	1.14752e+08	3.85385e+08	3.00951e+08	2.8706e+08	1.23175e+08	1.67896e+08
31_003_scaffold_11_235	Klebsiella pneumoniae	K22489																			5.98277e+08	4.79e+08	3.56666e+08	2.82727e+08	593431155	2.22348e+08	6.17286e+08
31_003_scaffold_11_237	Klebsiella pneumoniae	K01612																			1348904556	2.11544e+08			6.55629e+06	6.61038e+07
31_003_scaffold_11_240	Klebsiella pneumoniae	K03555																			2850777743	3239548124	3462261466	3419206017	3416367657	3862677895	3877399899
31_003_scaffold_11_28	Klebsiella pneumoniae	K07347																			2.31743e+07	2.65563e+07		4.26181e+07	3.21201e+08	4.28731e+08	1.38363e+07
31_003_scaffold_11_29	Klebsiella pneumoniae	K07346																			1001011761	4.14488e+08	1.95656e+08	2.22353e+08	8.79981e+08	1083783799	4.22527e+08
31_003_scaffold_11_31	Klebsiella pneumoniae	K07345																			2.49358e+08	2.14237e+08	9.84433e+08	1388873006	1837852561	5321656921	8.24559e+08
31_003_scaffold_11_36	Klebsiella pneumoniae	0																			1.28468e+07	8.5678e+07	2.15519e+07	1.30463e+07			1.5387e+07
31_003_scaffold_11_39	Klebsiella pneumoniae	K07345																			4.00156e+07	5.46762e+07	9.24444e+07	1337541565	2093030872	1357699339	1744336676
31_003_scaffold_11_4	Klebsiella pneumoniae	0																			9.24561e+07	2.03251e+08	2.58699e+08	2.23117e+08	2.3985e+08	2.00463e+08	3.53745e+08
31_003_scaffold_11_42	Klebsiella pneumoniae	0																			1.04477e+08			2.66042e+07
31_003_scaffold_11_47	Klebsiella pneumoniae	K05275																			3.49082e+08	5.34899e+08	4.1309e+08	6.56375e+08	5.93254e+08	4.97405e+08	3300303284
31_003_scaffold_11_5	Klebsiella pneumoniae	K01607																				1.9386e+07	1.52167e+07				5.48252e+07
31_003_scaffold_11_51	Klebsiella pneumoniae	K00626																			9.21175e+07	6.87397e+07	1.59523e+08		2.33315e+07	2.66042e+07	2.01751e+07
31_003_scaffold_11_53	Klebsiella pneumoniae	K22110																			3.74944e+07	3.51383e+07			5.21204e+07	7.89935e+06	5.10893e+07
31_003_scaffold_11_54	Klebsiella pneumoniae	K01730																			7.6016e+08	521215516	3.22139e+08	4.59338e+08	5.83692e+08	3.64645e+08	411562978
31_003_scaffold_11_55	Klebsiella pneumoniae	K00065																			8.52104e+08	1076996310	8.41321e+08	8.62907e+08	7.88684e+08	4.71232e+08	6.05205e+08
31_003_scaffold_11_57	Klebsiella pneumoniae	0																			9.26304e+07	8.64401e+07	6.01451e+07	1.99644e+07	9.80884e+07	3.8244e+07	1.30372e+08
31_003_scaffold_11_59	Klebsiella pneumoniae	K01193																			10650601672	45982733983	23606284668	20405131006	29993380379	20188039010	10537841026
31_003_scaffold_11_60	Klebsiella pneumoniae	0																			8.68214e+08	4033111041	2610590771	2789512077	3877508880	3303980294	1435731116
31_003_scaffold_11_61	Klebsiella pneumoniae	K10192																			869087468	2.29003e+08	1.35501e+08	2.68188e+08	2.45068e+08	2.62248e+08	1.63237e+08
31_003_scaffold_11_62	Klebsiella pneumoniae	K10195																			4.60321e+07			1.28917e+06	1.97412e+06	4.32514e+07	1.27388e+07
31_003_scaffold_11_65	Klebsiella pneumoniae	0																			4.39711e+08	1.21391e+08	2.32496e+08	2.95446e+08	3.26259e+08	6.3363e+07	2.62478e+08
31_003_scaffold_11_66	Klebsiella pneumoniae	0																			6.24088e+08	5.69668e+08	5.88098e+08	519422022	6.70503e+08	4.01197e+08	5.1506e+08
31_003_scaffold_11_67	Klebsiella pneumoniae	0																			5.92133e+06	9.23609e+06	8.91551e+07	2.86179e+07	3.68037e+07	2.35113e+07	2.44901e+07
31_003_scaffold_11_68	Klebsiella pneumoniae	K01586																			4.35672e+08	8.3179e+08	8.30868e+08	8.61921e+08	9.3515e+08	6.19319e+08	806291875
31_003_scaffold_11_69	Klebsiella pneumoniae	0																			1211784814	1171038554	9.96882e+08	2001581156	1885797893	1930630177	1680706213
31_003_scaffold_11_71	Klebsiella pneumoniae	K05350																			2.02735e+08	1.71443e+08	1.22346e+08	1.62703e+08	2.10038e+08	3.60268e+07	2.19937e+08
31_003_scaffold_11_72	Klebsiella pneumoniae	K13637																			256194470	3.01317e+08	1.9206e+08	2.18386e+08	1.80681e+08	1.69551e+08	3.36168e+08
31_003_scaffold_11_73	Klebsiella pneumoniae	0																			5.23887e+07	8.80566e+07	7.31242e+07	90304331	2.50227e+07	6.92002e+07	5.76558e+07
31_003_scaffold_11_74	Klebsiella pneumoniae	K02529																			1144758493	1557151726	9.85568e+08	1254781013	1343336299	1375368405	2105458371
31_003_scaffold_11_75	Klebsiella pneumoniae	K05939																			8.62807e+08	8.25165e+08	1158597231	9.0576e+08	9.03747e+08	4.88475e+08	1004582123
31_003_scaffold_11_77	Klebsiella pneumoniae	0																			3.62968e+08	5.34241e+08	5.4335e+08	5.81559e+08	6.38139e+08	2.62824e+08	5.80003e+08
31_003_scaffold_11_78	Klebsiella pneumoniae	0																			5.81868e+07	1.47246e+07	1.40472e+08	1.22075e+08	3.83584e+07	4.20312e+07
31_003_scaffold_11_80	Klebsiella pneumoniae	K03573																			153844648	2.0137e+08	2.03994e+08	1.56433e+08	2.3736e+08	1.14335e+08	2.42119e+08
31_003_scaffold_11_82	Klebsiella pneumoniae	K08311																			9.75252e+07	7.55504e+07	9.58216e+07	1.69303e+08	1.40984e+08	1.5218e+08	1.88453e+08
31_003_scaffold_11_83	Klebsiella pneumoniae	K08484																			6.71881e+08	7.73662e+08	7.30852e+08	8.36167e+08	1068902692	6.11524e+08	7.98722e+08
31_003_scaffold_11_84	Klebsiella pneumoniae	K13292																			2.79725e+08	1.31845e+08	7.60346e+08	7.07874e+08	4.30211e+08	4.4587e+08	257426090
31_003_scaffold_11_85	Klebsiella pneumoniae	K00560																			1480276116	1893597782	1964696036	2030170905	1913257177	9.35498e+08	1432422860
31_003_scaffold_11_9	Klebsiella pneumoniae	0																			4.24623e+07	8.43779e+07	1.11805e+08	9.32489e+07	1.47994e+08	4.33339e+07	8.50557e+07
31_003_scaffold_11_90	Klebsiella pneumoniae	K03583																			7.13982e+07	1.92781e+08	2.67919e+08	2.62496e+08	1.4698e+08	2.77878e+08	2.70699e+08
31_003_scaffold_11_91	Klebsiella pneumoniae	K01407																			1643161719	2150804637	4012451097	2030306976	2394176304	1996086878	1801155456
31_003_scaffold_11_92	Klebsiella pneumoniae	K03582																			8.65107e+07	1.45316e+08	1.99287e+08	3.37891e+08	3.58546e+08	1.88792e+08	4.17204e+08
31_003_scaffold_11_93	Klebsiella pneumoniae	K03581																			2.83886e+08	2.75126e+08	4.20045e+08	5.10344e+08	8.17498e+08	6.06044e+08	5.28787e+08
31_003_scaffold_11_95	Klebsiella pneumoniae	K14682																			6.07827e+08	2389699757	9.27733e+08	1587514100	2326892671	1512153033	1777428425
31_003_scaffold_11_96	Klebsiella pneumoniae	K01448																			5.9245e+08	5.02752e+08	5.23186e+08	4.04927e+08	4.49416e+08	3.58061e+08	5.69119e+08
31_003_scaffold_11_97	Klebsiella pneumoniae	K04720																			1.97398e+07	1.61862e+07	1.08836e+08	6.65886e+07	4.69515e+07	9.36005e+06	4.22613e+07
31_003_scaffold_11_98	Klebsiella pneumoniae	K16651																			2.24338e+08	1.49789e+08	1.71587e+08	5.64911e+07	1.20129e+08	4.68822e+07	1.59809e+08
31_003_scaffold_11_99	Klebsiella pneumoniae	K19697																			8349274813	2061813803	5.35388e+08	7.53942e+08	3.97754e+08	272316676	1264621510
31_003_scaffold_12_10	Klebsiella pneumoniae	K22474																			1.64879e+08	6.72024e+07	1.86957e+08	2.82605e+08	2.37772e+08	3.64704e+08	679938679
31_003_scaffold_12_101	Klebsiella pneumoniae	0																						2.80048e+07
31_003_scaffold_12_102	Klebsiella pneumoniae	K00285																					2.56576e+08	2.15064e+07
31_003_scaffold_12_103	Klebsiella pneumoniae	0																					1.94126e+08
31_003_scaffold_12_104	Klebsiella pneumoniae	K04764																			2.297e+08	1.65596e+08	1.10804e+08	9.75986e+07	1.56403e+08	6.12588e+07	3.36493e+08
31_003_scaffold_12_105	Klebsiella pneumoniae	K01890																			13767340320	17559979235	17333968008	16309810096	20771812487	14382835740	16376107185
31_003_scaffold_12_106	Klebsiella pneumoniae	K01889																			6578737408	10720405914	8434689821	7816251531	11434412816	5432823800	7231140312
31_003_scaffold_12_107	Klebsiella pneumoniae	K02887																			1739366979	1373281673	3819515188	2601914061	2006354465	3978609834	2493577897
31_003_scaffold_12_109	Klebsiella pneumoniae	K02520																			9296699402	11381596957	5479880745	6177420526	8292462000	4561977049	6804629559
31_003_scaffold_12_11	Klebsiella pneumoniae	K06151																			8.13006e+08	7.1695e+08	9.704e+08	1039069314	8.62749e+08	7.63118e+08	1159866308
31_003_scaffold_12_110	Klebsiella pneumoniae	K01868																			18794899074	20601170367	18436767383	19933130643	25949719049	14109815298	19905968648
31_003_scaffold_12_112	Klebsiella pneumoniae	K07283																			3.20905e+08	6.41136e+08	7.93886e+08	8.8319e+08	9.7152e+08	5.18428e+08	4.39864e+08
31_003_scaffold_12_113	Klebsiella pneumoniae	K16370																			19401045590	15988540539	13881244564	14080621749	15866432223	10990119773	14308248262
31_003_scaffold_12_115	Klebsiella pneumoniae	0																			8556110797	7135964180	3200982390	4738994140	6890651754	5673942325	4373642421
31_003_scaffold_12_116	Klebsiella pneumoniae	K03832																								1.72721e+07	2.6882e+07
31_003_scaffold_12_117	Klebsiella pneumoniae	K09780																			1382786204	1633678203	1551967905	1300969340	2269829220	5.59969e+08	1263307088
31_003_scaffold_12_12	Klebsiella pneumoniae	K06152																			2.25181e+08	2.12499e+08	2.62581e+08	290447586	2.71562e+08	1.15015e+08	2.3242e+08
31_003_scaffold_12_120	Klebsiella pneumoniae	K06131																			318170404	2.98399e+08	6.18051e+08	4.05912e+08	3.35235e+08	1.47e+08	229455890
31_003_scaffold_12_121	Klebsiella pneumoniae	K09901																			3.92458e+07	2.66274e+07	1.79288e+07		109567476	1.1386e+07	3.13763e+07
31_003_scaffold_12_123	Klebsiella pneumoniae	K10823																			1827988015	1331872711	1583091671	1873614843	2242946130	1561548493	1681185320
31_003_scaffold_12_124	Klebsiella pneumoniae	K15583																			1526607022	1432566814	1978591400	2193449508	2002558333	1336896653	1035262487
31_003_scaffold_12_125	Klebsiella pneumoniae	K15582																			1.73454e+08	1.32086e+08	1.06435e+08	7.68555e+07	1.25994e+08	2.67659e+07	2.21245e+07
31_003_scaffold_12_126	Klebsiella pneumoniae	K15581																			3.50583e+07	4.35045e+07	1.4375e+08	2.47171e+08	1.33557e+08	8.20418e+07	4.51847e+07
31_003_scaffold_12_127	Klebsiella pneumoniae	K15580																			28813144868	20290614356	15175178098	18561918374	23066069188	11987795022	10125007563
31_003_scaffold_12_129	Klebsiella pneumoniae	K04072																			146000000000	173000000000	174000000000	180000000000	229000000000	152000000000	171000000000
31_003_scaffold_12_13	Klebsiella pneumoniae	0																			2.13497e+07			5.62514e+07
31_003_scaffold_12_130	Klebsiella pneumoniae	K00857																			4.24162e+08	9.29106e+08	5.47963e+08	4.23142e+08	8.6634e+08	468989098	6.57327e+08
31_003_scaffold_12_131	Klebsiella pneumoniae	K03746																			17966555226	10823136426	7073244689	5981047183	10106498619	2792565227	23475765144
31_003_scaffold_12_132	Klebsiella pneumoniae	K00963																			14935788520	15173305756	15822706085	14765842234	18078845053	10489841009	14656910188
31_003_scaffold_12_133	Klebsiella pneumoniae	K02485																			5.39736e+08	4.52024e+08	5.32874e+08	4.41573e+08	5.70342e+08	3.30463e+08	5.60228e+08
31_003_scaffold_12_134	Klebsiella pneumoniae	K07001																			5.3021e+08	1.47136e+08	3.91926e+08	5.55932e+08	322962282	1.80738e+08	3.86394e+08
31_003_scaffold_12_135	Klebsiella pneumoniae	K09858																			6.16676e+07	2.22575e+08	2.29196e+08	1.94774e+08	2.17847e+08	9.58559e+06	2.93947e+08
31_003_scaffold_12_136	Klebsiella pneumoniae	K01433																			2201319741	2617966570	2106093566	2536605504	2954738924	3092676992	2467309551
31_003_scaffold_12_16	Klebsiella pneumoniae	K02012																			1.49623e+08			1.69089e+07	2.56777e+07		1.31746e+07
31_003_scaffold_12_17	Klebsiella pneumoniae	K13574																			1198216176	2071212384	1046596319	1608142900	2338213732	1158145541	9.69058e+08
31_003_scaffold_12_18	Klebsiella pneumoniae	K22015																			3187630839	11044242266	20996813896	22034884104	20870461245	18918157816	15586967037
31_003_scaffold_12_19	Klebsiella pneumoniae	0																			1.8904e+08	2.95041e+08	3.47111e+08	3.62557e+08	4.06476e+08	2.4607e+08	1145276840
31_003_scaffold_12_2	Klebsiella pneumoniae	K02200																							8.55889e+07
31_003_scaffold_12_21	Klebsiella pneumoniae	0																			1.67335e+08	1.77639e+08	1.67314e+08	2.10637e+08	1.66454e+08	1.24351e+07	2.36369e+08
31_003_scaffold_12_23	Klebsiella pneumoniae	0																					1.64988e+07		3.56959e+07	9.85822e+06	1.31863e+07
31_003_scaffold_12_25	Klebsiella pneumoniae	K02028																			7.593e+07	3.36222e+08	3.19556e+08	2.20367e+08	3.57878e+08	9.95958e+07	1.32612e+08
31_003_scaffold_12_26	Klebsiella pneumoniae	K02029																							1.85402e+07	1.634e+07
31_003_scaffold_12_27	Klebsiella pneumoniae	K02030																			841461322	2024203915	1788663045	1398632684	1904682231	5.52177e+08	1.70342e+08
31_003_scaffold_12_29	Klebsiella pneumoniae	K02016																			1.84659e+07		1.05454e+08	3.20531e+08	2.10231e+08	3.33717e+08	4.78319e+07
31_003_scaffold_12_3	Klebsiella pneumoniae	K02199																					1.94442e+07			1.07104e+07	4.07633e+07
31_003_scaffold_12_4	Klebsiella pneumoniae	K02198																						1.57062e+07		9.24158e+06	1.50222e+07
31_003_scaffold_12_40	Klebsiella pneumoniae	K04091																					2.27941e+07
31_003_scaffold_12_41	Klebsiella pneumoniae	0																			1.75938e+07	9.30037e+07	2.5276e+07		4.56574e+07		6.23322e+07
31_003_scaffold_12_42	Klebsiella pneumoniae	0																			2.5071e+08	1.05739e+08	4.85329e+07	7.94171e+07	1.65962e+08	1.34491e+08	2.47893e+08
31_003_scaffold_12_43	Klebsiella pneumoniae	0																			398279104	2.50231e+08	4.12516e+08	3.63245e+08	6.80656e+08	4.58872e+08	6.26561e+08
31_003_scaffold_12_44	Klebsiella pneumoniae	K05810																				2.63628e+07		2.23797e+07		3.49908e+07	1.01398e+08
31_003_scaffold_12_46	Klebsiella pneumoniae	K01666																							1.63993e+07
31_003_scaffold_12_49	Klebsiella pneumoniae	K05714																					8.01382e+07
31_003_scaffold_12_5	Klebsiella pneumoniae	K02197																							6.01429e+07	3.31299e+07	1.32662e+07
31_003_scaffold_12_53	Klebsiella pneumoniae	K02016																			1.5998e+08	2.59234e+08	1.6731e+08	2.11704e+08	1.9439e+08	1.2576e+08	448041590
31_003_scaffold_12_55	Klebsiella pneumoniae	K02013																									2.20245e+07
31_003_scaffold_12_56	Klebsiella pneumoniae	K02020																			7.93121e+07	7.51127e+07	1.2449e+08	9.34113e+07	1.31057e+08	5.14366e+07	1.01096e+08
31_003_scaffold_12_60	Klebsiella pneumoniae	0																			7.44414e+07	2.12241e+08	6.18657e+07	1.03779e+08	9.63835e+07	4.78529e+07	9.66373e+07
31_003_scaffold_12_62	Klebsiella pneumoniae	K00873																			36855692493	55671247172	44960818104	52921535706	60459554547	46421844481	61131628838
31_003_scaffold_12_63	Klebsiella pneumoniae	K06078																			1428790583	3365486747	6.23484e+08	5.63847e+08	1373069716	3.43216e+08	1286125733
31_003_scaffold_12_64	Klebsiella pneumoniae	K19234																			2556975239	1930726468	1927465826	1578401599	2730380613	2020123332	5897675107
31_003_scaffold_12_65	Klebsiella pneumoniae	K02426																			1.57801e+08	1.5918e+08	1.47343e+08	1.62932e+08	1.4792e+08	110130398	170430747
31_003_scaffold_12_66	Klebsiella pneumoniae	K11717																			382109301	2.70716e+08	333529538	4.62583e+08	4.94246e+08	3.37936e+08	5.03409e+08
31_003_scaffold_12_67	Klebsiella pneumoniae	K09015																			5.81171e+08	4.12976e+08	6.50022e+08	7.99365e+08	8.47376e+08	6.83297e+08	8.80541e+08
31_003_scaffold_12_68	Klebsiella pneumoniae	K09013																			7.52154e+08	6.71408e+08	6.4973e+08	8.35796e+08	1008064501	1022681136	9.08899e+08
31_003_scaffold_12_69	Klebsiella pneumoniae	K09014																			3.6658e+08	4.3321e+08	4.10578e+08	512165003	5.45504e+08	3.13216e+08	591789340
31_003_scaffold_12_70	Klebsiella pneumoniae	K05997																			4.71359e+07	1.01377e+08	1.36782e+08	2.06259e+08	1.04786e+08	1.64636e+07	1.7919e+08
31_003_scaffold_12_71	Klebsiella pneumoniae	0																			6.80777e+06	6.95269e+07
31_003_scaffold_12_72	Klebsiella pneumoniae	0																			1.34033e+08	5.543e+08	1486950056	2624225627	1004982112	9.01066e+08	4.10203e+08
31_003_scaffold_12_73	Klebsiella pneumoniae	0																							117804781
31_003_scaffold_12_75	Klebsiella pneumoniae	0																			150723393	9.73675e+07	1.49611e+08	6.52957e+07	1.81961e+08	1.17474e+08	1.30122e+08
31_003_scaffold_12_77	Klebsiella pneumoniae	0																			1.75951e+07	3.1809e+07	1.33676e+07	1.56294e+07	2.16331e+07	5.78256e+07	1.22656e+08
31_003_scaffold_12_82	Klebsiella pneumoniae	K00549																			9.00026e+07	1.41372e+08	1.16653e+08	4.48544e+08	253814385	2.29826e+08	1.57303e+08
31_003_scaffold_12_85	Klebsiella pneumoniae	0																									1.67841e+07
31_003_scaffold_12_87	Klebsiella pneumoniae	K19222																			6.71665e+08	4.06627e+08	3.74275e+08	5.37757e+08	5.75013e+08	1.83408e+08	4.25617e+08
31_003_scaffold_12_88	Klebsiella pneumoniae	0																			2866726047	2798548110	2324641213	2935595011	3523431247	2648460538	3379700257
31_003_scaffold_12_90	Klebsiella pneumoniae	K01007																			14388365576	16825601652	14059862403	10118735590	11880714893	7401527036	10441707566
31_003_scaffold_12_91	Klebsiella pneumoniae	K09773																			1856494699	2017112656	1421529450	1548316553	1986828030	1131714397	1348821126
31_003_scaffold_12_92	Klebsiella pneumoniae	K01626																			4.58093e+08	6.84705e+08	9.63478e+08	5.65076e+08	8.67859e+08	8.66627e+08	8.13992e+08
31_003_scaffold_12_94	Klebsiella pneumoniae	K08997																					5.0919e+07				2.71616e+07
31_003_scaffold_12_95	Klebsiella pneumoniae	K13695																									3.8471e+07
31_003_scaffold_12_96	Klebsiella pneumoniae	K06074																			1.31226e+08	1.88093e+08	1.18215e+08	1.32401e+08	1.58134e+08	1.05414e+08	2.48373e+08
31_003_scaffold_12_97	Klebsiella pneumoniae	K00432																			2035623783	2008632365	9.6289e+08	8.91594e+08	1318343118	5.09024e+08	1295041507
31_003_scaffold_12_98	Klebsiella pneumoniae	K02073																			3.36538e+08	2.60909e+08	5.0676e+08	5.83866e+08	4.95517e+08	3.65157e+08	4.8593e+08
31_003_scaffold_13_100	Klebsiella pneumoniae	K00060																			8088894232	7807712020	5167293203	5860702235	7331239284	4758860378	9041495799
31_003_scaffold_13_101	Klebsiella pneumoniae	0																					2.41521e+07	4.73242e+07	1.01648e+07	1.93538e+07	4.20419e+07
31_003_scaffold_13_102	Klebsiella pneumoniae	K09798																				130251833			1.33168e+07	1.0474e+07	150613
31_003_scaffold_13_103	Klebsiella pneumoniae	K22719																			2.72974e+08	2.91776e+08	299355122	2.30529e+08	3.03283e+08	312465314	5.2362e+08
31_003_scaffold_13_104	Klebsiella pneumoniae	K15633																			18113092246	37479963331	41472540350	32200286417	43035018576	24544209030	24213133918
31_003_scaffold_13_105	Klebsiella pneumoniae	0																			1296462502	1232991355	1496900107	1117697681	1419035968	9.78262e+08	2487757846
31_003_scaffold_13_106	Klebsiella pneumoniae	K03676																			4668226403	4367388892	4946321262	5215640997	4317509320	2489411633	2026233081
31_003_scaffold_13_107	Klebsiella pneumoniae	K03071																			7915041265	6339482960	5276316375	9147157993	6368443169	6922616260	12801927351
31_003_scaffold_13_108	Klebsiella pneumoniae	K00057																			8.33602e+08	8.18256e+08	1429278012	1559993678	1388385712	1261346161	1784785668
31_003_scaffold_13_109	Klebsiella pneumoniae	K00640																			193077379	2.37084e+08	4.20975e+08	200641994	2.49787e+08	4.21665e+08	3.29479e+08
31_003_scaffold_13_110	Klebsiella pneumoniae	K03216																			2.15791e+08	4.8204e+08	4.5073e+08	5.73979e+08	3.64434e+08	2.45166e+08	4.13881e+08
31_003_scaffold_13_111	Klebsiella pneumoniae	K00101																			2419894313	2.35904e+08	2.82444e+08	1.19203e+08	1.09089e+08	7.56504e+07	2.5817e+08
31_003_scaffold_13_112	Klebsiella pneumoniae	K14348																			6.41127e+07	2.75545e+07	3.66479e+07	1.83632e+07	3.71104e+07		2.20855e+07
31_003_scaffold_13_114	Klebsiella pneumoniae	K14762																			6.06549e+08	679106053	9.11478e+08	6.72884e+08	1165713180	3.99931e+08	7.32272e+08
31_003_scaffold_13_115	Klebsiella pneumoniae	0																			5.87813e+08	1.02923e+08	2.76268e+08	507140147	352488997	2.7114e+08	3.03048e+08
31_003_scaffold_13_117	Klebsiella pneumoniae	K00009																			4973958861	6318165008	3944019215	3734402135	6173920398	4046004261	3854574029
31_003_scaffold_13_118	Klebsiella pneumoniae	K02800																			6579084506	6026035058	4499490890	6671191914	7516364544	6327943559	6176079894
31_003_scaffold_13_120	Klebsiella pneumoniae	0																			3.53584e+07
31_003_scaffold_13_121	Klebsiella pneumoniae	0																				4.90579e+06		5.44442e+07	2.54914e+07	2.07281e+08
31_003_scaffold_13_122	Klebsiella pneumoniae	K01042																			8.35339e+08	1635690947	1476092297	1672631694	1684132322	1600831880	1762490132
31_003_scaffold_13_123	Klebsiella pneumoniae	K03833																			981440003	1710300426	2253238281	2539119497	2844645301	4944565834	2031971090
31_003_scaffold_13_124	Klebsiella pneumoniae	K05796																			1.65925e+08	2.10183e+08	3.31019e+08	3.1199e+08	2.83885e+08	8.224e+07	4.35926e+08
31_003_scaffold_13_125	Klebsiella pneumoniae	K00835																			9.45649e+07	3.79872e+08	2.28914e+08	2.33452e+08	2.88571e+08	1.43056e+08	2.11799e+08
31_003_scaffold_13_126	Klebsiella pneumoniae	K01176																			3702410825	3548044493	8771070671	10708446635	13241869045	7538544061	2652439545
31_003_scaffold_13_128	Klebsiella pneumoniae	K02529																			8.4416e+08	7.46541e+08	8.31102e+08	8.22064e+08	7.28754e+08	7.35764e+08	1060879385
31_003_scaffold_13_13	Klebsiella pneumoniae	0																			3.60339e+08	2.48108e+08	2.40105e+07	5.87349e+07	1.23103e+07	1.78881e+07	8.32256e+07
31_003_scaffold_13_131	Klebsiella pneumoniae	K10543																			3.55355e+08	303101369	3.07769e+08	499680133	5.26975e+08	3.7437e+08	435039950
31_003_scaffold_13_132	Klebsiella pneumoniae	K01805																			2167942217	2735036404	1686790671	3052940355	4056781312	3831319800	3278607085
31_003_scaffold_13_133	Klebsiella pneumoniae	K00854																			5.00295e+08	7.8643e+08	6.34456e+08	9.70095e+08	1168935491	7.90618e+08	8.66379e+08
31_003_scaffold_13_138	Klebsiella pneumoniae	K01878																			2399649949	3375411967	3430440647	3333623589	3506422383	3738846188	3109046659
31_003_scaffold_13_139	Klebsiella pneumoniae	K01879																			11802022454	15310296877	15918185831	13697921550	19420202882	12647249799	14490280092
31_003_scaffold_13_142	Klebsiella pneumoniae	K03704																				3.2295e+08	7.91363e+08	4.56176e+07	3.0497e+07	9.78346e+06
31_003_scaffold_13_143	Klebsiella pneumoniae	K07726																			4.80361e+07	3.07998e+07	6.4931e+07	4.51445e+07	2.49828e+07	4.87916e+07	6.63197e+07
31_003_scaffold_13_145	Klebsiella pneumoniae	0																			1715419887	1077581901	1676596064	9.50388e+08	1541984941	1039424581	4559279967
31_003_scaffold_13_146	Klebsiella pneumoniae	K00090																			1319240291	1395112604	1859802250	2791088541	2348318492	1706466938	2047469063
31_003_scaffold_13_148	Klebsiella pneumoniae	K00874																			1324960680	1263843532	1354225658	2007757823	1806561888	1939367043	1274037367
31_003_scaffold_13_149	Klebsiella pneumoniae	0																			6.32821e+08	7.37911e+08	7.48427e+08	1290268848	1439708244	9.76059e+08	8.60088e+08
31_003_scaffold_13_15	Klebsiella pneumoniae	K11192																			1.03369e+08	3.60132e+07	9.81599e+07	9.73342e+07	6.63339e+07	2.76994e+07	5.15069e+07
31_003_scaffold_13_150	Klebsiella pneumoniae	K02525																			2.26949e+08	220691940	4.28631e+08	3.7162e+08	3.91756e+08	3.52803e+08	5.7999e+08
31_003_scaffold_13_151	Klebsiella pneumoniae	0																			1083644755	1152328064	1418160350	1094111770	9.20116e+08	8.50396e+08	2030124886
31_003_scaffold_13_152	Klebsiella pneumoniae	K08351																			318895345	3.16836e+08	2.92061e+08	1.96662e+08	2.0331e+08	1.36745e+08	2.90257e+08
31_003_scaffold_13_153	Klebsiella pneumoniae	K03826																			1.50369e+08	1.71137e+08	1.36966e+08	1.97727e+08	1.8272e+08	2.50753e+08	1.3925e+08
31_003_scaffold_13_154	Klebsiella pneumoniae	K01246																			1.07427e+08	153867964	1.32364e+08	1.6758e+08	1.28208e+08	4.6075e+07	1.23938e+08
31_003_scaffold_13_157	Klebsiella pneumoniae	K12975																			1.17417e+08	4.37401e+07	1.53399e+08	1.25121e+08	5.9289e+07	1.07449e+08	1.65185e+08
31_003_scaffold_13_16	Klebsiella pneumoniae	K07106																			3.3711e+08	2.52781e+08	3.58726e+08	3.06677e+08	5.17418e+08	3.72843e+08	6.4623e+08
31_003_scaffold_13_21	Klebsiella pneumoniae	0																			3.28746e+08	3.63095e+07	2.20978e+08	2.04569e+08	1.16544e+08	1.15711e+08	8.43836e+07
31_003_scaffold_13_24	Klebsiella pneumoniae	0																			3.25887e+07	6.20125e+07	5.91159e+07	4.21824e+07	3.4246e+07	7.60611e+06	6.57913e+07
31_003_scaffold_13_26	Klebsiella pneumoniae	K09958																			1.01937e+07	1.27579e+08	7.30861e+07	9.95643e+07	8.57644e+07	9.3368e+06	9.53466e+07
31_003_scaffold_13_27	Klebsiella pneumoniae	0																			1.9981e+08	341149132	1721264368	664149152	3.1595e+08	5.80315e+08	1802237049
31_003_scaffold_13_29	Klebsiella pneumoniae	K02073																			5.24145e+08	6.25765e+08	3.819e+08	636176773	6.34252e+08	6.36789e+08	5.58133e+08
31_003_scaffold_13_31	Klebsiella pneumoniae	0																			6.44459e+07	1.61145e+08	2.28261e+08	3.59399e+08	2.36035e+08	2.55739e+08	9.9117e+07
31_003_scaffold_13_32	Klebsiella pneumoniae	0																			1.55611e+07	9.57672e+07	4.82979e+07	3.50217e+07	2.18437e+07	6.09086e+07	2.39944e+07
31_003_scaffold_13_34	Klebsiella pneumoniae	K13979																			7.18386e+08	491121116	5.00487e+08	621075831	1053215643	445698469	6.48162e+08
31_003_scaffold_13_37	Klebsiella pneumoniae	0																			5.11028e+08	1911148213	6.60833e+08	1013338673	1155507084	980018864	1397429462
31_003_scaffold_13_38	Klebsiella pneumoniae	0																			1.67476e+08	145668765	1.14832e+08	1.26864e+08	1.3747e+08	1.14278e+07	9.67927e+07
31_003_scaffold_13_40	Klebsiella pneumoniae	K01811																			7.93635e+08	1064774107	1475263581	2012215154	1957309863	2055971613	2362247872
31_003_scaffold_13_41	Klebsiella pneumoniae	0																			6.56422e+07	3.32003e+07	7.40097e+07
31_003_scaffold_13_42	Klebsiella pneumoniae	K01222																			5.49295e+08	7.7563e+08	5.01202e+08	1.40328e+08	1.77155e+08	9.52773e+07	8.32266e+08
31_003_scaffold_13_44	Klebsiella pneumoniae	0																			2.89141e+08	3.24082e+08	7.00451e+08	633918657	420030139	2.69411e+08	5.28319e+08
31_003_scaffold_13_45	Klebsiella pneumoniae	K16345																			103034466	1.00382e+08	2.53582e+08	3.49189e+08	2.30116e+08	6.33632e+07	1.85479e+08
31_003_scaffold_13_47	Klebsiella pneumoniae	K00864																			22276303260	14100458734	11173142309	17453758217	22930490742	18776121069	14759903369
31_003_scaffold_13_48	Klebsiella pneumoniae	K02440																				1.1255e+08			9.67243e+07
31_003_scaffold_13_49	Klebsiella pneumoniae	K09892																			9.52339e+08	4.05951e+08	1095772302	1334493954	1355961187	9.46026e+08	2139295731
31_003_scaffold_13_5	Klebsiella pneumoniae	0																			7.06548e+07	1.12456e+08	2.0126e+08	1.77994e+08	1.11989e+08	1.56761e+08	2.00143e+08
31_003_scaffold_13_51	Klebsiella pneumoniae	K01521																			1.2754e+08	8.96077e+07	4.71065e+07	3.57915e+07	9.22672e+07		147002590
31_003_scaffold_13_53	Klebsiella pneumoniae	K01803																			25675541877	57831725473	37973422708	34039839353	51522181149	25147184390	39266819523
31_003_scaffold_13_54	Klebsiella pneumoniae	0																				8.61556e+06	8.8167e+07	1.40609e+07	4.13881e+07	3.09984e+07	1.31812e+08
31_003_scaffold_13_56	Klebsiella pneumoniae	K00528																			1590746540	8.82672e+08	8.50593e+08	7.77973e+08	1071308911	7.27139e+08	9.14008e+08
31_003_scaffold_13_57	Klebsiella pneumoniae	K02446																			8.4604e+08	1624952108	1641389652	1300240248	1497450527	1652557362	1370793083
31_003_scaffold_13_58	Klebsiella pneumoniae	K03655																			1.52132e+08	6.35978e+07	2.42188e+08	1.72155e+08	1.74256e+08	1.60812e+08	2.2276e+08
31_003_scaffold_13_59	Klebsiella pneumoniae	K00556																			1.79082e+08	3.37762e+08	5.76184e+08	4.92765e+08	5.89173e+08	5.06624e+08	1043769717
31_003_scaffold_13_60	Klebsiella pneumoniae	K01139																			6.4477e+08	6.71835e+08	9.05247e+08	8.66276e+08	8.61364e+08	6.50495e+08	9.45108e+08
31_003_scaffold_13_61	Klebsiella pneumoniae	K03060																			3362701922	4052840071	3664431069	3593230720	4785512382	2488742665	4464094544
31_003_scaffold_13_62	Klebsiella pneumoniae	K00942																			870185879	9.01491e+08	1427536194	1426226469	1314797300	8.47985e+08	1061578603
31_003_scaffold_13_69	Klebsiella pneumoniae	0																			4773536448	5795711408	6482207746	5491562007	6529532996	3652071462	6209406236
31_003_scaffold_13_74	Klebsiella pneumoniae	K01990																			3.43965e+07
31_003_scaffold_13_76	Klebsiella pneumoniae	K00989																			1315339111	1357787311	2055503554	2462592254	2182201905	1729152521	2169829090
31_003_scaffold_13_77	Klebsiella pneumoniae	K00762																			2555173853	3125032075	5544927066	4766445207	6580376515	4377521428	3050212111
31_003_scaffold_13_78	Klebsiella pneumoniae	K05501																			3.93591e+08	4.43007e+08	2.90364e+08	1.95148e+08	4.37362e+08	1.8179e+08	4.21967e+08
31_003_scaffold_13_79	Klebsiella pneumoniae	K01520																			1043183758	1182625340	6.19432e+08	4.60843e+08	8.99639e+08	7.81194e+08	5.65643e+08
31_003_scaffold_13_8	Klebsiella pneumoniae	K16516																			4.18778e+07	2.40461e+07	5.17508e+07	9.80683e+07	7.15656e+07	5.57802e+07	1.38864e+08
31_003_scaffold_13_80	Klebsiella pneumoniae	K13038																			1896285675	2657509126	2429858156	3293897865	3614698206	2815747824	3716021163
31_003_scaffold_13_82	Klebsiella pneumoniae	K02902																			3466608282	5122328109	5399509283	3751689299	3214347838	3781217723	4032591370
31_003_scaffold_13_83	Klebsiella pneumoniae	K02913																			607295013	6.52599e+08	1073103955	1260476536	1317663034	4.18751e+08	7.3677e+08
31_003_scaffold_13_84	Klebsiella pneumoniae	K10563																			381069695	4.45084e+08	5.68781e+08	6.3392e+08	5.81852e+08	8.80586e+08	827378128
31_003_scaffold_13_85	Klebsiella pneumoniae	K00954																			7.13215e+07	1.58536e+08	3.48817e+08	2.84612e+08	2.46447e+08	185165302	4.01007e+08
31_003_scaffold_13_86	Klebsiella pneumoniae	K12984																			6.30277e+07	1.35632e+08	1.72553e+08	9.69453e+07	8.74704e+07	1.73832e+08	1.15367e+08
31_003_scaffold_13_87	Klebsiella pneumoniae	K02527																			5.92206e+08	6.49746e+08	6.57388e+08	6.29417e+08	5.76518e+08	6.44941e+08	6.69493e+08
31_003_scaffold_13_88	Klebsiella pneumoniae	K19354																			1.67567e+08	1.65299e+08	4.54373e+08	5.31884e+08	3.24712e+08	2.6902e+08	2.52012e+08
31_003_scaffold_13_89	Klebsiella pneumoniae	0																			1.76198e+08	124655299	4.62077e+08	439043280	3.79826e+08	2.7111e+08	5.38947e+08
31_003_scaffold_13_90	Klebsiella pneumoniae	K02844																			2.05116e+08	1.27221e+08	2.09955e+08	1.82462e+08	2.36521e+08	1.76056e+08	4.3944e+08
31_003_scaffold_13_91	Klebsiella pneumoniae	K02849																			1.91024e+08	1.94111e+08	2.11444e+08	2.06409e+08	2.56242e+08	2.7184e+08	3.03321e+08
31_003_scaffold_13_92	Klebsiella pneumoniae	0																			5.28831e+08	5.29681e+08	7.63447e+08	6.64205e+08	8.48982e+08	5.86728e+08	8.36683e+08
31_003_scaffold_13_93	Klebsiella pneumoniae	0																									7.31641e+07
31_003_scaffold_13_95	Klebsiella pneumoniae	K12981																			1.19213e+08	5.99325e+07	3.93306e+08	2.76311e+08	1.2008e+08	1.48038e+08	1.82792e+08
31_003_scaffold_13_96	Klebsiella pneumoniae	K02841																			5.05043e+08	5.18049e+08	6.49555e+08	5.88384e+08	6.09674e+08	3.80772e+08	6.29864e+08
31_003_scaffold_13_97	Klebsiella pneumoniae	K02843																			7.37658e+08	772356206	1679759982	1484600592	1586497103	1244271528	1420316074
31_003_scaffold_13_98	Klebsiella pneumoniae	K03274																			13072039232	14447517018	17043642322	17681724798	19617884393	15539819806	16658642934
31_003_scaffold_13_99	Klebsiella pneumoniae	K00639																			4746647858	7411019704	3032860396	3180989286	4736292917	3454983287	3822186266
31_003_scaffold_14_1	Klebsiella pneumoniae	K01607																			6.03464e+08	9.23789e+08	8.48746e+08	6.40744e+08	5.46532e+08	4.02392e+08	4.5043e+08
31_003_scaffold_14_10	Klebsiella pneumoniae	K12940																			9.97798e+07	1.80618e+08	1.07931e+08	6.847e+07	1.38556e+08	1.76167e+08	1.09408e+08
31_003_scaffold_14_100	Klebsiella pneumoniae	0																									7.62585e+07
31_003_scaffold_14_103	Klebsiella pneumoniae	0																			5.73826e+07	7.73554e+07	2.61921e+07	2.71419e+08	1.26554e+08	1.70036e+08	1.60898e+08
31_003_scaffold_14_105	Klebsiella pneumoniae	K00832																					2.83532e+07		3.5523e+07
31_003_scaffold_14_108	Klebsiella pneumoniae	K02073																			7.65622e+06
31_003_scaffold_14_11	Klebsiella pneumoniae	K12941																			2.99431e+07	4.74168e+07	4.522e+07	3.87268e+07	3.02525e+07	4.47256e+07	4.59767e+07
31_003_scaffold_14_110	Klebsiella pneumoniae	0																			2.22852e+07		6.01541e+07	7.523e+07	1.94512e+07	4.83379e+07	1.06233e+08
31_003_scaffold_14_112	Klebsiella pneumoniae	0																								1.57474e+07
31_003_scaffold_14_113	Klebsiella pneumoniae	0																				2.73816e+07	1.2742e+08	1.01266e+08	8.49895e+07	6.04617e+07
31_003_scaffold_14_115	Klebsiella pneumoniae	0																			145268161	6.02165e+07	5.08888e+07	6.74922e+07	5.44688e+07	6.01643e+07	7.6184e+07
31_003_scaffold_14_116	Klebsiella pneumoniae	0																			2.14015e+08	1.34621e+08	1.60808e+08	3.60062e+08	395826134	3.44353e+08	2.78769e+08
31_003_scaffold_14_120	Klebsiella pneumoniae	K19335																			9.36468e+06	1.61974e+07	2.94385e+07	5.0212e+07	5.17855e+07	6.30787e+07	5.11135e+07
31_003_scaffold_14_121	Klebsiella pneumoniae	K19336																					1.54646e+07		2.9774e+07		4.1952e+07
31_003_scaffold_14_14	Klebsiella pneumoniae	K00567																			6.58466e+07	1.54995e+08	8.21055e+07	3.56545e+07	5.63481e+07	2.55303e+08	8.03552e+07
31_003_scaffold_14_15	Klebsiella pneumoniae	K01420																			5.57166e+08	1105943784	9.94607e+08	6.30969e+08	735901286	3.66137e+08	6.86606e+08
31_003_scaffold_14_16	Klebsiella pneumoniae	K14055																			23968933775	35471059916	23547051064	14560470038	13660757693	9809516868	8895300295
31_003_scaffold_14_17	Klebsiella pneumoniae	0																			4.93795e+08	7.04492e+08	5.25704e+08	420179504	6.89644e+08	3.06547e+08	1628513996
31_003_scaffold_14_18	Klebsiella pneumoniae	K00325																			4152852215	2862113801	5207387451	5609245375	6298826187	3299953356	4198132370
31_003_scaffold_14_19	Klebsiella pneumoniae	K00324																			6294595836	6412006152	5500140395	5880254629	7358670987	6796901064	7392512686
31_003_scaffold_14_2	Klebsiella pneumoniae	K01055																			4.31905e+08	4.41624e+08	6.47742e+08	2.81113e+08	331362567	299375572	2.33278e+08
31_003_scaffold_14_20	Klebsiella pneumoniae	0																			3342828297	3135950747	3782441577	2830837665	2443334709	1686421516	7537545661
31_003_scaffold_14_22	Klebsiella pneumoniae	K13938																			1786413479	1538471289	1210984512	1068720180	1948468134	6.51671e+08	2223898654
31_003_scaffold_14_24	Klebsiella pneumoniae	K07661																			3.63045e+08	3.57326e+08	5.91854e+08	3.74483e+08	4.39228e+08	2.82611e+08	4.4572e+08
31_003_scaffold_14_26	Klebsiella pneumoniae	K07639																			5.2541e+06	5.15236e+06	1.44991e+07	8.42786e+06	1.81544e+07	6.8709e+07	2.93671e+07
31_003_scaffold_14_27	Klebsiella pneumoniae	K10748																			1.35929e+08	8.56729e+07	1.58856e+08	1.50245e+08	1.58742e+08	1.707e+08	3.30238e+08
31_003_scaffold_14_28	Klebsiella pneumoniae	K01679																			3752375603	2367434967	1914809072	2256186875	2789230767	2147759023	6415941821
31_003_scaffold_14_29	Klebsiella pneumoniae	K01676																			6498118428	4878075239	8031230174	8146502699	8212712897	8269053761	8680027946
31_003_scaffold_14_3	Klebsiella pneumoniae	K01857																			1.43842e+08	4.42485e+08	4.56396e+08	2.1382e+08	1.66666e+08	1.07505e+08	1.92737e+08
31_003_scaffold_14_30	Klebsiella pneumoniae	K01809																			5958214181	8664113949	8109120855	8152953515	10311593774	8019335331	6802495816
31_003_scaffold_14_31	Klebsiella pneumoniae	0																			3337463079	3489569097	5860900977	4887705402	4311099453	3264967635	6630068835
31_003_scaffold_14_32	Klebsiella pneumoniae	K16136																			1.41283e+07		3.42978e+07	2.08744e+07	58663928	3.51349e+07	5.49767e+07
31_003_scaffold_14_33	Klebsiella pneumoniae	K02791																					9.28542e+06
31_003_scaffold_14_34	Klebsiella pneumoniae	K14155																			416417517	4.25915e+08	3.52974e+08	3.62576e+08	4.56007e+08	4.59975e+08	4.41193e+08
31_003_scaffold_14_36	Klebsiella pneumoniae	0																			5.31616e+08	2179696795	5577732121	3445221660	3104587007	4256749842	6101266529
31_003_scaffold_14_38	Klebsiella pneumoniae	K08987																									5.6581e+07
31_003_scaffold_14_39	Klebsiella pneumoniae	K07112																				3.41428e+07	1.56114e+08	2.99272e+08	6.45319e+07	8.79832e+07	5.21218e+07
31_003_scaffold_14_40	Klebsiella pneumoniae	0																			2.67867e+07	9.0605e+07	2.18081e+08	2.25158e+08	5.77041e+07	8.00297e+07	1.23746e+08
31_003_scaffold_14_41	Klebsiella pneumoniae	0																			1.70815e+07
31_003_scaffold_14_43	Klebsiella pneumoniae	K00134																			5494737911	6761785951	4657657589	7846432493	9440034158	9139979100	17837959924
31_003_scaffold_14_44	Klebsiella pneumoniae	K07248																			2529057526	8.35897e+08	2063044518	9.23079e+08	6.50132e+08	300454872	5.3652e+08
31_003_scaffold_14_45	Klebsiella pneumoniae	0																			863012420	6.35952e+08	8.41064e+08	9.70225e+08	1170749033	6.04268e+08	4.92413e+08
31_003_scaffold_14_50	Klebsiella pneumoniae	K01484																			8.11446e+07	1.42139e+08	4.17561e+08	7.95884e+07	5.25019e+07	4.3814e+07	1.79478e+08
31_003_scaffold_14_51	Klebsiella pneumoniae	K06447																			1.25822e+08	134455084	1.22224e+08	2.52589e+08	2.17704e+08	2.12839e+08	3.99055e+08
31_003_scaffold_14_52	Klebsiella pneumoniae	K00673																				5.88221e+07	2.74124e+07	3.45514e+07	5.97328e+07	1.9341e+07	3.60106e+07
31_003_scaffold_14_53	Klebsiella pneumoniae	K00840																			9.80269e+07	1.61707e+08	9.1806e+07	2.60005e+07	4.09178e+07	4.87894e+07	2.19042e+08
31_003_scaffold_14_54	Klebsiella pneumoniae	K00261																			15539962625	10192149648	8704883350	5482252354	6796836034	5941966469	8754269722
31_003_scaffold_14_55	Klebsiella pneumoniae	0																			2.28472e+08	2.49405e+08	2.49942e+08	4.08218e+08	4.26173e+08	1.60192e+08	5.10386e+08
31_003_scaffold_14_56	Klebsiella pneumoniae	0																			1.07728e+07		2.00724e+07
31_003_scaffold_14_57	Klebsiella pneumoniae	K06075																			8.86559e+07	4.78659e+07	9.84822e+07	5.48861e+07	4.63925e+07		1.04675e+08
31_003_scaffold_14_59	Klebsiella pneumoniae	0																			7.37334e+07	2.13242e+08	2.95495e+08	2.12409e+08	1.09204e+08	1.07228e+08	2.97464e+08
31_003_scaffold_14_60	Klebsiella pneumoniae	K18139																			8.72464e+07	1.50013e+08	309482292	3.9069e+08	3.39969e+08	3.48666e+08	417394943
31_003_scaffold_14_61	Klebsiella pneumoniae	0																			8.83825e+08	1066878971	8.87376e+08	1330601298	1547549251	7.95615e+08	1240968470
31_003_scaffold_14_62	Klebsiella pneumoniae	K03578																			1268875740	1849447215	1863925373	1957767938	2132510741	1615906165	1948689248
31_003_scaffold_14_63	Klebsiella pneumoniae	K01118																			7.08425e+08	1149650944	1320960914	1583379911	1577775288	1300275645	1890073983
31_003_scaffold_14_64	Klebsiella pneumoniae	0																			4.60889e+08	3.7582e+07	3.84823e+07	4.17143e+07	4.81446e+07	3.3059e+07	9.76328e+07
31_003_scaffold_14_65	Klebsiella pneumoniae	K02617																			1032719565	5.24703e+08	4.60907e+08	7.84303e+08	6.77918e+08	596202310	6.43203e+08
31_003_scaffold_14_66	Klebsiella pneumoniae	K02616																			2.12325e+08	1.73686e+08	5.57001e+08	1.56744e+08	2.45835e+08	1.59799e+08	2.42218e+08
31_003_scaffold_14_7	Klebsiella pneumoniae	K02624																			4.85072e+08	6.73924e+08	6.36964e+08	3.69996e+08	471503559	1.69856e+08	3.81529e+08
31_003_scaffold_14_8	Klebsiella pneumoniae	0																			7.16336e+06	126440383	3.36421e+07	2.35313e+07	7.73102e+06	7.17832e+07	2.14055e+07
31_003_scaffold_14_80	Klebsiella pneumoniae	0																			8.07615e+07	5.05792e+07	7.87004e+07	1.16111e+08	1.0448e+08	5.81394e+07	2.07906e+08
31_003_scaffold_14_81	Klebsiella pneumoniae	K00077																			2.13634e+08	114656806	2.12277e+08	1.25847e+08	1.62288e+08	1.29104e+08	3.00842e+08
31_003_scaffold_14_82	Klebsiella pneumoniae	K00146																			2045739413	1133696389	2368635960	1725998220	1735110928	1422741594	2041359836
31_003_scaffold_14_86	Klebsiella pneumoniae	0																			1.08524e+08	5.70799e+06	6.88064e+07	1.10382e+08	9.42352e+07	8.90692e+07	1.96308e+08
31_003_scaffold_14_88	Klebsiella pneumoniae	K03778																			3871466374	5630084837	5652831887	5308126304	5402361650	4151348466	4411950718
31_003_scaffold_14_89	Klebsiella pneumoniae	K03668																			1.99965e+08	2.54244e+08	9.10772e+08	3.27247e+08	5.84023e+08	3.58408e+08	4788803607
31_003_scaffold_14_91	Klebsiella pneumoniae	K03737																			2663461644	3585162464	4233598084	4480693658	4483765220	3404498076	6266465777
31_003_scaffold_14_92	Klebsiella pneumoniae	K14062																			4.51402e+08	1462281082	1.95428e+08	344959555	2.97696e+08	7.59929e+08	3.20515e+08
31_003_scaffold_14_94	Klebsiella pneumoniae	K14061																			24831383608	23941999331	8798168719	11869287850	19364532225	11487398846	14435832572
31_003_scaffold_14_95	Klebsiella pneumoniae	K14058																			2.37796e+08	3.50769e+08	6.41129e+08	7.7138e+08	5.88429e+08	6.64434e+08	4.66773e+08
31_003_scaffold_14_96	Klebsiella pneumoniae	K05591																				1.26424e+07	1.49982e+07	2.35048e+07	2.4227e+07	4.80245e+07	9.98429e+07
31_003_scaffold_14_97	Klebsiella pneumoniae	K16074																			2.21275e+08	1.68511e+08	114010959	9.19334e+07	6.17356e+07	2.99915e+08	2.24349e+08
31_003_scaffold_14_98	Klebsiella pneumoniae	0																			8.12557e+07	8.94795e+07	1.12841e+08	1.79351e+08	148531792	5.11945e+07	1.91929e+08
31_003_scaffold_14_99	Klebsiella pneumoniae	0																			1488581472	2587804078	1474258593	2088128714	2165932798	1211043913	2490925027
31_003_scaffold_15_1	Klebsiella pneumoniae	K03827																			5.52524e+08	5.87377e+08	6.03035e+08	5.95486e+08	8.05174e+08	6.99665e+08	4.7773e+08
31_003_scaffold_15_10	Klebsiella pneumoniae	K19956																									3.90068e+07
31_003_scaffold_15_110	Klebsiella pneumoniae	K04750																			2.29768e+08	7.21432e+07	5.61858e+07	1.12422e+08	2.04327e+08	1.17541e+08	6.79821e+07
31_003_scaffold_15_111	Klebsiella pneumoniae	K06193																			3.48859e+08	2.76477e+08	2.92109e+08	1.34295e+08	1.65952e+08	33163304	6.88902e+07
31_003_scaffold_15_112	Klebsiella pneumoniae	K03762																			4.78224e+08	1.12046e+08	5.89338e+08	7.44354e+08	627228216	1.19563e+08	6.62526e+08
31_003_scaffold_15_113	Klebsiella pneumoniae	K23237																			9.92559e+07	3.72918e+07	2.17542e+08	8.19377e+07	143839914	1.11753e+08	2.1106e+08
31_003_scaffold_15_114	Klebsiella pneumoniae	K07406																			58508612744	48830218271	17191776902	19611778977	50510598491	23583647750	56433816489
31_003_scaffold_15_115	Klebsiella pneumoniae	K11104																			1.19418e+08	1.08172e+08	1.48007e+07		2.05192e+07	1.56381e+07	1.13548e+08
31_003_scaffold_15_116	Klebsiella pneumoniae	K18640																			1812967717	1825777526	2706147488	2365656703	2838734285	2276545535	2894837588
31_003_scaffold_15_117	Klebsiella pneumoniae	0																			1.47156e+08	2.50207e+08	1.85975e+08	1.4663e+08	2.36572e+08	1.28559e+08	3.19053e+08
31_003_scaffold_15_15	Klebsiella pneumoniae	K00068																			1.13442e+08	3.70227e+07	3.24698e+07	7.84284e+07	6.45028e+07	6.2493e+07	7.42726e+07
31_003_scaffold_15_17	Klebsiella pneumoniae	K06182																			3.78036e+08	2.08173e+08	3.63571e+08	5.82975e+08	4.69262e+08	3.58498e+08	4.32232e+08
31_003_scaffold_15_18	Klebsiella pneumoniae	0																				1.37318e+07	3.49222e+07	6.15693e+06	3.37903e+07	1.93118e+07	5.33402e+07
31_003_scaffold_15_2	Klebsiella pneumoniae	K00651																			3.61099e+08	6.43037e+08	1058160004	1974074310	1482971691	1053860555	526562366
31_003_scaffold_15_20	Klebsiella pneumoniae	K00928																			1235801457	1584213434	1653092659	1522000095	1810328691	1843424314	2134893717
31_003_scaffold_15_21	Klebsiella pneumoniae	K01810																			20704705172	31106442771	29108903527	30705969187	36533776450	26847289613	26313619675
31_003_scaffold_15_22	Klebsiella pneumoniae	0																			1.87238e+07	4.74457e+07	3.28176e+07	2.97166e+07	3.24401e+07	6.58296e+07	1.03677e+08
31_003_scaffold_15_23	Klebsiella pneumoniae	0																			28060387	4.29733e+07	106912199	1.72585e+08	2.42646e+08	9.92122e+07	6.04202e+08
31_003_scaffold_15_24	Klebsiella pneumoniae	K09022																			1303369355	7.72883e+08	1766454263	1683806558	2384692404	3410323379	6.412e+08
31_003_scaffold_15_27	Klebsiella pneumoniae	0																			6.00497e+08	2.03123e+08	1468768108	8.56339e+08	1229031536	1636199149	2.65727e+08
31_003_scaffold_15_29	Klebsiella pneumoniae	K10110																			7.95996e+07	1.27329e+08	2.74046e+08	4.60307e+08	1.9051e+08	6.99073e+08	2.43854e+08
31_003_scaffold_15_3	Klebsiella pneumoniae	K01638																			1851271338	6.16963e+08	5.73375e+08	419007594	469927041	2.78198e+08	3.04393e+08
31_003_scaffold_15_30	Klebsiella pneumoniae	K10109																			2902474997	3872157423	6902563247	5877347128	7491201895	4351876830	4270636019
31_003_scaffold_15_31	Klebsiella pneumoniae	K10108																			44059554828	37578411510	54199049638	73858294026	97070879435	58638141826	17320807690
31_003_scaffold_15_32	Klebsiella pneumoniae	K10111																			6808014777	8864267669	15187637819	20670914652	25239676269	19281023652	7336821702
31_003_scaffold_15_33	Klebsiella pneumoniae	K02024																			63915481741	44527771180	83837485129	74551649794	103000000000	88237439194	41080836628
31_003_scaffold_15_34	Klebsiella pneumoniae	K05775																			2332718588	2314091512	815906577	7.71734e+08	3026399613	1669345460	1823829338
31_003_scaffold_15_35	Klebsiella pneumoniae	K03181																			3.43903e+07	5.67524e+07	1.78621e+08		3.62658e+07	1.76462e+07	1.29075e+08
31_003_scaffold_15_37	Klebsiella pneumoniae	K00631																			2777277163	2851840358	4227243772	3675270817	4287508462	3302265766	3432302099
31_003_scaffold_15_38	Klebsiella pneumoniae	K00901																						2.08243e+07
31_003_scaffold_15_39	Klebsiella pneumoniae	K01356																			6.07645e+08	7.64103e+08	9.95834e+08	938495084	1421291181	8.3188e+08	1160039041
31_003_scaffold_15_4	Klebsiella pneumoniae	K01637																			6846063214	8.65491e+08	5.31397e+08	4.47489e+08	3.92101e+08	4.50792e+08	3.24349e+08
31_003_scaffold_15_41	Klebsiella pneumoniae	0																			260460515	8.78164e+07	1.49543e+07	2.27983e+07	1.91101e+08	4.14821e+07	7.10632e+06
31_003_scaffold_15_42	Klebsiella pneumoniae	K09823																			5.72237e+08	5.1366e+08	3.05775e+08	3.88866e+08	5.37214e+08	1.83546e+08	4.73088e+08
31_003_scaffold_15_43	Klebsiella pneumoniae	0																			9.73543e+08	9.56375e+08	7.92345e+08	1139350889	1025373182	1069642671	7.59559e+08
31_003_scaffold_15_44	Klebsiella pneumoniae	K05539																			2.53717e+08	1.14363e+08	306436314	3.39027e+08	2.48794e+08	2.81949e+08	2.4003e+08
31_003_scaffold_15_46	Klebsiella pneumoniae	K00344																			2448120597	2314319234	1833352283	2766409053	2797344037	2067875468	2094214831
31_003_scaffold_15_47	Klebsiella pneumoniae	K02314																			6.2871e+08	6.49772e+08	1031762468	9.12619e+08	1202260926	7.55462e+08	1218775409
31_003_scaffold_15_48	Klebsiella pneumoniae	K01775																			6.55522e+08	9.60147e+08	1302872348	1108243094	1361636034	1076504972	1443702085
31_003_scaffold_15_49	Klebsiella pneumoniae	K00832																			3350533774	4971625694	3746828639	2312913902	3288160494	2539898849	2600860923
31_003_scaffold_15_50	Klebsiella pneumoniae	K03788																			2751181824	2495807043	2507630534	2535078527	2508105256	1864443031	2127130927
31_003_scaffold_15_51	Klebsiella pneumoniae	0																			4.61986e+08	409873212	4.82636e+08	532295947	5.41312e+08	3.1337e+08	5.07649e+08
31_003_scaffold_15_52	Klebsiella pneumoniae	0																			1688431520	1214028296	9.17999e+08	1082875205	1176618779	7.36721e+08	5.78599e+08
31_003_scaffold_15_53	Klebsiella pneumoniae	K03701																			1945599025	3570858699	3304095379	3646426109	3633039436	3244559475	3532545468
31_003_scaffold_15_54	Klebsiella pneumoniae	K03111																			4350937590	4098943771	5102849869	4814847643	4873293586	4069416409	4365661916
31_003_scaffold_15_55	Klebsiella pneumoniae	0																			3.96577e+07						4.81561e+07
31_003_scaffold_15_56	Klebsiella pneumoniae	K19611																			5.00462e+08	1.31327e+08	7.74644e+07	5.09432e+07		6.44228e+07
31_003_scaffold_15_6	Klebsiella pneumoniae	K13641																			5.69663e+08	6.09407e+08	6.29644e+08	6.67536e+08	7.53629e+08	4.37721e+08	6.57218e+08
31_003_scaffold_15_62	Klebsiella pneumoniae	K01092																			4.81404e+07	5.54837e+07	3.50656e+07	4.65474e+07	9.04943e+07	4.55383e+07	9.17263e+07
31_003_scaffold_15_7	Klebsiella pneumoniae	K00548																			2950411156	3126907210	3437573458	3311475779	4017179805	2857687393	3519611057
31_003_scaffold_15_70	Klebsiella pneumoniae	0																							2.0733e+07
31_003_scaffold_15_72	Klebsiella pneumoniae	K13639																				6.88845e+06	8.05422e+06	1.12935e+07	1.36736e+07	3.38325e+07	9.55102e+06
31_003_scaffold_15_73	Klebsiella pneumoniae	K00799																			1.8892e+08	8.4657e+07	2.22262e+08	2.9652e+08	2.8528e+08	9.08912e+07	2.20607e+08
31_003_scaffold_15_74	Klebsiella pneumoniae	K06901																			3.76991e+08	3.47673e+08	8.06016e+08	6.83693e+08	5.09767e+08	4.98992e+08	576802325
31_003_scaffold_15_75	Klebsiella pneumoniae	K24163																			2.95617e+08	4.52173e+08	4.99053e+08	5.4491e+08	4.63512e+08	8.56098e+07	4.95465e+08
31_003_scaffold_15_76	Klebsiella pneumoniae	0																			2.25365e+08	2.77287e+08	4.14935e+08	3.50548e+08	5.44262e+08	3.0408e+08	5.7526e+08
31_003_scaffold_15_77	Klebsiella pneumoniae	K06518																			7.16854e+06	5.24645e+06	1.19455e+07	2.42069e+07	4.89614e+07	5.58717e+07	4.6137e+07
31_003_scaffold_15_8	Klebsiella pneumoniae	K03324																			7.89642e+07	1.79263e+08	1.02514e+08	9.14e+07	1.21398e+08	154177155	2.34369e+08
31_003_scaffold_15_81	Klebsiella pneumoniae	K07347																			639638
31_003_scaffold_15_86	Klebsiella pneumoniae	K01895																			3744660309	1124767306	1929512356	8.56453e+08	9.68546e+08	8.55779e+08	6.06295e+08
31_003_scaffold_15_87	Klebsiella pneumoniae	K11102																			2.65257e+07	2.80036e+07	4.11757e+07	6.95522e+06	1.15388e+07	2.16706e+07	3.8783e+07
31_003_scaffold_15_88	Klebsiella pneumoniae	K07126																					6.64227e+06				5.92588e+07
31_003_scaffold_15_89	Klebsiella pneumoniae	K22015																			3031255947	3138945839	6327643307	8036752262	7120844979	6013564526	8593549228
31_003_scaffold_15_9	Klebsiella pneumoniae	K00014																									1.39328e+08
31_003_scaffold_15_90	Klebsiella pneumoniae	K22015																			1569389364	1348865672	1663727896	2449705581	2660419029	2062688818	2992383146
31_003_scaffold_15_94	Klebsiella pneumoniae	0																			6.56027e+08	3.3458e+08	3.25674e+08	4.67545e+08	5.2945e+08	4.05432e+08	4.13167e+08
31_003_scaffold_15_95	Klebsiella pneumoniae	K10439																			20319116	1.99529e+07			1.57667e+06	4.20936e+06
31_003_scaffold_15_98	Klebsiella pneumoniae	0																									1.18631e+08
31_003_scaffold_16_10	Klebsiella pneumoniae	0																			6.6787e+08	7.35102e+08	8.24782e+08	1077401954	9.12459e+08	7.2301e+08	1191408615
31_003_scaffold_16_100	Klebsiella pneumoniae	K05788																			1135251570	1751057004	5.96289e+08	8.44586e+08	1102907756	5.44182e+08	1087501486
31_003_scaffold_16_101	Klebsiella pneumoniae	K02945																			99183875014	80684281131	101000000000	89773787449	118000000000	68534122835	84348711464
31_003_scaffold_16_102	Klebsiella pneumoniae	K00945																			1611509964	2264188067	1327159114	9.74233e+08	1441747146	1082635751	1561178899
31_003_scaffold_16_103	Klebsiella pneumoniae	K00800																			1289718039	1989570316	1908878959	2098834913	2252445469	1846487466	1108000435
31_003_scaffold_16_104	Klebsiella pneumoniae	K00831																			11487060750	19352175674	18613066930	17459799284	20070066132	15005568757	13757075266
31_003_scaffold_16_106	Klebsiella pneumoniae	0																					3.85762e+07	1.93786e+07	4.34604e+07	4.64865e+07
31_003_scaffold_16_107	Klebsiella pneumoniae	K09136																			8.64995e+08	9.60871e+08	1483437818	9.02364e+08	7.61056e+08	5.6155e+08	7.20736e+08
31_003_scaffold_16_108	Klebsiella pneumoniae	K06212																			1008307717	1383565896	1882573949	1880419262	2073387679	1760712851	2491433503
31_003_scaffold_16_109	Klebsiella pneumoniae	K00656																			156000000000	220000000000	255000000000	293000000000	337000000000	201000000000	286000000000
31_003_scaffold_16_11	Klebsiella pneumoniae	K09017																				1.10461e+07	1.42917e+07	1.81021e+07		2.27934e+07	5.24087e+07
31_003_scaffold_16_110	Klebsiella pneumoniae	K04069																			3093739736	4287549002	4183855124	5166196956	4567889807	3817718606	3962765539
31_003_scaffold_16_12	Klebsiella pneumoniae	K09018																			7.76831e+07	4.87874e+08	3.58898e+07	4.23709e+07	1.03685e+08	3.20109e+08	2.69346e+08
31_003_scaffold_16_2	Klebsiella pneumoniae	K06217																			6.97532e+07	1.23007e+08	2.33698e+08	1.07382e+08	4.11318e+08	6.73529e+08	2.82962e+08
31_003_scaffold_16_21	Klebsiella pneumoniae	K03809																			39044230410	48114616618	37129367658	53839449180	43997708068	26153325783	22745093647
31_003_scaffold_16_22	Klebsiella pneumoniae	0																			6544658527	7370434252	9815795307	13325822005	13040814099	9165503976	5399482214
31_003_scaffold_16_23	Klebsiella pneumoniae	K01085																			11571063667	5479668018	8823389487	7850805428	9275195804	5689943965	8504738045
31_003_scaffold_16_24	Klebsiella pneumoniae	0																			2.5964e+07	2.41482e+07		8.38724e+07	5.70461e+07	8.82069e+06
31_003_scaffold_16_26	Klebsiella pneumoniae	0																			1175333751	2561103691	6.3931e+06	2316262978	4062525362	5458577887	1426044004
31_003_scaffold_16_31	Klebsiella pneumoniae	K09473																			1.30331e+08	1.5481e+06	1.75163e+06		1.17492e+07	4.01128e+06	1.10008e+07
31_003_scaffold_16_32	Klebsiella pneumoniae	K14056																				1.29758e+07			5.53945e+07		9.28761e+07
31_003_scaffold_16_33	Klebsiella pneumoniae	K09472																					1.8755e+07
31_003_scaffold_16_36	Klebsiella pneumoniae	K07246																			7.68015e+08	1193313808	1294888621	1315867989	2348464805	1402811982	2053752330
31_003_scaffold_16_39	Klebsiella pneumoniae	K00135																			1.00843e+08	4.93691e+07	3.54625e+07	5.55716e+07	7.36113e+07	6.61479e+07	3.13858e+07
31_003_scaffold_16_4	Klebsiella pneumoniae	K07224																			4.10367e+08	1.38724e+08	2.9232e+08	1.50084e+08	1.50045e+08	1.24211e+08	2.04092e+08
31_003_scaffold_16_40	Klebsiella pneumoniae	K22444																			4.74166e+08	8.3696e+08	6.52936e+08	1490669532	1456007222	1498584636	1533308152
31_003_scaffold_16_43	Klebsiella pneumoniae	K15580																			2194725586	1284257294	1342531351	1690432837	2012888096	1072389024	9.00277e+08
31_003_scaffold_16_44	Klebsiella pneumoniae	K19416																					3.25889e+06
31_003_scaffold_16_45	Klebsiella pneumoniae	K11179																			1.22112e+08	1.22519e+08	9.15293e+07	9.52379e+07	1.70893e+08	7.22815e+07	1.06338e+08
31_003_scaffold_16_46	Klebsiella pneumoniae	K01512																			1.72212e+08	5.22843e+08	2.02482e+08	1.31591e+08	7.04713e+07	2.41306e+08	5.00926e+07
31_003_scaffold_16_47	Klebsiella pneumoniae	0																					3.14596e+07				6.15711e+07
31_003_scaffold_16_49	Klebsiella pneumoniae	K06969																			7.01662e+08	8.68601e+08	8.26747e+08	8.47026e+08	9.47697e+08	7.52249e+08	8.79691e+08
31_003_scaffold_16_50	Klebsiella pneumoniae	K11940																						8.96906e+06		3.1755e+07
31_003_scaffold_16_51	Klebsiella pneumoniae	K06929																			8199136040	7203739428	5918311931	6395218781	8903505377	4910535722	3806453464
31_003_scaffold_16_52	Klebsiella pneumoniae	K01734																			5.72948e+08	4.961e+08	4.23182e+08	2.93047e+08	3.36803e+08	196541325	4.53986e+08
31_003_scaffold_16_53	Klebsiella pneumoniae	K03658																			1.37618e+08	1.15984e+08	198564949	1.30919e+08	1.8061e+08	8.77807e+07	1.90635e+08
31_003_scaffold_16_54	Klebsiella pneumoniae	0																			3.51253e+07	1.24495e+08	1.11415e+08	4.18082e+07	4.0465e+07	2.2626e+07	3.46676e+07
31_003_scaffold_16_55	Klebsiella pneumoniae	0																			4.79651e+08	4.85615e+08	5.1971e+08	6.0444e+08	7.68167e+08	3.41525e+08	6.88559e+08
31_003_scaffold_16_57	Klebsiella pneumoniae	K13053																			976461	2.58982e+06					210456
31_003_scaffold_16_58	Klebsiella pneumoniae	K03286																			406000000000	307000000000	225000000000	229000000000	277000000000	185000000000	258000000000
31_003_scaffold_16_59	Klebsiella pneumoniae	K09911																			4.54301e+08	3.76902e+08	2.19166e+08	2.68988e+08	3.19745e+08	1.62932e+08	5.0695e+08
31_003_scaffold_16_60	Klebsiella pneumoniae	K04770																			4.81855e+08	3.84402e+08	8.53233e+08	5.53056e+08	5.45728e+08	5.26331e+08	5.40223e+08
31_003_scaffold_16_61	Klebsiella pneumoniae	K01716																			1576310274	1761058944	2279323777	2304027278	2012892770	1202806395	1422395111
31_003_scaffold_16_62	Klebsiella pneumoniae	K09857																			1048105280	1027387633	752246106	9.76389e+08	1085962880	1141395926	3164139085
31_003_scaffold_16_63	Klebsiella pneumoniae	K06192																			1907939413	1989264763	2232999237	2301414023	2416532543	2311840787	6791297813
31_003_scaffold_16_64	Klebsiella pneumoniae	K03808																			3.45958e+06	1.3037e+07	2.07511e+07	3.82704e+07	1.21533e+07	4.62966e+07	4.03629e+07
31_003_scaffold_16_65	Klebsiella pneumoniae	K15738																			1033852386	1298009323	1313205704	1732800210	1933968890	1473483646	1288751868
31_003_scaffold_16_66	Klebsiella pneumoniae	K12297																			1358392455	2934800686	4918303725	4825721199	2350959988	7156076675	2719237773
31_003_scaffold_16_67	Klebsiella pneumoniae	K07140																			1778945903	1133122061	9.14336e+08	1112182097	1118318789	9.66955e+08	1165442581
31_003_scaffold_16_68	Klebsiella pneumoniae	K18657																			285824926	272495660	2.88639e+08	3.02852e+08	1588111245	11337635040	1.52491e+08
31_003_scaffold_16_69	Klebsiella pneumoniae	K00254																			3713362568	5214658505	6362300036	6471479938	7599553370	7190943038	7456362502
31_003_scaffold_16_7	Klebsiella pneumoniae	0																			4.86038e+08	2.64333e+08	4.86206e+08	4.83113e+08	4.94216e+08	1.29375e+08	4.95445e+08
31_003_scaffold_16_72	Klebsiella pneumoniae	K04091																				5.37659e+07	2.56175e+07	5.98474e+07	5.49529e+07		2.79093e+07
31_003_scaffold_16_75	Klebsiella pneumoniae	K01256																			3956130546	4257318715	6301060214	5721421959	6949307270	4708144495	5987001055
31_003_scaffold_16_76	Klebsiella pneumoniae	K00763																			5.80956e+07	2.71695e+08	3.09069e+08	1.53627e+08	4.16598e+08	2.59258e+08	1330449798
31_003_scaffold_16_77	Klebsiella pneumoniae	0																			6.12682e+07	7.01983e+07	4.47892e+07	9.46747e+07	9.04187e+07	9.02597e+06	1.27554e+08
31_003_scaffold_16_78	Klebsiella pneumoniae	K06016																			1.99541e+08	191020224	8.26492e+07	9.84291e+07	2.05516e+08	3.29018e+07	2.51797e+08
31_003_scaffold_16_8	Klebsiella pneumoniae	K11928																			3.49591e+08	9.68786e+07	6.55301e+07	1.27119e+07	2.6145e+07		7.33665e+06
31_003_scaffold_16_81	Klebsiella pneumoniae	0																							9.19921e+07
31_003_scaffold_16_82	Klebsiella pneumoniae	K01893																			16771911052	11129518758	16562800386	14816159202	16618189803	14084558718	14454254932
31_003_scaffold_16_83	Klebsiella pneumoniae	K09476																			1582232869	5.1129e+08	6.76784e+08	5.61388e+08	536369255	6.89029e+08	1.43831e+08
31_003_scaffold_16_84	Klebsiella pneumoniae	K00813																			20998140957	28677726400	21565161827	24024600974	25259196960	16022205631	18927459343
31_003_scaffold_16_85	Klebsiella pneumoniae	K01069																			1470413243	1485332212	1835478014	2537594137	1308780586	2444797487	1964908243
31_003_scaffold_16_86	Klebsiella pneumoniae	0																			2.6848e+07	3.71934e+07	1.97264e+07	1.2557e+07	4.06575e+07	4.87676e+07	4.10695e+07
31_003_scaffold_16_87	Klebsiella pneumoniae	K21470																				1.00883e+07	4.68963e+07	1.35333e+08	1.59087e+08	1.57763e+08	3.85136e+08
31_003_scaffold_16_88	Klebsiella pneumoniae	K03632																			5291332268	5462958626	5342359011	5803761593	6139827423	4198929645	5436142011
31_003_scaffold_16_89	Klebsiella pneumoniae	K03804																			6.87607e+08	5.27866e+08	1551432620	1008915228	7.72434e+08	7.55682e+08	8.06869e+08
31_003_scaffold_16_9	Klebsiella pneumoniae	K13821																			3845071041	1958037921	5266339792	1463057832	1556966254	894718986	1711124020
31_003_scaffold_16_90	Klebsiella pneumoniae	K03633																			8486738983	3350456671	3539475037	1380368912	1467984758	9.11318e+08	1192816603
31_003_scaffold_16_91	Klebsiella pneumoniae	K06219																			1.56995e+08	1.57296e+08	3.68985e+08	8.66771e+07	2.58087e+08	3.58696e+08	3.23238e+08
31_003_scaffold_16_92	Klebsiella pneumoniae	0																			3.06504e+08	1.34192e+08	2.21122e+08	5.04157e+07	1.05172e+08	7.49642e+06	1.6656e+08
31_003_scaffold_16_93	Klebsiella pneumoniae	0																			3297285858	2744147772	5156030112	4608238953	3837971781	3047734209	3478438620
31_003_scaffold_16_94	Klebsiella pneumoniae	K00979																			3.59018e+08	1070324021	4.01968e+08	5.7923e+08	7.24494e+08	5.61922e+08	683855849
31_003_scaffold_16_95	Klebsiella pneumoniae	K09791																			1.08719e+08	7.96176e+07	1.6929e+08	176403287	8.65897e+07	1.01215e+08	6.28611e+07
31_003_scaffold_16_96	Klebsiella pneumoniae	K09927																			9.39634e+06	1.32484e+07	1.48167e+08	1.92025e+08	1.21184e+08	1.75426e+08	1.34048e+08
31_003_scaffold_16_97	Klebsiella pneumoniae	K00912																			1.14868e+08	2.51609e+08	2.25753e+08	1.89759e+08	2.54907e+08	1.94004e+08	2.74919e+08
31_003_scaffold_16_98	Klebsiella pneumoniae	K11085																			9.61978e+08	7.11883e+08	1199093642	1018824184	9.59373e+08	1012278970	1263448064
31_003_scaffold_17_10	Klebsiella pneumoniae	K00627																			20032562790	20711436770	16106266558	22114157437	24717130686	17444713777	17841495719
31_003_scaffold_17_11	Klebsiella pneumoniae	K00163																			41582029892	38615000017	39006966065	44844578814	55311270217	35415976268	41030122641
31_003_scaffold_17_12	Klebsiella pneumoniae	K05799																			6.74748e+08	8.10967e+08	9.97234e+08	1497779263	1334414624	7.66676e+08	1207752241
31_003_scaffold_17_13	Klebsiella pneumoniae	K11734																			7.10968e+07			9.75335e+07	5.09423e+07	8.76761e+07	8.06103e+07
31_003_scaffold_17_15	Klebsiella pneumoniae	0																			402651803	4.69069e+08	4.5396e+08	4.44638e+08	4.23288e+08	3.11346e+08	4.23284e+08
31_003_scaffold_17_16	Klebsiella pneumoniae	K03807																			9.71842e+07	4.47952e+07	1.77097e+08	1.07549e+08	6.06661e+07	4.69602e+07	2.22563e+08
31_003_scaffold_17_17	Klebsiella pneumoniae	K03806																			2.07459e+08	2.18562e+08	1.22439e+08	1.41423e+08	5.1062e+07	1.87841e+08	3.53957e+08
31_003_scaffold_17_18	Klebsiella pneumoniae	K00767																			7.25977e+08	7.69932e+08	1453450020	1358388274	1631759095	2448547527	1415983477
31_003_scaffold_17_2	Klebsiella pneumoniae	K00797																			455573795	3.26801e+08	5.79109e+08	6.54808e+08	5.34697e+08	4.08648e+08	2.94328e+08
31_003_scaffold_17_20	Klebsiella pneumoniae	K02504																			4.63259e+07	8.49986e+07	1.40993e+07	2.95271e+07	8.10392e+07	3.46398e+07	1.73316e+08
31_003_scaffold_17_22	Klebsiella pneumoniae	K00364																			3921641931	6003902603	3481285705	3697292431	5367690527	2754153272	4619892456
31_003_scaffold_17_23	Klebsiella pneumoniae	K00859																			3.26544e+08	2.92761e+08	3.32352e+08	2.65331e+08	2.99368e+08	2.29975e+08	3.97419e+08
31_003_scaffold_17_24	Klebsiella pneumoniae	K18778																			576952908	9.30986e+08	921532443	1105539899	9.76687e+08	1162444386	8.85795e+08
31_003_scaffold_17_25	Klebsiella pneumoniae	K09862																			9.71257e+07	1.61509e+08	4.13805e+08	236448099	1.79345e+08	1.32279e+08	5.15542e+07
31_003_scaffold_17_26	Klebsiella pneumoniae	K03574																			3.9511e+07	5.52708e+07	1.86827e+08	1.10179e+08	8.26815e+07	1.10829e+08	3.60916e+07
31_003_scaffold_17_27	Klebsiella pneumoniae	K03070																			10659400978	12206269462	11763175529	11091909042	13673906326	9901372323	11249508523
31_003_scaffold_17_29	Klebsiella pneumoniae	K02535																			3.75463e+08	3.41005e+08	2.63793e+08	4.80302e+08	7.79703e+08	2.81061e+08	9.35594e+08
31_003_scaffold_17_3	Klebsiella pneumoniae	K01611																			1065812863	1088735102	1623040361	1361469649	1685491173	7.6864e+08	8.18845e+08
31_003_scaffold_17_30	Klebsiella pneumoniae	K03531																			13688351244	13629063390	14956060990	16227313426	21175014950	12946787789	19304569769
31_003_scaffold_17_31	Klebsiella pneumoniae	K03590																			2157596476	1816405624	2267792441	2926747761	4207231766	2523564815	4214956292
31_003_scaffold_17_32	Klebsiella pneumoniae	K03589																			7.06303e+07	1.3663e+07	1.66825e+08	6.62427e+07	1.19671e+08	7.5358e+07	424269207
31_003_scaffold_17_33	Klebsiella pneumoniae	K01921																			1389651946	1663323598	1711899719	1172194173	1371584473	1155112220	1514247913
31_003_scaffold_17_34	Klebsiella pneumoniae	K01924																			8.80658e+08	1230315856	1125904235	1278773716	1447859295	1826079403	1375699297
31_003_scaffold_17_35	Klebsiella pneumoniae	K02563																			7.93915e+08	7.60874e+08	1612545445	1178923210	1021146143	6.58425e+08	1154646299
31_003_scaffold_17_37	Klebsiella pneumoniae	K01925																			2750132107	3011368422	3037877152	2886825551	3503841815	2800136953	2939143129
31_003_scaffold_17_38	Klebsiella pneumoniae	K01000																				5.60413e+06
31_003_scaffold_17_39	Klebsiella pneumoniae	K01929																			2357486092	3084490807	2450189258	2214672111	3314578047	3248561976	2646567062
31_003_scaffold_17_4	Klebsiella pneumoniae	K09910																			1206361860	1217713428	1353122957	1817291653	1490517313	1320201842	1024526512
31_003_scaffold_17_40	Klebsiella pneumoniae	K01928																			2893401209	3572484431	3718717323	3405665366	4432106247	3398857871	3972698240
31_003_scaffold_17_41	Klebsiella pneumoniae	K03587																			5.28679e+08	1.89058e+08	2.29176e+08	1.99302e+08	4.95855e+08	7.84593e+07	1237139909
31_003_scaffold_17_42	Klebsiella pneumoniae	K03586																			1.5552e+08	9.43605e+07	8.06366e+07	5.95904e+07	7.19098e+07	6.88752e+07	2.11123e+08
31_003_scaffold_17_43	Klebsiella pneumoniae	K03438																			1744166928	1421718267	2189032732	2269669395	2602626252	1652567462	2398313483
31_003_scaffold_17_44	Klebsiella pneumoniae	K03925																			4.70113e+08	5.13374e+08	2.9658e+08	4.35872e+08	5.94347e+08	5.5653e+08	6.07845e+08
31_003_scaffold_17_45	Klebsiella pneumoniae	K03435																			5108571533	4663909753	3995325182	5086503193	5673306447	3194553267	4865808034
31_003_scaffold_17_46	Klebsiella pneumoniae	K01653																			6.20361e+08	1134932953	2.886e+08	3.56347e+08	7.60452e+08	2.73979e+08	4.27367e+08
31_003_scaffold_17_47	Klebsiella pneumoniae	K01652																			1688596735	3585153412	2055856299	2456656423	2491627507	1650533659	1432343727
31_003_scaffold_17_48	Klebsiella pneumoniae	K05798																			2.22852e+07	1.04971e+07	2.06593e+07		2.62327e+07	3.80503e+07	5.35629e+07
31_003_scaffold_17_49	Klebsiella pneumoniae	K01649																			2242099094	2267619818	1368217820	1344621413	1856828505	1062071336	1167495555
31_003_scaffold_17_5	Klebsiella pneumoniae	K01682																			15742215179	13460031426	17169725173	14417425237	18073177981	10769164465	16994620048
31_003_scaffold_17_50	Klebsiella pneumoniae	K00052																			1150231355	1132629671	1619569706	1197498390	1705266588	9.32625e+08	9.11006e+08
31_003_scaffold_17_51	Klebsiella pneumoniae	K01703																			2434439203	3071351385	2649607555	2370346387	2726775617	1529524458	1617587473
31_003_scaffold_17_52	Klebsiella pneumoniae	K01704																			1349136448	1456577518	1354275420	1534590296	1887137074	7.21645e+08	7.82825e+08
31_003_scaffold_17_53	Klebsiella pneumoniae	0																			1.57829e+07
31_003_scaffold_17_54	Klebsiella pneumoniae	K00014																			6.93545e+07	5.59948e+07	2.07887e+07	2.07899e+07	3.70491e+07	3.77977e+07	3.86441e+07
31_003_scaffold_17_55	Klebsiella pneumoniae	0																							1.90957e+07
31_003_scaffold_17_56	Klebsiella pneumoniae	K03785																			1563800953	1731923713	1197989727	1144350944	1645990346	7.53715e+08	1199869276
31_003_scaffold_17_57	Klebsiella pneumoniae	0																						2.40524e+07
31_003_scaffold_17_6	Klebsiella pneumoniae	0																			5.43433e+07	8.13442e+07	4.74998e+07	1.09506e+08	1.56257e+08	5.91106e+07	237444932
31_003_scaffold_17_61	Klebsiella pneumoniae	K11925																			6.5234e+07	7.55215e+07	5.84054e+07	5.05275e+07	8.88152e+07	8.16222e+06	4.68004e+07
31_003_scaffold_17_62	Klebsiella pneumoniae	K02064																			6.12842e+08	685051457	662827977	6.67226e+08	701984948	3032423523	4.03603e+08
31_003_scaffold_17_66	Klebsiella pneumoniae	K02099																			5.10094e+08	3.68557e+08	522497633	7.62258e+08	7.79852e+08	3.94e+08	5.39497e+08
31_003_scaffold_17_67	Klebsiella pneumoniae	K00853																			2.33755e+08	5.11418e+08	5.76534e+08	5.93372e+08	1029610657	6.85934e+08	7.48068e+08
31_003_scaffold_17_68	Klebsiella pneumoniae	K01804																			1221685703	1713439036	2548881460	2865000641	4424167601	4536151309	3184561178
31_003_scaffold_17_69	Klebsiella pneumoniae	K03077																			275088539	494527518	5.23905e+08	798569914	1397317936	1054987638	1085541077
31_003_scaffold_17_7	Klebsiella pneumoniae	0																				1.69282e+07	3.25239e+06	5.0169e+07	1.0791e+08	1.2968e+07	1.26653e+06
31_003_scaffold_17_70	Klebsiella pneumoniae	K02336																			2.13555e+07	5.67785e+07	1.74625e+08	2.63292e+08	5.05301e+07	1.14988e+08	2.20584e+08
31_003_scaffold_17_71	Klebsiella pneumoniae	K03580																			2332990221	2554954844	4698465707	5054742697	3975434069	4490680921	3000308722
31_003_scaffold_17_73	Klebsiella pneumoniae	K05964																			3.85171e+08	6.99054e+08	1391360149	1352713712	1730396084	9.39198e+08	9.70369e+08
31_003_scaffold_17_76	Klebsiella pneumoniae	K07702																			2.4427e+07	5.57273e+07	1.73403e+08	1.39868e+08	1.731e+08	7.04064e+07	1.37251e+08
31_003_scaffold_17_77	Klebsiella pneumoniae	K05801																			2.06832e+08	4.82487e+08	3.11714e+08	1.98077e+08	2.06095e+08	2.64831e+08	2.56954e+08
31_003_scaffold_17_78	Klebsiella pneumoniae	K04744																			5289054610	5514454463	6466020581	5860310200	6980385279	3963294087	6154367068
31_003_scaffold_17_79	Klebsiella pneumoniae	K03771																			3937200749	4276722933	5415320393	5174032183	4884543036	3581932814	5534925019
31_003_scaffold_17_80	Klebsiella pneumoniae	K00097																			5.65746e+08	6.15785e+08	9.38747e+08	9.54835e+08	1171465236	731295297	1029443315
31_003_scaffold_17_81	Klebsiella pneumoniae	K02528																			3.04669e+08	2.68561e+08	7.14021e+08	7.07811e+08	7.84791e+08	4.07166e+08	4.27233e+08
31_003_scaffold_17_82	Klebsiella pneumoniae	K06195																			2.72091e+08	1.57144e+08	3.06888e+08	4.45522e+08	1.91662e+08	3.24269e+08	1.62133e+08
31_003_scaffold_17_83	Klebsiella pneumoniae	K01525																			5.68421e+08	6.19928e+08	1097132302	9.48579e+08	9.17681e+08	6.23689e+08	9.48766e+08
31_003_scaffold_17_84	Klebsiella pneumoniae	K00287																			584174513	5.024e+08	4.10346e+08	4.53058e+08	4.90497e+08	356383826	2.7335e+08
31_003_scaffold_17_85	Klebsiella pneumoniae	K11745																			1.25828e+08	1.63234e+08	2.25558e+08	2.30321e+08	2.00058e+08	132456626	272916855
31_003_scaffold_17_86	Klebsiella pneumoniae	K11746																					4.94276e+07	6.2436e+07	5.26812e+07	4.25076e+07	7.91333e+07
31_003_scaffold_17_88	Klebsiella pneumoniae	K01955																			18706900123	26273378912	21483450830	23936739929	29092386341	19195383813	24217070524
31_003_scaffold_17_89	Klebsiella pneumoniae	K01956																			5988893803	10363611879	8381206705	9902347221	10400704541	8795905233	10744242038
31_003_scaffold_17_9	Klebsiella pneumoniae	K00382																			27108515321	26955211530	27802279915	29805308563	32355170350	26840569604	31616345012
31_003_scaffold_17_90	Klebsiella pneumoniae	K00215																			2957224435	3880209947	2349880369	3067142609	3593924302	2434529168	5741971104
31_003_scaffold_17_91	Klebsiella pneumoniae	K05966																			1782253509	3363527756	2091699554	1854613586	3004328279	1362103435	9372772915
31_003_scaffold_17_92	Klebsiella pneumoniae	K01643																			18170568876	42775572815	20272979712	16090390124	29116723555	11002102780	106000000000
31_003_scaffold_17_93	Klebsiella pneumoniae	K01644																			13869826865	32429132584	15333485055	13555145171	33492133490	9937749550	81261467054
31_003_scaffold_17_94	Klebsiella pneumoniae	K01646																			4136151234	7930824357	7155788931	5357306971	8252599019	3014537760	29035086948
31_003_scaffold_17_95	Klebsiella pneumoniae	K01910																			4.60622e+08	1206016911	1778256463	9.70555e+08	2157956796	1228089244	6117387347
31_003_scaffold_17_96	Klebsiella pneumoniae	0																				2.43643e+07	5.99691e+07	5.98243e+07	4.25369e+07	4.30678e+07	3.1079e+08
31_003_scaffold_18_100	Klebsiella pneumoniae	K02529																			1.84118e+08	1.66361e+08	274485526	3.5823e+08	3.72062e+08	252750285	403064933
31_003_scaffold_18_102	Klebsiella pneumoniae	0																			9.74967e+07	9.22387e+07	1.14234e+08	4.77898e+07	5.67334e+07	3.34991e+07	1.91286e+08
31_003_scaffold_18_12	Klebsiella pneumoniae	K07726																			9.32027e+07
31_003_scaffold_18_14	Klebsiella pneumoniae	0																			3.42296e+08	4.00019e+08	2.77522e+08	3.85153e+08	3.64422e+08	1057161788	6.67954e+08
31_003_scaffold_18_15	Klebsiella pneumoniae	0																				3.57119e+07	3.8276e+07	4.45996e+07	5.37128e+07	3.01528e+07	7.1675e+07
31_003_scaffold_18_20	Klebsiella pneumoniae	K01653																			2.42435e+08	2.37713e+08	1.68274e+08	4.31778e+08	3.95463e+08	2.03978e+08	1.89866e+08
31_003_scaffold_18_21	Klebsiella pneumoniae	K01652																			4.00848e+08	5.63173e+08	5.10334e+08	7.00693e+08	7.1331e+08	9.48452e+08	1053812624
31_003_scaffold_18_26	Klebsiella pneumoniae	K08154																					2.30817e+07		1.26923e+07	9.9802e+06	7.47114e+06
31_003_scaffold_18_27	Klebsiella pneumoniae	K13636																			1.14594e+08	8.18883e+07	1.99921e+08	1.29422e+08	9.57553e+07	5.67182e+07	7.64154e+07
31_003_scaffold_18_29	Klebsiella pneumoniae	K01753																			3.55603e+08	4.22552e+08	3.07525e+08	2.50738e+08	324801875	4.64691e+08	2.38787e+08
31_003_scaffold_18_30	Klebsiella pneumoniae	K06871																					2.76479e+07
31_003_scaffold_18_33	Klebsiella pneumoniae	K01232																			13327125817	41781300286	63679011680	96317447155	87981953751	52645107122	25483046854
31_003_scaffold_18_34	Klebsiella pneumoniae	K02750																			8.3281e+07	1.02606e+08	5.59172e+08	5.98253e+08	6.8208e+08	7.76801e+08	2.74343e+08
31_003_scaffold_18_35	Klebsiella pneumoniae	K03482																			2.196e+07	3.32082e+07	3.71622e+07	4.00214e+07	2.67435e+07	7.73936e+06	3.68723e+07
31_003_scaffold_18_36	Klebsiella pneumoniae	K07085																			2.21662e+08	112162281	1.60681e+08	2.05292e+08	1.6205e+08	2.31374e+08	3.07233e+08
31_003_scaffold_18_39	Klebsiella pneumoniae	K14623																			1.46335e+08	1.4993e+08	9.52852e+07	8.06977e+07	1.79613e+08	1.27022e+08	1.5085e+08
31_003_scaffold_18_4	Klebsiella pneumoniae	K11084																			1.33901e+08				2.71867e+07
31_003_scaffold_18_40	Klebsiella pneumoniae	K04081																			1226639848	1475280674	2781495206	2184681061	2663919737	3701437368	8.15865e+08
31_003_scaffold_18_41	Klebsiella pneumoniae	K04080																			9593998312	8705894956	5108730596	6393474555	8709097171	4722810166	2171435774
31_003_scaffold_18_43	Klebsiella pneumoniae	0																			2.20163e+08	2.66609e+08	2.25232e+08	2.70494e+08	2.06082e+08	1.16817e+08	2.2383e+08
31_003_scaffold_18_44	Klebsiella pneumoniae	K08194																					7.60459e+07	7.95428e+07	7.8199e+07	4.02698e+07	4.68435e+07
31_003_scaffold_18_45	Klebsiella pneumoniae	K01684																			2227601506	2686694181	3256463884	3607040290	4241684205	3554606760	4530239690
31_003_scaffold_18_46	Klebsiella pneumoniae	K01631																			4.95577e+08	3.27719e+08	6.77824e+08	9.21848e+08	8.95308e+08	5.53098e+08	1099079191
31_003_scaffold_18_47	Klebsiella pneumoniae	K00883																			1.09922e+08	1.97826e+08	2.47166e+08	3.27967e+08	4.26617e+08	2.67028e+08	3.70756e+08
31_003_scaffold_18_48	Klebsiella pneumoniae	K19776																			2.63199e+08	2.15953e+08	3.05392e+08	1.74048e+08	2.85961e+08	1.18856e+08	3.19114e+08
31_003_scaffold_18_5	Klebsiella pneumoniae	K11081																				7.01119e+07
31_003_scaffold_18_50	Klebsiella pneumoniae	0																								9.86246e+07
31_003_scaffold_18_51	Klebsiella pneumoniae	0																			2135833944	3161300424	3506451280	3209701760	4019815799	3521398956	4500468321
31_003_scaffold_18_52	Klebsiella pneumoniae	K02470																			9035168146	10049469599	11553319194	12506523317	13881196755	8010590223	10445458009
31_003_scaffold_18_53	Klebsiella pneumoniae	K03629																			2.21716e+07	6.31009e+07	8.21608e+07	1.59016e+08	1.15263e+08	2.56041e+08	6.98377e+07
31_003_scaffold_18_54	Klebsiella pneumoniae	K02338																			4957387088	5366218486	4538107846	4756268350	6165822212	3533456350	5330245354
31_003_scaffold_18_55	Klebsiella pneumoniae	K02313																			1390665618	1790579356	2382191869	2375453577	2152237381	1958809646	2227005372
31_003_scaffold_18_56	Klebsiella pneumoniae	K02914																			3.4432e+08	3.37661e+08	1368274885	9.82533e+08	5.22815e+08	2.43401e+08	4.17234e+08
31_003_scaffold_18_57	Klebsiella pneumoniae	K03536																			9.9944e+07	1.1618e+08	3.88562e+07	2.40749e+07	2.06017e+07	4.80957e+07	4.34091e+07
31_003_scaffold_18_58	Klebsiella pneumoniae	K03217																			2658930311	2908056164	4447580970	3563733669	4206203384	3649092696	4191620747
31_003_scaffold_18_59	Klebsiella pneumoniae	K03650																			1003814075	1330889544	1282802835	9.72269e+08	1883928615	8.56954e+08	1307457881
31_003_scaffold_18_6	Klebsiella pneumoniae	0																			2.56186e+07	6.11688e+07	9.03546e+07	1.19973e+08	7.30751e+07	7.13909e+07	1.42338e+08
31_003_scaffold_18_60	Klebsiella pneumoniae	0																			4.107e+08	4.30676e+08	3.15624e+08	387529884	3.8489e+08	3.76931e+08	4.06809e+08
31_003_scaffold_18_64	Klebsiella pneumoniae	0																			150966675	2.39759e+08	198349732	1.40717e+08	130769247	2.28653e+07	1.78959e+08
31_003_scaffold_18_65	Klebsiella pneumoniae	K19784																			4.82514e+08	4.65577e+08	5.88825e+08	7.09129e+08	4.38951e+08	2.8335e+08	8.50001e+08
31_003_scaffold_18_66	Klebsiella pneumoniae	K06901																			2.03205e+07	5.83155e+07	261273016	2.79005e+08	1.97742e+08	1.76144e+08	2.56814e+08
31_003_scaffold_18_67	Klebsiella pneumoniae	0																			4.39352e+07	7.01312e+06	3.6669e+07	5.73531e+07	6.74439e+07	5.913e+07	6.56313e+07
31_003_scaffold_18_68	Klebsiella pneumoniae	0																			6.73048e+08	5.03733e+08	7.0958e+08	7.89868e+08	8.36285e+08	6.95192e+08	9.45718e+08
31_003_scaffold_18_69	Klebsiella pneumoniae	0																			3112280487	1900113425	1721853329	2837683953	2829399154	1675219057	2204634557
31_003_scaffold_18_71	Klebsiella pneumoniae	K02039																			5.79404e+08	1202805849	9.62884e+08	9.11616e+08	9.81725e+08	3.63415e+08	8.45355e+08
31_003_scaffold_18_72	Klebsiella pneumoniae	K02036																			4.51237e+08	4.77635e+08	5.53418e+08	2.86485e+08	3.93183e+08	1.63095e+08	6.31566e+08
31_003_scaffold_18_75	Klebsiella pneumoniae	K02040																			4311467542	5050756072	3175059601	4011935635	4280744450	2074542228	2310467628
31_003_scaffold_18_76	Klebsiella pneumoniae	K00820																			9786650942	14515461036	12426485468	14575171339	18187163615	11460187264	15380468604
31_003_scaffold_18_77	Klebsiella pneumoniae	K04042																			1198067438	1960277341	2934769425	2748215429	2876651300	2666814725	3094702300
31_003_scaffold_18_78	Klebsiella pneumoniae	K02114																			2374037812	3497086937	3220855998	3268003152	4059290171	1088587924	3486945325
31_003_scaffold_18_79	Klebsiella pneumoniae	K02112																			67725015008	67424596266	69361215745	64232136984	82396543802	45572770603	90609439168
31_003_scaffold_18_80	Klebsiella pneumoniae	K02115																			12369208753	13621254291	11861373595	10028177798	13701304341	9635687810	18379201864
31_003_scaffold_18_81	Klebsiella pneumoniae	K02111																			56079125971	60655507152	53074732546	54177563037	64393014634	50509005851	71491872246
31_003_scaffold_18_82	Klebsiella pneumoniae	K02113																			5819008425	8876929290	7967313289	8350910717	11986628916	7691220519	11058034573
31_003_scaffold_18_83	Klebsiella pneumoniae	K02109																			13073585582	12884038411	12488560244	9068305601	15041301190	7498563970	17127238624
31_003_scaffold_18_85	Klebsiella pneumoniae	K02108																			2005502405	1727004178	4033856459	4130571143	2961791636	1226574372	3493465871
31_003_scaffold_18_87	Klebsiella pneumoniae	K03501																			4.57748e+08	6.96122e+08	5.14317e+08	332154861	5.90472e+08	3.06186e+08	4.4476e+08
31_003_scaffold_18_88	Klebsiella pneumoniae	K03495																			2101338245	2439782878	2476377545	2360972496	2955438148	1908561641	2724799617
31_003_scaffold_18_89	Klebsiella pneumoniae	K06205																			1139738979	1452211323	1779910179	1798947754	1722842585	1358044424	1102056093
31_003_scaffold_18_90	Klebsiella pneumoniae	K03718																			1.48301e+08	2.72318e+08	3.07782e+08	2.77818e+08	2.53715e+08	1.61693e+08	3.34816e+08
31_003_scaffold_18_91	Klebsiella pneumoniae	K01914																			2.04858e+07	2.96237e+08	4.63168e+08	2.46558e+08	1.96237e+08	9.1264e+07	8.69891e+08
31_003_scaffold_18_93	Klebsiella pneumoniae	K03924																			2.37448e+08	4.7801e+08	6.17194e+08	5.09602e+08	6.73922e+08	5.08408e+08	7.34917e+08
31_003_scaffold_18_94	Klebsiella pneumoniae	K03549																			212986383	2.34302e+08	2.08024e+08	1.17846e+08	1.95931e+08	2.46748e+08	2.13318e+08
31_003_scaffold_18_95	Klebsiella pneumoniae	K06726																			1.49425e+08	1.65294e+08	4.08913e+08	330159732	2.66805e+08	5.85001e+08	2.11038e+08
31_003_scaffold_18_96	Klebsiella pneumoniae	K10441																			2.5261e+08	2.10766e+08	5.5711e+08	5.64327e+08	1013848973	6.73933e+08	4.16376e+08
31_003_scaffold_18_98	Klebsiella pneumoniae	K10439																			3285609084	1752726406	5461490988	3825357643	3656070471	3747191508	1938749454
31_003_scaffold_18_99	Klebsiella pneumoniae	K00852																			6.08037e+08	7.57054e+08	4.83744e+08	855698485	1429035460	1498647937	7.80487e+08
31_003_scaffold_19_10	Klebsiella pneumoniae	K09894																			2.77918e+07	3.41379e+07	1.92114e+08	4.3577e+08	3.12511e+08	1.30885e+08	1.68575e+08
31_003_scaffold_19_11	Klebsiella pneumoniae	K02495																			1390142957	1684505024	2040581787	1945079326	2167237309	1760713551	2287609810
31_003_scaffold_19_13	Klebsiella pneumoniae	K07712																			6.92848e+08	8.35909e+08	5.6544e+08	593433075	9.33972e+08	9.61147e+08	6.96248e+08
31_003_scaffold_19_14	Klebsiella pneumoniae	K07708																			1.47756e+08	2.05554e+08	6.05443e+08	2.23103e+08	175107140	1.43065e+08	1.42114e+08
31_003_scaffold_19_15	Klebsiella pneumoniae	K01915																			21348444988	24759330576	24759036597	23157008778	33195888367	18818339586	20109555179
31_003_scaffold_19_16	Klebsiella pneumoniae	K06207																			5150720567	6821961306	5332123370	6216084745	7688697174	5118709670	6458192582
31_003_scaffold_19_17	Klebsiella pneumoniae	K20866																			1318268182	1066980248	1043054578	1704540401	1669216745	1617553623	8.48403e+08
31_003_scaffold_19_19	Klebsiella pneumoniae	K07560																			4.49243e+08	5.64613e+08	4.58443e+08	210496427	5.75927e+08	3.32179e+08	4.18637e+08
31_003_scaffold_19_2	Klebsiella pneumoniae	K03753																				4.11318e+07	6.73993e+06	2.73124e+07	1.01619e+08	1.85098e+07	7.04923e+07
31_003_scaffold_19_20	Klebsiella pneumoniae	0																			3.71879e+08	4.78665e+08	7.43865e+08	8.2664e+08	644636133	4.29031e+08	583066715
31_003_scaffold_19_21	Klebsiella pneumoniae	K01066																			3.15104e+07	1.4404e+08	9.47954e+07	1.35574e+08	3.29321e+08	7.49662e+07	1.26858e+08
31_003_scaffold_19_22	Klebsiella pneumoniae	0																			8.98255e+07	5.04768e+07	116061065	7.79687e+07	1.48266e+08	1.05335e+08	3.11144e+08
31_003_scaffold_19_23	Klebsiella pneumoniae	0																			5.52576e+07	1.12381e+08	4.91799e+07	5.23224e+07	3.5003e+07	4.87698e+07	1.18947e+08
31_003_scaffold_19_24	Klebsiella pneumoniae	K02380																			2227670355	2018904368	1560544590	1533385876	1663844147	1430223626	1819986685
31_003_scaffold_19_26	Klebsiella pneumoniae	K00124																			6431364805	3004621514	3255588175	1538651951	2136954321	2147942967	2404054105
31_003_scaffold_19_27	Klebsiella pneumoniae	K00123																			19364796543	9519266700	8629828778	7959392107	8747036343	7173858938	10957410162
31_003_scaffold_19_28	Klebsiella pneumoniae	K00123																			7648786500	4322436207	3630605723	3345549153	3968245093	4093184297	4565079592
31_003_scaffold_19_29	Klebsiella pneumoniae	K02379																			3.34192e+08	4.47218e+08	2.89505e+08	3.7185e+08	4.09339e+08	5.49252e+08	5.44859e+08
31_003_scaffold_19_3	Klebsiella pneumoniae	K03752																			1.35266e+08	1.33232e+08	169462896	4.11551e+08	2.13333e+08	2.66885e+08	2.02964e+08
31_003_scaffold_19_31	Klebsiella pneumoniae	K00850																			1.75976e+08	232502175	9.51326e+07	1.14178e+08	1.07667e+08	1.37681e+07	9.41908e+07
31_003_scaffold_19_32	Klebsiella pneumoniae	K02822																			8.97691e+08	9.74196e+08	1.67618e+08	3.19325e+08	5.35073e+08	2.85042e+08	2.49532e+08
31_003_scaffold_19_34	Klebsiella pneumoniae	K01624																			2189316221	1772129208	8.16187e+08	9.5059e+08	1200092089	5.81973e+08	1163883494
31_003_scaffold_19_35	Klebsiella pneumoniae	0																			8.0305e+06
31_003_scaffold_19_36	Klebsiella pneumoniae	K02821																			2.04462e+08	1.94415e+08	3.96006e+06	7.13291e+06	4.48975e+07	8.07627e+06	2.10362e+08
31_003_scaffold_19_37	Klebsiella pneumoniae	0																				9.30506e+06	7.00941e+07	4.13767e+07	3.14543e+07		2.76264e+07
31_003_scaffold_19_4	Klebsiella pneumoniae	K09896																			6.78151e+08	5.79536e+08	1110299873	1139599315	1390270581	1112076557	1445640532
31_003_scaffold_19_40	Klebsiella pneumoniae	0																			1.34983e+08	7.14282e+07			3.65664e+07	5.99768e+07	2.48948e+07
31_003_scaffold_19_41	Klebsiella pneumoniae	K02529																			6.95203e+07	5.52307e+07	4.74976e+07	7.35871e+07	5.13164e+07	7.58976e+07	1.30377e+08
31_003_scaffold_19_42	Klebsiella pneumoniae	K07407																			2.50361e+08	2217740237	1629084911	1743145705	1918666978	1565581116	1413643782
31_003_scaffold_19_45	Klebsiella pneumoniae	K00001																			1.89554e+08	1.5839e+08	2.65104e+08	244630851	4.17392e+08	3.14241e+08	3.14491e+08
31_003_scaffold_19_5	Klebsiella pneumoniae	0																			440885529	5.94153e+08	4.56524e+08	3.70839e+08	5.67878e+08	4.25084e+08	4.12783e+08
31_003_scaffold_19_50	Klebsiella pneumoniae	K01629																									3.27746e+08
31_003_scaffold_19_54	Klebsiella pneumoniae	K02854																									1.32487e+07
31_003_scaffold_19_56	Klebsiella pneumoniae	K04564																			1341035959	1145842667	3364112810	2061698744	1529857178	9.89294e+08	8.73837e+08
31_003_scaffold_19_57	Klebsiella pneumoniae	0																			7.24507e+08	7.0125e+08	1005739093	8.49001e+08	9.30904e+08	6.14873e+08	1004436577
31_003_scaffold_19_58	Klebsiella pneumoniae	K07640																			4.34055e+08	5.59316e+08	9.08462e+08	5.54832e+08	8.48344e+08	5.95914e+08	7.99989e+08
31_003_scaffold_19_59	Klebsiella pneumoniae	K07662																			6503317978	7331638914	5241730947	5490895743	8418121047	4995692910	6790479497
31_003_scaffold_19_6	Klebsiella pneumoniae	K03673																			4384774765	6525858707	5802040119	5256216253	5653842629	3202956945	3372365348
31_003_scaffold_19_60	Klebsiella pneumoniae	K06006																			9.7629e+07	117012812	246121120	1.16921e+08	1.30492e+08	8.77189e+07	2.14855e+08
31_003_scaffold_19_62	Klebsiella pneumoniae	K00850																			17269334248	22801294088	24041450689	20207211930	23058954546	13753776149	24890397806
31_003_scaffold_19_63	Klebsiella pneumoniae	K02553																			8303897418	8364757065	8004013116	8107171045	9107998274	5885471105	7385416426
31_003_scaffold_19_65	Klebsiella pneumoniae	K03667																			9812880257	12231866973	10817838040	10155209329	11787060816	10480359224	9858657883
31_003_scaffold_19_66	Klebsiella pneumoniae	K01419																			2084732134	2237478160	1378319401	1880559588	2211603409	1442823087	1802532128
31_003_scaffold_19_67	Klebsiella pneumoniae	K03591																			5.25996e+08	4.47184e+08	4.76194e+08	5.0058e+08	7.11842e+08	3.70721e+08	8.02096e+08
31_003_scaffold_19_68	Klebsiella pneumoniae	K05499																			1943943803	2257459722	2112092793	2315382974	3087395904	2036650680	2709433416
31_003_scaffold_19_69	Klebsiella pneumoniae	K04066																			1.25584e+08	1.55378e+08	1.95352e+08	1.24793e+08	6.84194e+07	6.51584e+07	1.91236e+08
31_003_scaffold_19_7	Klebsiella pneumoniae	0																				3.79623e+07	1.03488e+08	1.39005e+08	1.05243e+08	8.8717e+07	1.75694e+08
31_003_scaffold_19_70	Klebsiella pneumoniae	K02909																			1801100393	1405992148	3960855149	3392235140	2124171284	2060641342	2360134537
31_003_scaffold_19_71	Klebsiella pneumoniae	K03764																			7.42242e+08	5.88371e+08	1573652102	1352304560	2358128356	4.93913e+08	1693345741
31_003_scaffold_19_72	Klebsiella pneumoniae	K01739																			735135781	913955042	9.66778e+08	1491146081	1155557663	8.31733e+08	9.75295e+08
31_003_scaffold_19_73	Klebsiella pneumoniae	K12525																			1983915251	2596540265	2685352048	3163988627	3464651793	2858091791	2809027166
31_003_scaffold_19_74	Klebsiella pneumoniae	0																									1.80551e+07
31_003_scaffold_19_75	Klebsiella pneumoniae	K11751																					1.07696e+07				4.08661e+07
31_003_scaffold_19_76	Klebsiella pneumoniae	K01607																									4.0098e+07
31_003_scaffold_19_77	Klebsiella pneumoniae	0																			3.51252e+07	1.32345e+07	3.31083e+07	3.88398e+07	7.5698e+07	2.77404e+07	5.5469e+07
31_003_scaffold_19_78	Klebsiella pneumoniae	K00297																			1721325335	1794518500	2476433234	3331792701	2491755609	1559791264	1517854100
31_003_scaffold_19_8	Klebsiella pneumoniae	K02335																			5050901470	5465399353	4978058441	6348127501	7932150614	9861817151	7081331563
31_003_scaffold_19_80	Klebsiella pneumoniae	K00005																			21888522250	25798449979	20125859285	23118735028	28332623248	26770200867	26773710302
31_003_scaffold_19_81	Klebsiella pneumoniae	K08314																			1522844652	1318944121	3305230447	2736203472	2838219973	2544204208	1602828913
31_003_scaffold_19_82	Klebsiella pneumoniae	0																			2.27312e+08	2.88593e+08	4.70916e+08	2.22254e+08	1.13789e+08	1.26135e+08	2.8003e+08
31_003_scaffold_19_84	Klebsiella pneumoniae	K01595																			10211927336	18791981039	11007110460	14441999300	18467171355	12009719080	11008514679
31_003_scaffold_19_85	Klebsiella pneumoniae	K01438																			7.30026e+08	9.65481e+08	8.35733e+08	8.22924e+08	1510127134	7.85439e+08	1197756728
31_003_scaffold_19_86	Klebsiella pneumoniae	K00145																			1300939689	3063862399	2054988729	2488911203	2823730643	2712381680	1290481240
31_003_scaffold_19_87	Klebsiella pneumoniae	K00930																			2257260357	5032549099	2731071521	2583580929	4609727377	2065382797	2409376093
31_003_scaffold_19_88	Klebsiella pneumoniae	K01755																			5608929524	12121120327	7949284250	9758589408	13709791032	7460650969	8770275972
31_003_scaffold_19_89	Klebsiella pneumoniae	K04761																			1990241132	2271279651	2057937570	2453681190	3297419645	2171056767	2579277908
31_003_scaffold_19_9	Klebsiella pneumoniae	K03978																			1030829786	1364905669	1487301949	1883769759	2052045958	1239724282	1781786219
31_003_scaffold_19_90	Klebsiella pneumoniae	K00322																			1182541391	1292583554	2748792070	1480895195	1293005168	1033213582	1787049134
31_003_scaffold_19_91	Klebsiella pneumoniae	K22105																			2.57835e+08	2.30564e+08	4.30649e+08	7.01335e+08	7.81128e+08	857431757	4.61356e+08
31_003_scaffold_19_93	Klebsiella pneumoniae	K00557																			4.39494e+08	6.19697e+08	8.00106e+08	9.20289e+08	7.23426e+08	5.6075e+08	6.17703e+08
31_003_scaffold_19_95	Klebsiella pneumoniae	K16092																			859060513	1.67023e+08	5.55048e+08	5.65838e+08	6.02462e+08	4.70756e+08	3.87985e+08
31_003_scaffold_19_96	Klebsiella pneumoniae	K01776																			2021138745	2470266480	2188421846	2383492156	2632634198	2119936729	2548512812
31_003_scaffold_2_10	Klebsiella pneumoniae	0																			1028664771	7.85551e+08	7.44767e+08	772203905	1518210221	1131622236	2965871616
31_003_scaffold_2_100	Klebsiella pneumoniae	0																			5.17964e+07	3.39072e+07	1.74855e+07	3.72298e+07	2.68277e+07	154321127	5.05633e+07
31_003_scaffold_2_101	Klebsiella pneumoniae	K06889																			3.41465e+07		2.43256e+07	9.41314e+07	3.70043e+07	4.21243e+07	1.20609e+08
31_003_scaffold_2_102	Klebsiella pneumoniae	0																			3.61757e+07	2.10885e+08	8.44127e+06		6.47412e+07	9.64609e+06	3.2639e+08
31_003_scaffold_2_103	Klebsiella pneumoniae	K03436																			4.44265e+08	4.24988e+08	3.52838e+08	2.70105e+08	3.05297e+08	3.24322e+08	5.4907e+08
31_003_scaffold_2_104	Klebsiella pneumoniae	0																			1.3485e+08	1.99001e+08	3.7472e+08	4.10571e+08	3.57371e+08	3.85055e+08	3.74578e+08
31_003_scaffold_2_105	Klebsiella pneumoniae	K01619																			3.92969e+08	1139446887	1109787869	1338787077	6.95616e+08	934672850	8.78727e+08
31_003_scaffold_2_106	Klebsiella pneumoniae	K02430																						7.43761e+06	1.49895e+07	7.34034e+06
31_003_scaffold_2_107	Klebsiella pneumoniae	K17195																			5.12338e+07	6.07368e+07	1.07174e+08	222721529	1.64278e+08	2.11506e+08	1.29881e+08
31_003_scaffold_2_108	Klebsiella pneumoniae	0																			7.81532e+07	4.60271e+07	1.37036e+08	1.7713e+08	9.99278e+07	2.09561e+08	1.29933e+08
31_003_scaffold_2_11	Klebsiella pneumoniae	K03335																			8.27837e+08	6.09228e+08	7.18466e+08	9.03884e+08	1897569721	1087882994	1942734780
31_003_scaffold_2_110	Klebsiella pneumoniae	K01759																			1.77255e+08	2.21883e+08	2.75199e+08	5.76279e+08	6.5545e+08	1186635123	2.40613e+08
31_003_scaffold_2_111	Klebsiella pneumoniae	0																			4.98197e+07	1.31106e+08	3.85884e+07	2.91606e+07	2.12037e+07	5.59292e+06	5.43922e+06
31_003_scaffold_2_112	Klebsiella pneumoniae	K01026																			460779062	5.87443e+08	1.20844e+08	4.83032e+07	1.3363e+08	6.54281e+07	7.79784e+07
31_003_scaffold_2_113	Klebsiella pneumoniae	K00059																			4.00763e+08	8.30271e+08	2.39865e+08	6.93873e+07	1.1088e+08	7.49836e+06	1.08279e+08
31_003_scaffold_2_114	Klebsiella pneumoniae	K00626																			1.2191e+08	3.55973e+08	2.42522e+08	8.64168e+07	1.35896e+08	6.90809e+07	3.89481e+07
31_003_scaffold_2_116	Klebsiella pneumoniae	K13874																			1.36882e+08	7.7064e+08	4.78927e+07	2.92971e+07	5.53167e+07	1.15263e+08	6.88624e+07
31_003_scaffold_2_120	Klebsiella pneumoniae	K00020																			9.85675e+08	2156090434	1643696102	1409256299	9.22926e+08	7.16185e+08	1210327312
31_003_scaffold_2_123	Klebsiella pneumoniae	K03482																			2.0641e+08	1.95507e+08	1.68848e+08	1.63923e+07	6.60085e+07	3.67208e+07	3.44195e+07
31_003_scaffold_2_125	Klebsiella pneumoniae	0																			2.92848e+07	1.10108e+08	3.44459e+08	4.25421e+08	1.84569e+08	1.20574e+08	3.04776e+08
31_003_scaffold_2_126	Klebsiella pneumoniae	K06609																			1019764740	7.97184e+08	1864982096	9.30811e+08	1677640588	6.82566e+08	2027822233
31_003_scaffold_2_127	Klebsiella pneumoniae	0																			4042382879	4802493939	3380400815	2078891031	4271999560	2249171160	3583887196
31_003_scaffold_2_131	Klebsiella pneumoniae	0																			406857587	5.39302e+08	5.85888e+08	4.06026e+08	3.32002e+08	1.86949e+08	3.55015e+08
31_003_scaffold_2_132	Klebsiella pneumoniae	0																			1.16053e+07	5.70934e+07	4.40931e+08	2.98647e+07	2.10003e+07		4.63609e+08
31_003_scaffold_2_133	Klebsiella pneumoniae	0																			5.58154e+07	1.17583e+08	1.74134e+08	3.53036e+07	3.39521e+07	4.20479e+07	2.7927e+08
31_003_scaffold_2_134	Klebsiella pneumoniae	K01265																			484840127	6.98566e+08	7.02977e+08	4.76636e+08	4.44469e+08	4.15746e+08	7.93973e+08
31_003_scaffold_2_140	Klebsiella pneumoniae	0																			7.42187e+07	5.99795e+07	2.26164e+08	7.51398e+07	2.2369e+07	8.43511e+07	574447571
31_003_scaffold_2_141	Klebsiella pneumoniae	K07154																				2.14526e+07	5.98078e+07	5.51675e+07	2.69605e+07	3.78015e+07	6.70905e+07
31_003_scaffold_2_142	Klebsiella pneumoniae	K15773																									13082709
31_003_scaffold_2_143	Klebsiella pneumoniae	K07127																			1128444077	1820421564	1501591521	1295198183	8.23897e+08	5.72653e+08	1213615853
31_003_scaffold_2_144	Klebsiella pneumoniae	K16840																			1.84543e+08	1.53925e+08	1.16187e+08		1.17316e+08	2.24477e+07	4.7424e+07
31_003_scaffold_2_148	Klebsiella pneumoniae	0																						3.16801e+07
31_003_scaffold_2_151	Klebsiella pneumoniae	0																								1.72488e+07
31_003_scaffold_2_152	Klebsiella pneumoniae	0																				1.58487e+08	1.19498e+08	1.02925e+08	6.37089e+07	5.37331e+07	1.15079e+08
31_003_scaffold_2_153	Klebsiella pneumoniae	0																			1.22478e+07	1.20733e+08	5.07944e+07	4.9021e+07	4.27343e+07	7.91734e+06
31_003_scaffold_2_156	Klebsiella pneumoniae	K02073																			2.11832e+07		3.90623e+07	7.81273e+06	3.01044e+07	7.78674e+06
31_003_scaffold_2_159	Klebsiella pneumoniae	K00459																			1.20654e+08	1.05873e+08	7.86671e+07	3.85395e+07	6.36495e+07	2.24318e+07	6.80803e+07
31_003_scaffold_2_16	Klebsiella pneumoniae	0																			1.76913e+08	9.8482e+07	1.76761e+08	2.0564e+08	1.78769e+08	5.26265e+07	2.12247e+08
31_003_scaffold_2_160	Klebsiella pneumoniae	0																			3.70641e+07	5.60682e+07	1.13648e+08		5.58874e+07		1.08143e+08
31_003_scaffold_2_162	Klebsiella pneumoniae	0																			4.14637e+08	2.86586e+08	310270389	2.46663e+08	3.38299e+08	6.89317e+07	1.86376e+08
31_003_scaffold_2_165	Klebsiella pneumoniae	0																			2.487e+07	1.30611e+07	98101669		2.59334e+07	3.26671e+07	2.92411e+07
31_003_scaffold_2_166	Klebsiella pneumoniae	K00598																			3.97749e+08	6.9708e+08	5.28228e+08	3.80095e+08	3.46447e+08	2.11123e+08	3.52615e+08
31_003_scaffold_2_17	Klebsiella pneumoniae	K16841																			5.64972e+07	2.4638e+08	9.27296e+07	9.15037e+07	8.48548e+07	73657400	2.44654e+08
31_003_scaffold_2_170	Klebsiella pneumoniae	0																			1517855753	4383496587	2332809248	1136834406	1253696441	1036375658	5.76763e+08
31_003_scaffold_2_171	Klebsiella pneumoniae	K00041																			5128566931	11731070757	5116518946	3523884361	2922704887	2300004767	2789010688
31_003_scaffold_2_173	Klebsiella pneumoniae	0																			2.2691e+08	4.85223e+08	3.82267e+08	1.36378e+08	1.50555e+08	6.46768e+07	1.64131e+08
31_003_scaffold_2_175	Klebsiella pneumoniae	K01425																			4.08797e+08	8.89914e+08	1107195204	6.06886e+08	3.33961e+08	3.27666e+08	2.6761e+08
31_003_scaffold_2_176	Klebsiella pneumoniae	K08324																			1916127301	5597544097	10078083520	2867010341	5489525392	2396291370	5689753504
31_003_scaffold_2_177	Klebsiella pneumoniae	0																			4.5016e+07	1.08797e+08	1.81284e+08	1.98226e+08	1.12536e+08	1.05157e+08	111518078
31_003_scaffold_2_179	Klebsiella pneumoniae	K00016																			3.76711e+08	7.00086e+08	7.29643e+08	351042453	4.96629e+08	3.39488e+08	4.19065e+08
31_003_scaffold_2_18	Klebsiella pneumoniae	K16842																			1.683e+07	1.88453e+07		2.55151e+07	1.36692e+07	3.84668e+07	2.39329e+07
31_003_scaffold_2_180	Klebsiella pneumoniae	0																			408731824	3.95519e+08	2.21262e+08	1.07928e+08	2.31865e+08	1.71761e+08	2.47134e+08
31_003_scaffold_2_181	Klebsiella pneumoniae	K22024																			407189112	6.15373e+08	588922840	5.122e+08	7.2218e+08	2.95177e+08	8.44772e+08
31_003_scaffold_2_182	Klebsiella pneumoniae	K22129																			7.95614e+07	3.62371e+07	1.30598e+08	7.24122e+07	8.79506e+07	4.05612e+07	9.70727e+07
31_003_scaffold_2_183	Klebsiella pneumoniae	K19954																			5.9239e+07	1.4807e+07	1.46663e+08	2.04148e+08	3.71897e+08	2.55012e+08	210707087
31_003_scaffold_2_184	Klebsiella pneumoniae	K01714																			1385614025	1239118641	9.50352e+08	1328734817	2077409500	1664911981	1213173167
31_003_scaffold_2_185	Klebsiella pneumoniae	K00058																			2.19938e+08	1.98748e+08	2.13914e+08	2.01127e+08	2.48646e+08	1.50803e+08	2.1186e+08
31_003_scaffold_2_187	Klebsiella pneumoniae	0																			6.03781e+08	1257038845	1185962188	8.26734e+08	6.80681e+08	5.3618e+08	4.14221e+08
31_003_scaffold_2_191	Klebsiella pneumoniae	K03712																			2.19906e+08	3.92051e+08	5.90115e+08	3.68093e+08	2.75429e+08	2.938e+08	3.2895e+08
31_003_scaffold_2_192	Klebsiella pneumoniae	K13632																					1.93736e+07	1.27579e+07	8.03538e+06	5.44239e+07	2.0059e+07
31_003_scaffold_2_197	Klebsiella pneumoniae	K11963																				3.50894e+07
31_003_scaffold_2_2	Klebsiella pneumoniae	K13745																			2518370710	3852045866	3564177264	3250171728	3730633874	2576895561	2963978149
31_003_scaffold_2_201	Klebsiella pneumoniae	K11959																			6.04976e+07	6.54328e+07	6.25674e+07	5.80577e+07	1.71101e+07
31_003_scaffold_2_202	Klebsiella pneumoniae	K00549																			3.76058e+08	1051657626	1264218758	1831610907	1255021325	1065461400	3.58876e+08
31_003_scaffold_2_203	Klebsiella pneumoniae	0																			1.15236e+07	9.42948e+07	1.98028e+07
31_003_scaffold_2_204	Klebsiella pneumoniae	K13633																			955129	1.49859e+06	4.43548e+06		2.08679e+06		2.32613e+06
31_003_scaffold_2_205	Klebsiella pneumoniae	0																			4.16412e+08	1315043341	2.9602e+08	3.3309e+08	2.2522e+08	182345175	3.11358e+08
31_003_scaffold_2_206	Klebsiella pneumoniae	0																			1.18886e+08	3.27293e+08	5.70285e+07	4.15017e+07	4.46934e+07	5.86727e+07	7.60851e+07
31_003_scaffold_2_207	Klebsiella pneumoniae	0																			3.67143e+08	6.81763e+08	5.91587e+08	5.35937e+08	3.53165e+08	2.4341e+08	4.38394e+08
31_003_scaffold_2_208	Klebsiella pneumoniae	K01190																			86475062690	154000000000	96031485794	77677737152	109000000000	60820966004	96430987629
31_003_scaffold_2_209	Klebsiella pneumoniae	K02532																			156610994	741448327	5.265e+08	4.06208e+08	5.33708e+08	1.41171e+08	6.89725e+08
31_003_scaffold_2_210	Klebsiella pneumoniae	0																			8.2094e+07	1.55961e+08	2.7992e+08	1.17019e+08	1.13062e+08	1.50416e+08	8.06264e+07
31_003_scaffold_2_212	Klebsiella pneumoniae	K18699																			6.5397e+08	1551259553	9.42848e+08	5.77278e+08	647522882	1.42967e+08	3.87868e+08
31_003_scaffold_2_213	Klebsiella pneumoniae	0																			6.32443e+08	1825444174	1067031525	8.9419e+08	1102959518	7.95256e+08	1238283215
31_003_scaffold_2_214	Klebsiella pneumoniae	K08319																			1506280488	1138518397	1803643573	4044190956	3680525995	1387115788	4058265786
31_003_scaffold_2_215	Klebsiella pneumoniae	K21948																			872090599	9.67635e+08	8.28277e+08	2316635900	1888647443	1321612184	3159093290
31_003_scaffold_2_216	Klebsiella pneumoniae	K22130																			3.18766e+08	3.86633e+08	3.93449e+08	9.63594e+08	9.76591e+08	382278296	1051139174
31_003_scaffold_2_217	Klebsiella pneumoniae	K22131																			1.94937e+08	1.05064e+08	1.49961e+08	6.91006e+08	5.74656e+08	4.74688e+08	5.79332e+08
31_003_scaffold_2_220	Klebsiella pneumoniae	0																				8.66431e+07
31_003_scaffold_2_221	Klebsiella pneumoniae	0																			9.37765e+06	1.98807e+08	1.16081e+08	8.73284e+07	1.86577e+08	6.28256e+08	3.2744e+08
31_003_scaffold_2_222	Klebsiella pneumoniae	0																			1.87286e+08	5.96119e+08	3.5123e+08	7.12606e+07	1.90653e+08		2.4989e+07
31_003_scaffold_2_223	Klebsiella pneumoniae	K04080																			41176245251	64229804002	37383921311	38262644060	50798881405	48990037074	13660186761
31_003_scaffold_2_226	Klebsiella pneumoniae	0																			2.01323e+08	1.74697e+08	167637734	9.1544e+07	9.35656e+07	5.89591e+07	8.61433e+07
31_003_scaffold_2_227	Klebsiella pneumoniae	0																					6.27311e+07
31_003_scaffold_2_229	Klebsiella pneumoniae	K01284																			3044259634	7061572173	3922630356	3117259571	3307429986	3251882182	2577498099
31_003_scaffold_2_230	Klebsiella pneumoniae	K16066																			10190587802	21308602481	13820453189	5851332695	9015627006	4625321449	7488480208
31_003_scaffold_2_231	Klebsiella pneumoniae	K22293																			2260881459	5236033757	3311993275	2255224575	2075147283	1044130236	1746124297
31_003_scaffold_2_232	Klebsiella pneumoniae	0																			1382245584	3453262870	2007461743	621316960	7.48381e+08	3.8365e+08	6.46171e+08
31_003_scaffold_2_233	Klebsiella pneumoniae	K00040																			9307475440	7789306262	6452349189	4181564617	2569493797	3299288623	4672085580
31_003_scaffold_2_236	Klebsiella pneumoniae	0																			9.44211e+08	1273986000	1316333226	9.63152e+08	5.06158e+08	5.34116e+08	1681112522
31_003_scaffold_2_237	Klebsiella pneumoniae	K00657																			1.70298e+08	469682392	1.18866e+08	1.36979e+07	6.26456e+06	1.09135e+07	4.79075e+07
31_003_scaffold_2_238	Klebsiella pneumoniae	0																			3.37566e+08	2.99027e+08	3.44444e+08	2.20319e+08	1.36345e+08	2.51001e+07	1.77621e+08
31_003_scaffold_2_240	Klebsiella pneumoniae	K07309																			9973039599	12806046875	14956231240	8155303966	7160842462	5765707835	8198924328
31_003_scaffold_2_25	Klebsiella pneumoniae	0																			5.24147e+07	1.00845e+07	8.92208e+07	5.36518e+07	1.12942e+08	1.99676e+08	6.86197e+08
31_003_scaffold_2_26	Klebsiella pneumoniae	K01951																			5.09956e+07	2.21698e+07	2.75424e+07		4.72417e+07		3.04037e+07
31_003_scaffold_2_29	Klebsiella pneumoniae	0																			5.69933e+07		3.77657e+07
31_003_scaffold_2_3	Klebsiella pneumoniae	K00836																			4630488065	6447239392	7894398120	6878063400	8153708654	4785453128	5524878376
31_003_scaffold_2_30	Klebsiella pneumoniae	K09458																			1085091596	8.85902e+08	1987340063	2794259357	2142517836	2191790277	2062911634
31_003_scaffold_2_32	Klebsiella pneumoniae	K03543																			2.45297e+07	1.11078e+07	2.51818e+07	1.5281e+07	1.05437e+07	3.71814e+07	2.26627e+07
31_003_scaffold_2_33	Klebsiella pneumoniae	0																					3.32806e+07	4.60648e+07	1.52841e+07		2.82193e+07
31_003_scaffold_2_37	Klebsiella pneumoniae	K22601																									2.65002e+07
31_003_scaffold_2_4	Klebsiella pneumoniae	K15598																			7.8944e+07	1.20107e+08	1.64657e+08	1.72759e+08	1.87361e+08	1.09509e+08	8.78691e+07
31_003_scaffold_2_40	Klebsiella pneumoniae	0																			1.62343e+08	1.99473e+08	4.94205e+07	1.46716e+08	1.30094e+08	8.85058e+07	1.65329e+08
31_003_scaffold_2_45	Klebsiella pneumoniae	K00839																			3.73238e+08	4.41628e+08	5.49604e+08	6.24108e+08	5.22437e+08	520259945	575866136
31_003_scaffold_2_48	Klebsiella pneumoniae	0																			1961799853	1138755800	1645139844	2.77945e+08	2.7107e+08	1.22294e+08	2.00381e+08
31_003_scaffold_2_49	Klebsiella pneumoniae	0																			1852830845	7.41487e+08	9.23941e+07	2.62036e+07	1.49293e+08	1.36175e+08	2.70773e+08
31_003_scaffold_2_50	Klebsiella pneumoniae	0																			1375154434	1654073015	1294430182	1288330024	1256472790	9.59715e+08	1526878426
31_003_scaffold_2_51	Klebsiella pneumoniae	0																			520711410	4.69431e+08	9.27486e+08	1205292908	9.14389e+08	6.20494e+08	604304258
31_003_scaffold_2_54	Klebsiella pneumoniae	0																			1468112360	4.57907e+08	4.46946e+08	5.13218e+08	9.04917e+08	6.84842e+08	4.22324e+08
31_003_scaffold_2_55	Klebsiella pneumoniae	0																			9.47108e+07	1.46029e+08	1.00809e+08	9.12587e+07	9.37525e+07	8.95104e+07	1.38861e+08
31_003_scaffold_2_59	Klebsiella pneumoniae	0																			7.13992e+06	2.15631e+07	5.74634e+07	5.37357e+07	5.454e+07	1.19295e+07	1.29427e+08
31_003_scaffold_2_61	Klebsiella pneumoniae	K02822																			8.89267e+07	4.6963e+07	9.74469e+06	7.58816e+06	7.37281e+07	5.40399e+07	1.25152e+07
31_003_scaffold_2_62	Klebsiella pneumoniae	K03475																			4.59865e+07	8.62051e+07	9.10121e+07	1.44916e+08	8.75008e+07	9.14525e+07	1.09083e+08
31_003_scaffold_2_63	Klebsiella pneumoniae	K17195																								1.18692e+08
31_003_scaffold_2_64	Klebsiella pneumoniae	K02768																			1.7951e+08	1.68402e+07	3.17433e+07	1.70502e+08	5.3629e+07	1.34417e+08	1.03052e+08
31_003_scaffold_2_69	Klebsiella pneumoniae	0																			1.91369e+07	9.51805e+06	7.94408e+07	1.19719e+07	1.50286e+07	9.39792e+06	7.85183e+06
31_003_scaffold_2_70	Klebsiella pneumoniae	0																						6.65188e+06
31_003_scaffold_2_78	Klebsiella pneumoniae	K02529																					2.00271e+07	1.58301e+07	2.24088e+07		8.23381e+07
31_003_scaffold_2_81	Klebsiella pneumoniae	K06971																			8.59429e+07	8.32243e+07	2.88387e+07	5.20407e+07	8.8979e+07	4.81033e+07	7.64113e+07
31_003_scaffold_2_82	Klebsiella pneumoniae	K03707																				1.7452e+07	1.42335e+08	4.3149e+07	3.88901e+07
31_003_scaffold_2_84	Klebsiella pneumoniae	0																			11093650885	5846687349	6192126612	11224453691	10428817187	11670119941	9046511012
31_003_scaffold_2_86	Klebsiella pneumoniae	K08478																			9.92321e+07	4.57495e+07	1.77296e+08	137057266	1.07095e+08	3.41846e+07	1.03369e+08
31_003_scaffold_2_87	Klebsiella pneumoniae	K08475																			9.18567e+07	1.718e+07	9.24055e+07	8.36332e+07	6.83799e+07	3.1176e+07	1.25106e+08
31_003_scaffold_2_88	Klebsiella pneumoniae	K08476																			1.78316e+08	2.28113e+08	1.21968e+08	1.28737e+08	4.46449e+08	9.8648e+07	2.39386e+08
31_003_scaffold_2_90	Klebsiella pneumoniae	0																			2.62973e+08	1.76936e+08	2.15997e+08	1.62199e+08	2.3256e+08	1.83648e+08	1.45062e+08
31_003_scaffold_2_91	Klebsiella pneumoniae	0																			1.19611e+08	1.72471e+07	4.77798e+07	3.95789e+07	4.66846e+07	7.8158e+07	9.04206e+07
31_003_scaffold_2_98	Klebsiella pneumoniae	K00134																			2.28041e+07	1.83007e+08	1.90636e+08	1.33491e+08	1.42562e+08	2.40248e+08	3.78415e+08
31_003_scaffold_2_99	Klebsiella pneumoniae	0																			1820743781	1566400412	6251193882	3256954018	5862282191	2.27886e+08	7.41511e+08
31_003_scaffold_20_10	Klebsiella pneumoniae	0																			1.98123e+07	9.60907e+06	1.38397e+07	9.07178e+06	7.70269e+06	1.22251e+07	3.27307e+07
31_003_scaffold_20_11	Klebsiella pneumoniae	0																			1.11778e+08	6.50412e+07	2.52275e+08	2.53148e+08	1.75397e+08	1.67446e+08	2.62365e+08
31_003_scaffold_20_12	Klebsiella pneumoniae	K01579																			1032998717	2207451317	2860590689	2529655595	1996810356	1976493536	2705180343
31_003_scaffold_20_13	Klebsiella pneumoniae	K01918																			1828450466	3467346723	3314118656	2324413816	3973497694	2978004823	3453101385
31_003_scaffold_20_14	Klebsiella pneumoniae	K00606																			2129138383	3080960028	3506867520	3325236547	3762613464	2637002879	3337671373
31_003_scaffold_20_15	Klebsiella pneumoniae	K00950																				1.0948e+08	4.55639e+07	1.30068e+07	2.31445e+07	4.50069e+07	2.97679e+07
31_003_scaffold_20_16	Klebsiella pneumoniae	K00970																			5.5985e+08	5.38495e+08	8.39361e+08	486353974	3.00168e+08	2.86463e+08	7.37347e+08
31_003_scaffold_20_17	Klebsiella pneumoniae	K01894																			2.82463e+08	1.43807e+08	1.45109e+08	325060182	334266304	5.09458e+08	1155007119
31_003_scaffold_20_18	Klebsiella pneumoniae	K06204																			4974013798	5405244254	2516526112	1488456192	3112830860	5.46672e+08	2954770565
31_003_scaffold_20_19	Klebsiella pneumoniae	K06206																			8.12627e+07	1437940169	1.66133e+08	1.77707e+08	1.0924e+08	7.53587e+07	1.5197e+08
31_003_scaffold_20_21	Klebsiella pneumoniae	K03579																			1.56202e+08	2.32603e+08	3.85936e+08	1292605786	6.83319e+08	1578870060	5.36139e+08
31_003_scaffold_20_28	Klebsiella pneumoniae	K02458																			1032272918	1105096338	1172524699	376329156	7.39605e+08	2.97909e+07	1665320427
31_003_scaffold_20_30	Klebsiella pneumoniae	K02456																			2.13789e+08	1.61674e+08	1193960326	2282033306	1107992762	9.53946e+08	4.77822e+08
31_003_scaffold_20_32	Klebsiella pneumoniae	K02454																					1.25606e+07
31_003_scaffold_20_33	Klebsiella pneumoniae	K02453																			1.18887e+08	1.96553e+08	3.7373e+08	4.00647e+08	4.17898e+08	2.6906e+08	2.63417e+08
31_003_scaffold_20_34	Klebsiella pneumoniae	K02452																					3.15634e+08
31_003_scaffold_20_35	Klebsiella pneumoniae	K01200																			5874240487	3088447292	2804130345	2225137710	2430274160	2927558550	4410350492
31_003_scaffold_20_37	Klebsiella pneumoniae	K02465																									3.43219e+07
31_003_scaffold_20_38	Klebsiella pneumoniae	K05365																			3318694083	3135292855	4642248725	4562105790	4557181722	2933939995	4674808294
31_003_scaffold_20_39	Klebsiella pneumoniae	K02014																			5.28923e+08	1.6347e+08	3.33384e+08	512864370	3.6989e+08	1252149791	406182376
31_003_scaffold_20_4	Klebsiella pneumoniae	K14588																			794522288	3.84942e+08	5.77046e+08	5.31027e+08	5.96884e+08	3.42153e+08	6.03615e+08
31_003_scaffold_20_43	Klebsiella pneumoniae	K01845																			3999890193	4894020552	5535204160	4686571943	5523362908	5284312965	5415471932
31_003_scaffold_20_45	Klebsiella pneumoniae	K15724																			3.91463e+08	6.44213e+08	559055536	2.69565e+08	2.48254e+08	397019295	5.32389e+08
31_003_scaffold_20_47	Klebsiella pneumoniae	K06858																			1.76746e+07	5.67902e+07	2.15095e+08	1.54033e+08	9.87255e+07		5.26887e+07
31_003_scaffold_20_48	Klebsiella pneumoniae	K01243																			5272879179	6245911712	7504027830	6779808736	8315881243	5549115858	5576154879
31_003_scaffold_20_49	Klebsiella pneumoniae	K01129																			7.54632e+07	1.62959e+08	3.88686e+08	3.29465e+08	2.47657e+08	7.69787e+07	175418225
31_003_scaffold_20_5	Klebsiella pneumoniae	K00117																			1008340326	8.84859e+08	1956636137	1947037033	1428592167	1353884631	2746317064
31_003_scaffold_20_50	Klebsiella pneumoniae	K04771																			10433650546	10152334610	9214230153	7155622506	8991866818	4406080165	11850617514
31_003_scaffold_20_51	Klebsiella pneumoniae	K02647																			4.32816e+08	2.70537e+08	2.13665e+08	1.83627e+08	143652189	652667745	2.37321e+08
31_003_scaffold_20_52	Klebsiella pneumoniae	0																			5036842751	3023354490	1918254946	2795599861	2900736323	1419303772	4162146242
31_003_scaffold_20_53	Klebsiella pneumoniae	K00674																			9262693764	12468864670	14003414747	14884982501	17202198719	15594789460	10861814490
31_003_scaffold_20_54	Klebsiella pneumoniae	K00990																			5.59446e+08	5.39866e+08	4.53185e+08	7.94003e+08	6.83805e+08	5.72759e+08	8.26603e+08
31_003_scaffold_20_55	Klebsiella pneumoniae	K01265																			2631520775	4825928937	3570080560	3259918548	4081053068	3197498069	3894581380
31_003_scaffold_20_56	Klebsiella pneumoniae	K02967																			21582820683	18621975590	28175843628	22747660640	28560243517	20485642216	24099556343
31_003_scaffold_20_57	Klebsiella pneumoniae	K02357																			42719383315	53918010485	50037070130	43552149773	55679645871	37481422821	43589824444
31_003_scaffold_20_58	Klebsiella pneumoniae	K09903																			5607174146	6582286043	11471267602	11353350108	13197698372	7408684370	7548361027
31_003_scaffold_20_59	Klebsiella pneumoniae	K02838																			11457064257	12024621269	7887775769	9677900534	14272792305	7147195330	5853873268
31_003_scaffold_20_6	Klebsiella pneumoniae	K00760																			1549692124	2255395173	2743412450	2407000302	3304057889	2732308543	2184857004
31_003_scaffold_20_60	Klebsiella pneumoniae	K00099																			1563175317	2129232857	1320454996	1105751996	1305729791	476889088	1116155504
31_003_scaffold_20_61	Klebsiella pneumoniae	K00806																			177975532	2.41975e+08	3.77906e+08	5.48003e+08	3.25666e+08	2.84889e+08	3.66247e+08
31_003_scaffold_20_63	Klebsiella pneumoniae	K11749																			1.72909e+08	2.06371e+08	4.6606e+08	3.7155e+08	4.17478e+08	1.28278e+08	7.71832e+08
31_003_scaffold_20_64	Klebsiella pneumoniae	K07277																			8211273762	8746879413	9554177200	9345053598	9918995733	9857194552	12681535535
31_003_scaffold_20_65	Klebsiella pneumoniae	K06142																			5928594463	4940256368	2679268713	3852040994	4241107730	1920305301	9348398152
31_003_scaffold_20_66	Klebsiella pneumoniae	K02536																			1149417143	8.74354e+08	1356235998	7.77317e+08	956419629	7.42442e+08	1585874514
31_003_scaffold_20_67	Klebsiella pneumoniae	K02372																			3177088198	4576059877	3081842807	3404221524	3769750986	3102980101	3391524849
31_003_scaffold_20_68	Klebsiella pneumoniae	K00677																			3499192337	3647238385	2630695278	2225666776	3273478160	1320965819	3181132534
31_003_scaffold_20_69	Klebsiella pneumoniae	K00748																			687545407	5.22496e+08	6.55423e+08	4.83336e+08	5.6704e+08	3.1112e+08	8.23332e+08
31_003_scaffold_20_7	Klebsiella pneumoniae	K01673																			3.59946e+07	1.24978e+08	3.45498e+08	2.11179e+08	4.68473e+08	1.17469e+08	4.67287e+08
31_003_scaffold_20_71	Klebsiella pneumoniae	K02337																			8.81594e+08	5.29367e+08	1185569842	8.10464e+08	8.40241e+08	8.1592e+08	1290368669
31_003_scaffold_20_72	Klebsiella pneumoniae	K01962																			7939941974	9969967390	7474444024	6670849827	11181441838	6422591182	9693615745
31_003_scaffold_20_74	Klebsiella pneumoniae	K08234																			5.89535e+08	6.00932e+08	3.92256e+08	5.63742e+08	9.72807e+08	3.14818e+08	521867781
31_003_scaffold_20_75	Klebsiella pneumoniae	K04075																			9.48124e+07	2.22479e+08	1.54469e+08	2.03926e+08	1.673e+08	1.0363e+08	2.18754e+08
31_003_scaffold_20_76	Klebsiella pneumoniae	K19000																			1173041601	1786871619	9.10666e+08	1278084024	1681782718	9.52919e+08	915781576
31_003_scaffold_20_78	Klebsiella pneumoniae	0																			1.62001e+08	3.08352e+08	1.75627e+08	2.2033e+08	2.70234e+08	3.52096e+08	1.89936e+08
31_003_scaffold_20_79	Klebsiella pneumoniae	K15034																					7.98113e+06
31_003_scaffold_20_8	Klebsiella pneumoniae	K01990																			6.50555e+08	1043292611	8.4457e+08	1222346042	1450161167	9.89324e+08	1521703079
31_003_scaffold_20_80	Klebsiella pneumoniae	K06079																			1649979576	1631006096	1524565156	1567434593	1989706901	9.60673e+08	1737924908
31_003_scaffold_20_82	Klebsiella pneumoniae	K01881																			9125725871	7734922590	12305839947	11263128837	13187743605	9578573009	12013219719
31_003_scaffold_20_83	Klebsiella pneumoniae	K22900																				7.73542e+07	2.30051e+08	1.81965e+08	2.39443e+08	1.98685e+08	1.38157e+08
31_003_scaffold_20_84	Klebsiella pneumoniae	K06080																			1.63638e+07	7.83253e+06		1.19185e+08	4.89057e+07	9.78167e+07	6.7935e+07
31_003_scaffold_20_85	Klebsiella pneumoniae	K02073																			13241384348	13272152722	16756825375	21621291966	18129693416	18591428366	16472420239
31_003_scaffold_20_86	Klebsiella pneumoniae	K02072																			2.77268e+08	3.13223e+08	4.94659e+08	4.44317e+08	4.10232e+08	3.17995e+08	6.58613e+08
31_003_scaffold_20_87	Klebsiella pneumoniae	K02071																			1390164122	1813286540	2428610511	2910893868	2381842108	1337844358	2830036011
31_003_scaffold_20_88	Klebsiella pneumoniae	K03273																			455981084	694906288	1213390942	1284721791	1181023699	1058019713	5.74178e+08
31_003_scaffold_21_12	Klebsiella pneumoniae	K01951																			2.70792e+06		2.35511e+07	1.12607e+07	2.30711e+07	1.00182e+07	1.75752e+07
31_003_scaffold_21_17	Klebsiella pneumoniae	K03782																			29578326004	20758967348	18107527380	16289393782	20199582041	22429200196	19683382290
31_003_scaffold_21_23	Klebsiella pneumoniae	0																					1.86864e+07
31_003_scaffold_21_26	Klebsiella pneumoniae	K05989																								2.83488e+07
31_003_scaffold_21_28	Klebsiella pneumoniae	0																			6.79973e+07	4.61761e+07	5.79307e+07	2.33133e+07	3.21855e+07	3.92446e+07	5.58654e+07
31_003_scaffold_21_29	Klebsiella pneumoniae	0																			8.14755e+08	3051216223	1008665886	1188142595	1553150222	1210682033	1248824745
31_003_scaffold_21_3	Klebsiella pneumoniae	0																						2.13436e+07			1.33375e+07
31_003_scaffold_21_30	Klebsiella pneumoniae	K08994																					1.5754e+08	4.83656e+07	4.19722e+07	8.51594e+07	7.08028e+07
31_003_scaffold_21_32	Klebsiella pneumoniae	K02030																			3.36426e+07	3.71323e+07	5.53415e+07	1.4818e+08	8.8045e+07	4.76004e+07	4.27749e+07
31_003_scaffold_21_34	Klebsiella pneumoniae	K04063																			3886936568	3176842425	2998193564	4738871179	4627278562	9707746530	3765759544
31_003_scaffold_21_36	Klebsiella pneumoniae	0																			2.19374e+07	6.88378e+07	2.18123e+07	6.34345e+07	7.44422e+06	8.16601e+07
31_003_scaffold_21_4	Klebsiella pneumoniae	K02483																			1.00294e+07	5.55009e+06	8.37075e+06	2.18553e+07	7.96269e+06		1.50659e+07
31_003_scaffold_21_41	Klebsiella pneumoniae	K05343																					6.57493e+06	1.55548e+07	3.14103e+06	1.47122e+07	1.72955e+07
31_003_scaffold_21_46	Klebsiella pneumoniae	0																			6.06461e+08	2.46821e+08	1486587816	8.20471e+08	1277479553	6.38778e+08	6.72756e+08
31_003_scaffold_21_47	Klebsiella pneumoniae	0																			167916994	8.97411e+07	1.03538e+08	9.79801e+07	8.20784e+07	4.03291e+07	9.15943e+07
31_003_scaffold_21_48	Klebsiella pneumoniae	0																			4.04872e+07	2.15209e+07	3.00876e+07	4.81889e+07	3.84294e+07	4.89896e+07	5.01876e+07
31_003_scaffold_21_5	Klebsiella pneumoniae	0																								7.18888e+07	1.46959e+07
31_003_scaffold_21_50	Klebsiella pneumoniae	K02972																			6.53043e+08	6.66091e+08	1052528508	1961613371	2018457449	1249259848	1715779709
31_003_scaffold_21_51	Klebsiella pneumoniae	K00027																			3013410990	3795877103	4666413515	4531474592	5984970886	4441836309	5267237668
31_003_scaffold_21_55	Klebsiella pneumoniae	0																									2.51821e+07
31_003_scaffold_21_57	Klebsiella pneumoniae	K13953																			5275186501	4968437415	12839390444	9900973221	12338854449	11174766794	11382053368
31_003_scaffold_21_58	Klebsiella pneumoniae	K02035																			3.3796e+08	149198808	2.50778e+08		947001877		9.80291e+07
31_003_scaffold_21_6	Klebsiella pneumoniae	K01273																					2.22535e+08
31_003_scaffold_21_66	Klebsiella pneumoniae	K22468																			2.98173e+08	1.43573e+07	2.06962e+08		1.51803e+08		4.45693e+07
31_003_scaffold_21_67	Klebsiella pneumoniae	0																					4.85734e+06	4.85586e+06
31_003_scaffold_21_7	Klebsiella pneumoniae	K06136																			1.36643e+07	4.63279e+07	5.57467e+07	1.61435e+07	1.89197e+07		3.52474e+07
31_003_scaffold_21_70	Klebsiella pneumoniae	K08348																			4.8409e+07	7.70314e+06	2.92452e+07		4.61658e+07		9.81308e+07
31_003_scaffold_21_71	Klebsiella pneumoniae	K08348																			1.03687e+08			3.89045e+07	2.51004e+07
31_003_scaffold_21_76	Klebsiella pneumoniae	K05549																								1.72695e+07
31_003_scaffold_21_80	Klebsiella pneumoniae	0																				2.80557e+07	6.66808e+07	2.78022e+07	3.55022e+07	1.05031e+08	6.04775e+07
31_003_scaffold_21_81	Klebsiella pneumoniae	K08167																									848206911
31_003_scaffold_21_83	Klebsiella pneumoniae	K02575																			1.65057e+07
31_003_scaffold_21_84	Klebsiella pneumoniae	K00370																			302781996	8.58091e+07	7.98232e+07	2.52876e+08	1.60437e+08	2.18378e+08	3.35409e+08
31_003_scaffold_21_85	Klebsiella pneumoniae	K00371																			1.38555e+08	9.52201e+07	6.3529e+07	1.53614e+08	8.02153e+07	8.95411e+07	145619988
31_003_scaffold_22_10	Klebsiella pneumoniae	0																						1.59164e+07
31_003_scaffold_22_15	Klebsiella pneumoniae	K01028																			1448362097	26498994223	14049740685	16769985003	6064104167	10786926278	4150631887
31_003_scaffold_22_18	Klebsiella pneumoniae	K09824																			1.24937e+08	1.06004e+08	3.59071e+08	2.37985e+08	2.34907e+08	1.54833e+08	8.05058e+08
31_003_scaffold_22_2	Klebsiella pneumoniae	K18146																					284866960	2.84931e+08	1.20052e+08	1.8598e+08	2.83738e+07
31_003_scaffold_22_25	Klebsiella pneumoniae	0																			1.59236e+08	4.48448e+07	2.73649e+08	2.02539e+08	5.27425e+07	7.45313e+07	1.84566e+08
31_003_scaffold_22_26	Klebsiella pneumoniae	K01485																						2.11082e+07
31_003_scaffold_22_30	Klebsiella pneumoniae	K18456																								1.72481e+07
31_003_scaffold_22_32	Klebsiella pneumoniae	0																			9.47823e+07	9.66974e+07	3.51601e+08	2.61397e+08	2.34453e+08	3.78244e+08	2.44628e+08
31_003_scaffold_22_33	Klebsiella pneumoniae	0																			1.08073e+08	1.67214e+08	1.36598e+08	2.42925e+08	2.13935e+08	2.31995e+08	2.1689e+08
31_003_scaffold_22_34	Klebsiella pneumoniae	0																			1.90972e+08	1.47825e+08	2.01801e+08	133575882	2.40496e+08	167068941	2.98036e+08
31_003_scaffold_22_39	Klebsiella pneumoniae	0																				9.02543e+06	1.90517e+07	2.20043e+07	5.86736e+06	9.62441e+06
31_003_scaffold_22_44	Klebsiella pneumoniae	K02035																				8.88578e+06
31_003_scaffold_22_45	Klebsiella pneumoniae	K19271																			3.26343e+08	3.08242e+08	3.87579e+08	2.36801e+08	3.84276e+08	3.01218e+08	4.70712e+08
31_003_scaffold_22_46	Klebsiella pneumoniae	K01759																			8.50829e+07	1.51012e+08	5.11138e+07	7.82517e+07	6.16956e+07	9.15274e+07	1.35834e+08
31_003_scaffold_22_47	Klebsiella pneumoniae	0																				3.86408e+07	4.22101e+07	4.06104e+07	4.6814e+07	4.80747e+07	2.01983e+07
31_003_scaffold_22_49	Klebsiella pneumoniae	K01673																			2980388203	3491081008	5178043927	4623548988	4397800838	2944088854	4241515255
31_003_scaffold_22_5	Klebsiella pneumoniae	K03366																			6.80892e+07	4.50976e+07	1.61591e+08	1.21889e+08	8.69972e+07	1.61322e+08	1.85423e+08
31_003_scaffold_22_56	Klebsiella pneumoniae	0																			3.42612e+07	1.33591e+07	5.37805e+07	7.08566e+07	4.27928e+07	1.2994e+07	3.77152e+07
31_003_scaffold_22_57	Klebsiella pneumoniae	0																									4.36596e+07
31_003_scaffold_22_61	Klebsiella pneumoniae	0																			1236758592	2001022006	2476009298	2707848379	2733156934	2082382447	1841612754
31_003_scaffold_22_64	Klebsiella pneumoniae	K00793																			3429672416	3430343820	2867867013	2686985772	2593125576	2359322367	3793946735
31_003_scaffold_22_65	Klebsiella pneumoniae	K00574																			7.51817e+08	1028571692	1964257500	1743236135	2157568388	1563773170	4964786374
31_003_scaffold_22_67	Klebsiella pneumoniae	0																			4.24041e+07	3.68657e+08	6.33083e+07	7.98831e+07	8.44358e+07
31_003_scaffold_22_68	Klebsiella pneumoniae	K03604																			1380658860	1740601202	2260591475	2850839534	2668016596	2024777572	2520940560
31_003_scaffold_22_71	Klebsiella pneumoniae	K04564																			26122148978	22245443319	24122914485	30686258733	27361837902	34001397207	15604756747
31_003_scaffold_22_74	Klebsiella pneumoniae	K07390																			4622450963	3541693228	4842943260	3987423335	4072477497	2626208636	3440415304
31_003_scaffold_22_75	Klebsiella pneumoniae	K03683																			3.53979e+08	3.36445e+08	5.4387e+08	5.11152e+08	5.27004e+08	3.50794e+08	4.63611e+08
31_003_scaffold_22_76	Klebsiella pneumoniae	K01759																			3533331232	4590742210	3469612539	3502206799	3918891386	2271103861	2456565158
31_003_scaffold_22_77	Klebsiella pneumoniae	K10680																			3378354814	6426408106	4321755838	4737859081	6169518610	6102278098	6566002831
31_003_scaffold_22_78	Klebsiella pneumoniae	K16137																				4.26671e+06	1.84754e+07		8.21365e+06	1.43716e+07	3.65256e+07
31_003_scaffold_22_79	Klebsiella pneumoniae	K06938																			5.8127e+07	8.70907e+07	1.47491e+08	3.19442e+07	3.70265e+07	1.40225e+08	7.65807e+07
31_003_scaffold_22_8	Klebsiella pneumoniae	0																									1.10811e+08
31_003_scaffold_22_80	Klebsiella pneumoniae	0																			2594783394	2714648991	1816943932	2715057442	2528830453	2516901477	2849648740
31_003_scaffold_22_81	Klebsiella pneumoniae	K04565																			1391418200	1138041945	4.56871e+08	5.67829e+08	5.39729e+08	367372048	3.43739e+08
31_003_scaffold_22_83	Klebsiella pneumoniae	0																			1.0971e+08	1.47815e+08	2.40047e+08	3.93111e+08	2.75984e+08	2.12303e+08	3.33548e+08
31_003_scaffold_22_85	Klebsiella pneumoniae	K06075																			3564408496	2773421342	2877610965	1474240580	2906595405	1538799464	3706318721
31_003_scaffold_22_86	Klebsiella pneumoniae	0																									1.63078e+07
31_003_scaffold_22_87	Klebsiella pneumoniae	K06077																			13184662934	13696425510	15910241545	16287196459	14463533823	13571729306	15525488081
31_003_scaffold_22_88	Klebsiella pneumoniae	K09001																			189386980	2.35893e+08	2.85615e+08	2.56743e+08	2.833e+08	1.69765e+08	3.65569e+08
31_003_scaffold_22_89	Klebsiella pneumoniae	0																			1.76939e+08	1.58024e+08	3.5777e+08	2.55964e+08	3.17093e+08	2.39491e+08	7.99278e+08
31_003_scaffold_22_90	Klebsiella pneumoniae	K00275																			4.05714e+08	9.03122e+08	1074712809	6.43891e+08	1432032314	6.28031e+08	1849409326
31_003_scaffold_22_91	Klebsiella pneumoniae	K01866																			3610426578	6606910652	5926990796	4543538580	7297557278	4611663238	5583588852
31_003_scaffold_22_92	Klebsiella pneumoniae	K00868																			8.26768e+08	1208416545	1931815925	1878716955	2332094413	2347018491	1947620393
31_003_scaffold_22_93	Klebsiella pneumoniae	K00799																			15245021944	16281228400	12101315527	17119545185	19737703025	12255458824	13881798540
31_003_scaffold_22_94	Klebsiella pneumoniae	K03305																					1.4019e+07
31_003_scaffold_22_96	Klebsiella pneumoniae	K10773																			1.27413e+08	1.97373e+08	2.45395e+08	261688875	2.54252e+08	1.43877e+08	3.03304e+08
31_003_scaffold_22_98	Klebsiella pneumoniae	K03612																			2.66225e+08	3.8858e+08	2.61768e+08	1.02359e+08	2.22e+08	2.20149e+07	4.3659e+08
31_003_scaffold_22_99	Klebsiella pneumoniae	K03614																			5.87642e+06	727554	1.45116e+07	3.25719e+07	5.65163e+06	3.08306e+07	9.84675e+06
31_003_scaffold_23_10	Klebsiella pneumoniae	K19507																			3.53963e+08	3.16527e+08	1.06901e+08	2.22841e+08	3.26219e+08	199013189	1022003957
31_003_scaffold_23_12	Klebsiella pneumoniae	K19509																			7.1971e+06	7.31249e+07	8.93244e+06		8.57745e+06		8.60681e+07
31_003_scaffold_23_13	Klebsiella pneumoniae	K19504																			3124893047	5931703744	6.59697e+08	1432293370	9.96964e+08	1103815198	5220407491
31_003_scaffold_23_14	Klebsiella pneumoniae	K19510																			8515706496	16443417434	1776914725	4737725317	3404901833	5139412300	23363979576
31_003_scaffold_23_16	Klebsiella pneumoniae	K01002																			2.79272e+07	48303676	1.0835e+08	3.31013e+07	3.20411e+07	6.66114e+07	1.2466e+08
31_003_scaffold_23_18	Klebsiella pneumoniae	K02315																			3.29598e+08	2.64269e+08	3.04117e+08	3.74057e+08	4.39194e+08	3.79353e+08	3.53469e+08
31_003_scaffold_23_19	Klebsiella pneumoniae	K02317																			2.28617e+08	392498859	9.43649e+08	7.46781e+08	502715366	4.69664e+08	5.60194e+08
31_003_scaffold_23_26	Klebsiella pneumoniae	0																			7.98607e+07	1.15629e+08	1.32127e+08	163896131	149744845	2.37225e+07	1.66605e+08
31_003_scaffold_23_27	Klebsiella pneumoniae	K02761																			9.40533e+07	2.89798e+07	2.26596e+08	1.76952e+08	1.18665e+08	8.76288e+07	7.2757e+07
31_003_scaffold_23_29	Klebsiella pneumoniae	0																				4.68166e+06	2.32724e+07	1.15828e+07	1.33993e+07		2.64685e+07
31_003_scaffold_23_3	Klebsiella pneumoniae	K01631																									4.60324e+07
31_003_scaffold_23_31	Klebsiella pneumoniae	K00564																			1375548087	2670531839	2793909269	2382192450	2743457805	1905372578	2332469287
31_003_scaffold_23_32	Klebsiella pneumoniae	K02344																			3.04514e+08	2.67764e+08	1.79608e+08	1.35754e+08	1.75545e+08	1.07128e+08	5.00145e+08
31_003_scaffold_23_33	Klebsiella pneumoniae	K03789																			4.31607e+07	2.79693e+08	3.47768e+08	3.26595e+08	3.44789e+08	2.00126e+08	2.26507e+08
31_003_scaffold_23_34	Klebsiella pneumoniae	K08723																					4.04313e+07
31_003_scaffold_23_35	Klebsiella pneumoniae	K02837																			2060753660	2697656368	3118233541	3441043484	4066989236	2814325569	2673003642
31_003_scaffold_23_36	Klebsiella pneumoniae	K04065																			2064600384	1054853618	2069237098	1711970688	1141706540	7.28606e+08	5.47821e+08
31_003_scaffold_23_38	Klebsiella pneumoniae	0																			1.59444e+07	1.55925e+07	4.60351e+07	6.69072e+07	4.67664e+07	1.2853e+07	5.86062e+07
31_003_scaffold_23_39	Klebsiella pneumoniae	K03424																			7.55407e+07	9.25369e+07	9.28737e+07	9.4586e+07	9.83843e+07	7.58103e+07	8.83199e+07
31_003_scaffold_23_4	Klebsiella pneumoniae	0																			8.48211e+07	7.83058e+07	3.33907e+08	1.84023e+08	2.08966e+08	184064561	3.15174e+08
31_003_scaffold_23_40	Klebsiella pneumoniae	K03317																			1.15733e+08	2.06257e+08	3.15823e+08	3.53598e+08	154929705	2.35744e+08	3.34017e+08
31_003_scaffold_23_41	Klebsiella pneumoniae	K01619																			9600198101	12089921643	10938490243	9073258157	10633182949	9711323718	10223536947
31_003_scaffold_23_42	Klebsiella pneumoniae	K00758																			3859172307	3334355264	4704562717	5500175034	4617687975	4801205021	5545009406
31_003_scaffold_23_43	Klebsiella pneumoniae	K01839																			14299217229	10816697767	12246551450	15119619638	17336361889	13030966938	14620107885
31_003_scaffold_23_44	Klebsiella pneumoniae	K03784																			19200306171	14970706278	12547996911	16895386620	18049196090	15378922687	19728018795
31_003_scaffold_23_45	Klebsiella pneumoniae	K03800																			2.46371e+08	4.33328e+08	4.99246e+08	7.82463e+08	6.07339e+08	6.58545e+08	7.99386e+08
31_003_scaffold_23_46	Klebsiella pneumoniae	K07186																					3.41575e+07	3.21417e+07	3.82382e+07	2.60301e+07	5.38135e+08
31_003_scaffold_23_47	Klebsiella pneumoniae	K01079																			5.63753e+08	4.39897e+08	6.71647e+08	3.57797e+08	4.89818e+08	458385742	5.88697e+08
31_003_scaffold_23_48	Klebsiella pneumoniae	K04485																			2.49554e+08	1.31715e+08	4.23443e+08	3.49488e+08	4.82773e+08	2.64612e+08	5.96398e+08
31_003_scaffold_23_49	Klebsiella pneumoniae	K06211																			3.79983e+08	2.70006e+08	4.74525e+08	6.04748e+08	5.47401e+08	6.51184e+08	6.8276e+08
31_003_scaffold_23_5	Klebsiella pneumoniae	0																				7.71531e+06
31_003_scaffold_23_50	Klebsiella pneumoniae	K06020																			10724068314	13278983405	13836181174	13667336070	14738101152	12245436263	11491862332
31_003_scaffold_23_51	Klebsiella pneumoniae	K08309																			2230632132	1481470396	2372170830	1944462265	2130943376	1546379058	4194416124
31_003_scaffold_23_52	Klebsiella pneumoniae	K03720																			254351941	1.25006e+08	7.43988e+07	1.02166e+08	1.0289e+08	5.93532e+07	1.25373e+08
31_003_scaffold_23_53	Klebsiella pneumoniae	K01529																			3.45847e+08	2.99709e+08	3.59119e+08	3.80629e+08	4.8542e+08	4.41393e+08	342144302
31_003_scaffold_23_54	Klebsiella pneumoniae	K15634																			1786180202	3242826323	3263430949	1412652680	2039401751	1356986044	1177734896
31_003_scaffold_23_55	Klebsiella pneumoniae	K05804																			8.01068e+08	1298790207	1079673148	1202065084	1321261131	1148468219	8.5963e+08
31_003_scaffold_23_56	Klebsiella pneumoniae	K05805																			1546985203	2025031528	1078906817	1183241070	1106929742	1442145295	1222669968
31_003_scaffold_23_57	Klebsiella pneumoniae	K07663																			2.35956e+07	5.22504e+07	1.85465e+07		2.90774e+07	1.49622e+07	2.95131e+07
31_003_scaffold_23_58	Klebsiella pneumoniae	K07641																			3.81408e+07	3.13942e+07	8.42761e+07	2.8335e+07		1.19579e+08	9.26684e+07
31_003_scaffold_23_6	Klebsiella pneumoniae	0																			1.38538e+07	4.32776e+07	5.37449e+07	7.69779e+07	6.39845e+07		6.64553e+07
31_003_scaffold_23_60	Klebsiella pneumoniae	K07773																			17691177010	14982534591	15022178338	18692165922	22082661230	13488355202	15666312015
31_003_scaffold_23_61	Klebsiella pneumoniae	K02533																			1.18702e+08	222607740	1.01564e+08	4.96777e+07	6.13656e+07	1.20828e+08	9.27485e+07
31_003_scaffold_23_62	Klebsiella pneumoniae	K12524																			1405201799	1686329899	1705664180	1341290881	1661480542	1902693191	1231096124
31_003_scaffold_23_63	Klebsiella pneumoniae	K00872																			4.53651e+08	5.6537e+08	508713534	4.02425e+08	5.16553e+08	2.63146e+08	3.42258e+08
31_003_scaffold_23_64	Klebsiella pneumoniae	K01733																			5100291582	5985470545	6849233604	6462094543	8573603070	5443173569	4555361470
31_003_scaffold_23_66	Klebsiella pneumoniae	K09861																			1359505905	1834626745	1482083073	1703526530	1818547447	1341129896	2082793383
31_003_scaffold_23_67	Klebsiella pneumoniae	K03310																			8.74902e+07	3.69496e+07	3.11003e+07	1.03705e+08	8.213e+07	8.86075e+06	8.4159e+07
31_003_scaffold_23_68	Klebsiella pneumoniae	K00616																			30957277771	39236514954	31833213253	28177733473	38369668403	23859776764	44318196932
31_003_scaffold_23_69	Klebsiella pneumoniae	K03831																			2435812256	2823491532	2293023315	3455044701	3371562687	2274097260	3162410395
31_003_scaffold_23_71	Klebsiella pneumoniae	K07034																				1.1676e+08	2.38253e+08	1.39498e+08	1.54434e+08	2.74829e+08	9.12012e+07
31_003_scaffold_23_73	Klebsiella pneumoniae	0																			5.49107e+07
31_003_scaffold_23_74	Klebsiella pneumoniae	K04043																			145000000000	108000000000	86117147900	101000000000	119000000000	74789498707	72910282518
31_003_scaffold_23_75	Klebsiella pneumoniae	K03686																			5543657334	6301887979	4386169491	4560347503	6073602831	3824289888	5353571482
31_003_scaffold_23_77	Klebsiella pneumoniae	K03717																			1.23906e+08	1.60801e+08	2.64366e+08	1.09213e+08	1.91088e+08	1.72773e+08	1.14709e+08
31_003_scaffold_23_78	Klebsiella pneumoniae	K02968																			6229923983	2978435228	3468943945	4225901007	4616505210	1882122785	7384084615
31_003_scaffold_23_79	Klebsiella pneumoniae	K11753																			2.90187e+08	5.96969e+08	5.41287e+08	4.45849e+08	7.08342e+08	4.98069e+08	4.46118e+08
31_003_scaffold_23_80	Klebsiella pneumoniae	K01870																			8575125929	10839679418	12930997666	12586587161	13989384171	11942314676	10618645759
31_003_scaffold_23_82	Klebsiella pneumoniae	K03774																			6.16706e+08	1010855890	1249264029	6.3718e+08	9.35706e+08	9.07275e+08	1086145893
31_003_scaffold_23_83	Klebsiella pneumoniae	K03527																			5.72311e+08	1064013062	9.39338e+08	9.58067e+08	7.29707e+08	7.61723e+08	7.08777e+08
31_003_scaffold_23_84	Klebsiella pneumoniae	K12700																			6.07869e+08	4.94596e+08	1189338251	9.02654e+08	9.3287e+08	1020487193	1063996297
31_003_scaffold_23_87	Klebsiella pneumoniae	K01872																			4.89483e+07	7.15906e+07	8.68994e+07	9.16441e+07	1.10203e+08	7.09874e+07	1.3872e+08
31_003_scaffold_23_88	Klebsiella pneumoniae	K07702																			1174950556	2083625387	1547047698	1493369575	1979713165	1564918358	6228605840
31_003_scaffold_23_89	Klebsiella pneumoniae	K07700																			2.03912e+07	9.16339e+07	2.16006e+08	1.39029e+08	102639686	4.15208e+07	1117585393
31_003_scaffold_23_9	Klebsiella pneumoniae	K19506																			1.72503e+08	2.40016e+08	3.7114e+07	7.74896e+07	2.50156e+07	2.84117e+07	4.30052e+08
31_003_scaffold_23_90	Klebsiella pneumoniae	K20509																									1.06142e+08
31_003_scaffold_24_1	Klebsiella pneumoniae	K00675																			1.89728e+08	5.73468e+07	3.15954e+08	3.0067e+08	254705845	6.01342e+07	1646846326
31_003_scaffold_24_10	Klebsiella pneumoniae	K16077																					1.45468e+08
31_003_scaffold_24_12	Klebsiella pneumoniae	K01821																			1.54561e+08	9.01413e+07	6.55317e+07	5.97018e+07	2.73078e+07	2.72303e+07	1.9168e+08
31_003_scaffold_24_19	Klebsiella pneumoniae	0																									8.14638e+06
31_003_scaffold_24_23	Klebsiella pneumoniae	0																					1.14721e+08		4.34924e+07	1.33868e+07	4.93652e+07
31_003_scaffold_24_26	Klebsiella pneumoniae	0																			1.38727e+08	9.49718e+07	7.27127e+07	7.01212e+07	9.9116e+07	2.82142e+08	2.16719e+08
31_003_scaffold_24_27	Klebsiella pneumoniae	K02014																			5.82613e+07	1.02078e+08	2.36922e+08	1.40037e+08	1.33732e+08	1.53551e+08	1.49163e+08
31_003_scaffold_24_28	Klebsiella pneumoniae	0																						7.76254e+07
31_003_scaffold_24_29	Klebsiella pneumoniae	0																			3966856506	5464362573	7053194549	6055160834	4154020282	3811285303	4675858846
31_003_scaffold_24_30	Klebsiella pneumoniae	K01250																			1853294143	1877142108	1599700278	2710138934	2902737182	2231476830	3091073679
31_003_scaffold_24_31	Klebsiella pneumoniae	K23256																			2428916870	2375912499	2791912701	3190858721	3626030014	3437242322	6975690380
31_003_scaffold_24_33	Klebsiella pneumoniae	K24217																				1.5284e+07	1.38493e+07	2.41961e+07		5.67459e+07	2.68671e+07
31_003_scaffold_24_35	Klebsiella pneumoniae	0																			1.53282e+08	2.21267e+08	2.30634e+08	1.56279e+08	3.67389e+08	2.05686e+08	2.18761e+08
31_003_scaffold_24_36	Klebsiella pneumoniae	K12368																			1550710506	1561223949	1488528288	1558855587	1611868480	1216351759	1354444134
31_003_scaffold_24_37	Klebsiella pneumoniae	0																			3.21248e+08	4.59746e+08	2.36275e+08	196623762	2.5725e+08	176325543	2.4837e+08
31_003_scaffold_24_38	Klebsiella pneumoniae	0																			7.25535e+06	1.16379e+08	2.59749e+08	2.40344e+08	1.90817e+08	1.35229e+08	1.80642e+08
31_003_scaffold_24_44	Klebsiella pneumoniae	K00137																			3857272106	1749464441	1269741678	1289793325	1703307086	2049825310	1714222845
31_003_scaffold_24_47	Klebsiella pneumoniae	K02052																			2.61325e+07		2.43506e+07	7.74369e+06	2.78022e+07	8.69404e+07	3.05126e+07
31_003_scaffold_24_48	Klebsiella pneumoniae	K02055																			6.80524e+08	4.41549e+08	2.25988e+08	2.9418e+08	1.9898e+08	199266234	1.79321e+08
31_003_scaffold_24_49	Klebsiella pneumoniae	0																			2.86293e+07	177923159	3.60201e+08	1.61516e+08	1.53808e+08	2.32825e+08	340521138
31_003_scaffold_24_55	Klebsiella pneumoniae	K08303																			1.66794e+08	2.58345e+08	181604137	1.25557e+08	1.23754e+08	5.24527e+08	3.07639e+08
31_003_scaffold_24_56	Klebsiella pneumoniae	K23779																			4.2318e+08	2.0682e+08	1.55161e+08	2.23899e+08	1.81844e+08	1.43953e+08	2.3964e+08
31_003_scaffold_24_6	Klebsiella pneumoniae	0																			5.50585e+08	6.14728e+08	798871957	8.68763e+08	1105945625	1138493493	1852229274
31_003_scaffold_24_60	Klebsiella pneumoniae	0																			1355373630	1296894793	1995199496	2373083548	2643342770	1164116673	3301976305
31_003_scaffold_24_61	Klebsiella pneumoniae	K16868																			1.13742e+08	2.36179e+08	1.96905e+08	5.93111e+07	4.24207e+08		1.15795e+08
31_003_scaffold_24_63	Klebsiella pneumoniae	0																				1.66837e+07	7.39763e+06
31_003_scaffold_24_64	Klebsiella pneumoniae	K03817																			4.98101e+07	1.25643e+08	3.23268e+08	2.95218e+08	2.68374e+08	4.19303e+08	4.15115e+08
31_003_scaffold_24_65	Klebsiella pneumoniae	0																			1765076665	2182348048	2355285399	2297436494	2537136115	1564658301	2932597457
31_003_scaffold_24_66	Klebsiella pneumoniae	K00055																			2178805859	2951120165	2075520262	3468010465	3660021268	2699310251	12534230279
31_003_scaffold_24_69	Klebsiella pneumoniae	0																			1626608714	9.48621e+08	5.33291e+08	7.05957e+08	8.67489e+08	8.52824e+08	6.14855e+08
31_003_scaffold_24_74	Klebsiella pneumoniae	K00121																			1641497095	1902443040	1755586799	2007700301	2033349984	2179684967	1719473388
31_003_scaffold_24_75	Klebsiella pneumoniae	K23239																			4.60987e+07	1.38144e+07	2.44618e+07	1.48964e+07	2.60064e+07		9.18786e+07
31_003_scaffold_24_81	Klebsiella pneumoniae	K01488																			2079432301	1604924713	2254745709	2040172308	2139982012	1872127086	1315720871
31_003_scaffold_24_82	Klebsiella pneumoniae	0																			1.44102e+08	1.28654e+08	1.74399e+08	3.37258e+08	2.47601e+08	220417044	2.46583e+08
31_003_scaffold_24_84	Klebsiella pneumoniae	K01223																						6.91887e+07	3.3755e+07		1.67767e+07
31_003_scaffold_25_10	Klebsiella pneumoniae	K02836																			2208246410	2603356213	2848751659	3139769033	3564007402	2372195949	2778956712
31_003_scaffold_25_100	Klebsiella pneumoniae	K11209																			3334862037	3811945007	3587055583	4875126171	5603860062	2346016732	4902456184
31_003_scaffold_25_101	Klebsiella pneumoniae	0																			7.47491e+07	7.12351e+07	5.8651e+07	6.36621e+07	7.61844e+07	3.30199e+07	2.0855e+08
31_003_scaffold_25_102	Klebsiella pneumoniae	K01061																			1.94267e+07		2.59292e+07	7.42654e+07	7.1521e+07	2.17327e+07	5.98965e+07
31_003_scaffold_25_107	Klebsiella pneumoniae	K03561																			1.17631e+08	2.04812e+08	360230430	2.29378e+08	2.21347e+08	2.14488e+08	257796919
31_003_scaffold_25_109	Klebsiella pneumoniae	K01760																			1410990983	2014232833	8.11662e+08	1018503404	1032085833	5.64334e+08	8.39919e+08
31_003_scaffold_25_11	Klebsiella pneumoniae	K07462																			4.11828e+08	441932148	6.50164e+08	5.2094e+08	6.49704e+08	5.18392e+08	918476783
31_003_scaffold_25_111	Klebsiella pneumoniae	0																			1.0327e+08	7.80197e+07	8.26627e+07	1.26358e+08	7.38147e+07	9.64116e+07	1.4055e+08
31_003_scaffold_25_112	Klebsiella pneumoniae	K08325																			7722665138	15811291281	8533551712	23970633044	19802501608	11029922919	33753402093
31_003_scaffold_25_113	Klebsiella pneumoniae	K06221																			8733068979	8128730437	5386131312	17279043519	15310716803	8496828758	11752990826
31_003_scaffold_25_114	Klebsiella pneumoniae	0																							1.63065e+07
31_003_scaffold_25_115	Klebsiella pneumoniae	0																			3.1879e+06	7.05249e+07	2.89734e+07	6.48117e+06	9.84146e+06		6.4724e+07
31_003_scaffold_25_116	Klebsiella pneumoniae	K04753																			1491269211	1988145253	2412308311	2901624385	2545402957	2164554652	2506141388
31_003_scaffold_25_117	Klebsiella pneumoniae	K00655																			6.82993e+07	7.9853e+07	1.64845e+08	3.12195e+08	2.47478e+08	2.43046e+08	3.55833e+08
31_003_scaffold_25_118	Klebsiella pneumoniae	K02621																			1711334498	1781761351	3411002470	3063891304	3005366211	2329730136	3021652386
31_003_scaffold_25_119	Klebsiella pneumoniae	K13652																			645431	1.57086e+06	4.14821e+06	6.80782e+06	2.1158e+06	7.67595e+07	1.25253e+07
31_003_scaffold_25_12	Klebsiella pneumoniae	K03981																			4.99395e+08	1095417988	1238442606	1270857327	1074926913	8.91066e+08	5.0718e+08
31_003_scaffold_25_120	Klebsiella pneumoniae	0																			1.00304e+08	1.18106e+08	1.18975e+08	2.3956e+08	1.29806e+08	1.13735e+07	1.64703e+08
31_003_scaffold_25_121	Klebsiella pneumoniae	K07666																			1.0637e+08	1.60481e+08	8.87019e+07	3.40405e+07	5.81195e+07	1.13685e+08	145103587
31_003_scaffold_25_122	Klebsiella pneumoniae	K07645																									1.82049e+07
31_003_scaffold_25_123	Klebsiella pneumoniae	K03923																			11447035058	2433764699	3003645375	3045697848	4638431207	1510140758	1876958235
31_003_scaffold_25_124	Klebsiella pneumoniae	0																			5189678497	6181903001	3593329615	5275407863	4949038058	2885233534	5994945237
31_003_scaffold_25_125	Klebsiella pneumoniae	K02622																			1705541257	1774718941	2513165676	2106083449	2477885227	1600482041	2482237091
31_003_scaffold_25_126	Klebsiella pneumoniae	K07000																			2.22163e+08	1.52558e+08	1.91165e+08	2.1216e+08	2.89535e+08	1.44757e+08	1.6758e+08
31_003_scaffold_25_127	Klebsiella pneumoniae	K03651																			789413348	6.9503e+08	7.72364e+08	5.15961e+08	6.16934e+08	4.843e+08	6.90384e+08
31_003_scaffold_25_128	Klebsiella pneumoniae	K09920																						1.4604e+08
31_003_scaffold_25_129	Klebsiella pneumoniae	K01515																			1414303734	1626528243	1179895412	1375783223	1801149786	8.42291e+08	9.56198e+08
31_003_scaffold_25_13	Klebsiella pneumoniae	K04763																					9.9119e+07	1.45336e+08	8.15505e+07	9.48445e+07	1.22336e+08
31_003_scaffold_25_130	Klebsiella pneumoniae	K12340																			25758314080	17772606540	20936532459	20453127046	22807310826	17986953800	51803964736
31_003_scaffold_25_131	Klebsiella pneumoniae	0																			7.24551e+08	3.75966e+08	4.28312e+08	5.17366e+08	4.34211e+08	3.22244e+08	1948874148
31_003_scaffold_25_132	Klebsiella pneumoniae	0																			1314549411	1001648082	1892311261	1110697135	1509222196	9.97625e+08	1497397211
31_003_scaffold_25_135	Klebsiella pneumoniae	K02858																			1409490823	2108199848	3945752948	2394835868	2523663157	3056859365	1433524974
31_003_scaffold_25_136	Klebsiella pneumoniae	K09806																			8.54459e+08	1618695931	2.11909e+08	3.83717e+08	6.62515e+08	4.46117e+08	8.7685e+08
31_003_scaffold_25_137	Klebsiella pneumoniae	K22720																			2.29763e+08	3.49846e+07	5.49722e+08	2.17263e+08	2.56208e+08	1.42643e+08	5.80689e+08
31_003_scaffold_25_138	Klebsiella pneumoniae	K03272																			4372405569	6474344971	5964287928	5446747825	5819132355	5452085307	7772641515
31_003_scaffold_25_139	Klebsiella pneumoniae	K00982																			1098576946	1323745713	9.60585e+08	1282812994	1563284776	1121532007	1642799151
31_003_scaffold_25_14	Klebsiella pneumoniae	K03840																				6.4961e+07	1.72019e+08	8.62074e+07	8.02288e+07	1.90077e+07	9.07383e+06
31_003_scaffold_25_140	Klebsiella pneumoniae	K18446																			1477308743	1709207943	2295672489	2639451597	2138341692	2522144013	1927749277
31_003_scaffold_25_141	Klebsiella pneumoniae	K07184																			1588149641	1117642601	1112995988	6.34017e+08	1048641243	6.29645e+08	2818352734
31_003_scaffold_25_142	Klebsiella pneumoniae	K00974																			2.10944e+08	3.41613e+08	3.52352e+08	5.86765e+08	4.97375e+08	463155213	4.57643e+08
31_003_scaffold_25_143	Klebsiella pneumoniae	K06153																									3.03608e+07
31_003_scaffold_25_144	Klebsiella pneumoniae	K01633																			9.12913e+08	8.44075e+08	8.73139e+08	5.93023e+08	1165691002	9.74263e+08	9.5155e+08
31_003_scaffold_25_147	Klebsiella pneumoniae	K01430																			2.27464e+08	3.43002e+08	2.25575e+08	3.05969e+08	1.88282e+08	3.69484e+08	5.95372e+08
31_003_scaffold_25_148	Klebsiella pneumoniae	K01429																			1.82963e+08	1.78718e+08	2.92341e+08	2.49459e+08	2.45359e+08	2.20135e+08	3.03621e+08
31_003_scaffold_25_149	Klebsiella pneumoniae	K01428																			927933294	1453412431	1281383623	1454117890	1587058931	1129153201	1823512162
31_003_scaffold_25_15	Klebsiella pneumoniae	K19168																								4.73146e+07	2.41373e+07
31_003_scaffold_25_150	Klebsiella pneumoniae	K03187																			1034667508	952778339	1093703868	1202906802	1282161307	6.56738e+08	1872033805
31_003_scaffold_25_152	Klebsiella pneumoniae	K03189																			8.45714e+08	9.97873e+08	4.93885e+08	7.68685e+08	1063454165	1404142749	704843299
31_003_scaffold_25_153	Klebsiella pneumoniae	0																			2.63226e+07	4.00159e+07	1.57967e+08	1.04924e+08	9.73389e+07	9.38864e+07	8.26268e+07
31_003_scaffold_25_154	Klebsiella pneumoniae	K01409																			8.04438e+08	8.83056e+08	1134788008	8.44809e+08	1192378513	8.99959e+08	1035642082
31_003_scaffold_25_155	Klebsiella pneumoniae	K02970																			5714448448	3820558898	3486072772	2328012087	5121972617	1418242673	6642636904
31_003_scaffold_25_156	Klebsiella pneumoniae	K02316																			4.30204e+08	4.04788e+08	4.04528e+08	3.96376e+08	3.95352e+08	4.72619e+08	690636744
31_003_scaffold_25_157	Klebsiella pneumoniae	K03086																			5178892543	7303273231	3974015507	3632135018	6017407612	4202460524	6350847754
31_003_scaffold_25_158	Klebsiella pneumoniae	K03649																			8.08277e+08	1025692850	6.55007e+08	7.43462e+08	7.50837e+08	5.72886e+08	9.00879e+08
31_003_scaffold_25_16	Klebsiella pneumoniae	K09159																			4.69706e+08	3.89818e+08	1195232108	1002959627	7.89382e+08	2.77566e+08	6.10884e+08
31_003_scaffold_25_164	Klebsiella pneumoniae	0																							1.80362e+07
31_003_scaffold_25_17	Klebsiella pneumoniae	K06980																			5985285805	3852080029	3631917949	4146266883	4259172255	3685354624	7856470596
31_003_scaffold_25_19	Klebsiella pneumoniae	K09900																			9.03711e+08	1425470376	9.22584e+08	1647668905	1285704843	1047368369	5.48456e+08
31_003_scaffold_25_20	Klebsiella pneumoniae	0																			4.78499e+07	3.93956e+07	8.2731e+07	1.23196e+08	8.93755e+07	6.63763e+07	136394516
31_003_scaffold_25_21	Klebsiella pneumoniae	K01223																			5467177100	10368729155	5250876088	4198339078	6665060604	6031452255	11706732005
31_003_scaffold_25_24	Klebsiella pneumoniae	0																			2.19665e+07	3.74369e+07	4.30853e+07		1.58031e+07		43556989
31_003_scaffold_25_26	Klebsiella pneumoniae	0																			4.22934e+08	285451709	3.53669e+08	2.57175e+08	3.12292e+08	340596804	7.59999e+08
31_003_scaffold_25_27	Klebsiella pneumoniae	K00281																			14509692275	17494681810	15759538593	13501617288	16359868286	14984083201	21964703911
31_003_scaffold_25_29	Klebsiella pneumoniae	K02437																			3190035878	4048349868	2601849447	2035558068	3499970485	2651956138	3119930595
31_003_scaffold_25_30	Klebsiella pneumoniae	K00605																			7748393357	8325834256	7981993510	7284738448	9757553600	7274505501	9991629513
31_003_scaffold_25_31	Klebsiella pneumoniae	K18800																			8.79987e+08	1153988994	1200399689	1545810945	1660306856	1353715757	1490498906
31_003_scaffold_25_32	Klebsiella pneumoniae	K03185																			6.4291e+08	815736491	1426623788	1585706678	1994097690	1407594880	1681324955
31_003_scaffold_25_33	Klebsiella pneumoniae	K01262																			2378472815	2638077534	2573625430	3548863650	3320288420	3532136889	2783870523
31_003_scaffold_25_34	Klebsiella pneumoniae	K09895																			2.20662e+08	7.3892e+07	1.84486e+08	305510888	3.37564e+08	221067629	2.57585e+08
31_003_scaffold_25_35	Klebsiella pneumoniae	K09888																			7.76362e+08	1545971452	1089569953	1299137203	1497681394	6.63739e+08	1300458197
31_003_scaffold_25_36	Klebsiella pneumoniae	K01934																			1.01603e+08	5.94619e+08	1.22083e+08	1.35666e+08	3.90032e+08	1.9689e+08	1.26385e+08
31_003_scaffold_25_37	Klebsiella pneumoniae	K00058																			4540826513	10285779389	6664298563	9175900946	10458909492	5586975405	7031990898
31_003_scaffold_25_38	Klebsiella pneumoniae	K01807																			8725602238	7807943333	8772627360	8006580573	11584571125	6435837021	7547116918
31_003_scaffold_25_39	Klebsiella pneumoniae	K05596																			2.92066e+08	4.23332e+08	7.85534e+08	2.97429e+08	5.40169e+08	1.6301e+08	9.34541e+08
31_003_scaffold_25_40	Klebsiella pneumoniae	K09807																			9647395056	12002664077	10572383776	13159557514	12427081239	9026893882	11957685318
31_003_scaffold_25_42	Klebsiella pneumoniae	K03442																			1478992167	1969162942	4033100483	3467767543	2840272093	2733843187	2197098240
31_003_scaffold_25_43	Klebsiella pneumoniae	K01624																			39529211477	57000819265	56567453170	56042648895	74140303933	38328889223	36814484970
31_003_scaffold_25_44	Klebsiella pneumoniae	K00927																			72415167989	90032328505	90733200050	63436228835	121000000000	64973479812	67711721728
31_003_scaffold_25_45	Klebsiella pneumoniae	K03472																			4.2023e+08	5.97809e+08	1357113632	1253428517	1309984696	7.28673e+08	1408404475
31_003_scaffold_25_46	Klebsiella pneumoniae	K00615																			37151371140	41991643752	29256646663	37300063248	43324302163	27356892531	34274262624
31_003_scaffold_25_47	Klebsiella pneumoniae	K07387																			3017771152	2302621235	3004003925	1780266282	1871795032	1507531346	3485987857
31_003_scaffold_25_49	Klebsiella pneumoniae	K01652																									1.18216e+07
31_003_scaffold_25_5	Klebsiella pneumoniae	0																			1.28491e+08	5.06622e+08	657925621	3.44419e+08	3.52458e+08	2.37617e+08	414659402
31_003_scaffold_25_50	Klebsiella pneumoniae	K00130																								9.20163e+06
31_003_scaffold_25_51	Klebsiella pneumoniae	K06989																						5.99178e+07
31_003_scaffold_25_54	Klebsiella pneumoniae	0																						3.9397e+07		1.23932e+07
31_003_scaffold_25_62	Klebsiella pneumoniae	0																					5.37952e+07
31_003_scaffold_25_64	Klebsiella pneumoniae	K01480																			3078270593	2388975369	4643999927	4566094949	4481744732	3216252668	2571972375
31_003_scaffold_25_65	Klebsiella pneumoniae	K01585																			1870805532	1414623133	2243410462	1780541435	3006153086	1290913980	2080170186
31_003_scaffold_25_66	Klebsiella pneumoniae	K00789																			7328109729	8955707307	14756126605	14867912143	15531735454	15157178869	12864331146
31_003_scaffold_25_67	Klebsiella pneumoniae	K08137																			1133680174	1112114117	1899163236	1216350878	2722934473	2.56661e+08	1640056771
31_003_scaffold_25_7	Klebsiella pneumoniae	K12943																			7.30441e+07	1.78843e+08	1.94456e+08	1.29512e+08	2.1343e+08	1.18e+08	4.20369e+08
31_003_scaffold_25_70	Klebsiella pneumoniae	K09761																			3.94825e+08	1208880716	3.70042e+08	4.55314e+08	9.34113e+08	3.88501e+08	1258971070
31_003_scaffold_25_71	Klebsiella pneumoniae	K01920																			7979509643	8629237359	8456204756	8932756732	12394672321	9466543472	12513770585
31_003_scaffold_25_72	Klebsiella pneumoniae	K07735																			4.52482e+08	5.48908e+08	1188325518	1294428029	1241172307	1020666921	867032570
31_003_scaffold_25_73	Klebsiella pneumoniae	K07447																			3.00145e+08	3.96927e+08	3.81613e+08	4.63497e+08	5.39909e+08	3.69106e+08	3.97038e+08
31_003_scaffold_25_74	Klebsiella pneumoniae	K04333																			4.07276e+07	2.93632e+07	6.37024e+07	8.54852e+07	9.69848e+07	2.74855e+07	8.51881e+07
31_003_scaffold_25_76	Klebsiella pneumoniae	K06997																			1460479290	2350605662	1546016476	1541229126	2933159382	1768611163	3398257221
31_003_scaffold_25_77	Klebsiella pneumoniae	K02221																					3.69677e+06	1.57524e+07	1.95759e+07	1.52629e+08	5.40305e+07
31_003_scaffold_25_78	Klebsiella pneumoniae	K09131																				2.93275e+07	1.81545e+07	5.28143e+07	7.04595e+07	3.54707e+07	4.67458e+07
31_003_scaffold_25_79	Klebsiella pneumoniae	K02428																			7.60833e+08	1165890599	1387914489	1285716700	1282761219	7.21803e+08	1103005732
31_003_scaffold_25_8	Klebsiella pneumoniae	K01823																			340614485	5.62053e+08	4.66956e+08	3.16181e+08	3.01639e+08	3.62062e+08	6.84333e+08
31_003_scaffold_25_80	Klebsiella pneumoniae	0																			6.78789e+07	1.55768e+08	1.93127e+08	1.33491e+08	309776524	1.2553e+08	2.15909e+08
31_003_scaffold_25_81	Klebsiella pneumoniae	0																			2088044555	1336230933	1003093561	1336282176	1011843972	3.74902e+08	1983705415
31_003_scaffold_25_82	Klebsiella pneumoniae	K09923																			1.96016e+07	1.92233e+08	1.35048e+08	9.96393e+07	1.6941e+08	1.9452e+08	1.99487e+07
31_003_scaffold_25_83	Klebsiella pneumoniae	K03439																			4.43082e+08	4.50119e+08	9.08707e+08	9.48241e+08	7.54209e+08	4.3015e+08	6.42552e+08
31_003_scaffold_25_84	Klebsiella pneumoniae	K03575																			3.09192e+06	6.02759e+06	3.76928e+07	7.55447e+07	2.85274e+07	4.35845e+07	1.13328e+07
31_003_scaffold_25_85	Klebsiella pneumoniae	0																			3366556536	2659979065	1897915266	1765320259	2625499129	9.71228e+08	1574403238
31_003_scaffold_25_86	Klebsiella pneumoniae	K08306																			1.919e+07	3.99062e+07	1.21582e+08	9.19531e+07	7.93605e+07	7.09671e+07	129583366
31_003_scaffold_25_88	Klebsiella pneumoniae	K01581																			312285098	5.66473e+08	2.78082e+08	2.55163e+08	5.80377e+08	4.08421e+08	4.64312e+08
31_003_scaffold_25_9	Klebsiella pneumoniae	K04567																			3837937882	5685160413	4567035384	5226784715	5499734798	5020591301	4605744156
31_003_scaffold_25_90	Klebsiella pneumoniae	K01697																								9.4942e+06	2.13902e+07
31_003_scaffold_25_91	Klebsiella pneumoniae	K01758																							1.5975e+07	6.85693e+07	7.02485e+07
31_003_scaffold_25_92	Klebsiella pneumoniae	0																					4.63113e+07		1.65706e+07
31_003_scaffold_25_93	Klebsiella pneumoniae	0																			2.9283e+07	7.27754e+07			1.51339e+07		3.37702e+07
31_003_scaffold_25_97	Klebsiella pneumoniae	0																			1812375386	2428224175	2166562436	2574829605	2529715216	1595275964	2606530877
31_003_scaffold_25_98	Klebsiella pneumoniae	K01460																			1798719746	3048667347	3445092444	4378094810	3943800435	3019410337	4458460800
31_003_scaffold_25_99	Klebsiella pneumoniae	0																			4.24176e+08	5.12843e+08	2.58519e+08	2.32511e+08	3.15769e+08	2.85079e+08	5.23859e+08
31_003_scaffold_26_10	Klebsiella pneumoniae	K00549																			2.40797e+08	4.15325e+08	9.66414e+07	873024036	4.92508e+08	2.44012e+08	1.70665e+08
31_003_scaffold_26_11	Klebsiella pneumoniae	K03576																				1.57543e+06	9.3955e+06	1.39527e+07	8.96345e+07	1.57385e+07	1.16445e+07
31_003_scaffold_26_13	Klebsiella pneumoniae	0																			1752174764	1872818592	1994268592	2171398062	2750698058	1297051045	2073641571
31_003_scaffold_26_14	Klebsiella pneumoniae	K01048																			2.62175e+08	6.21701e+08	2.53456e+08	3.77356e+08	4.04171e+08	3.36533e+08	3.7738e+08
31_003_scaffold_26_18	Klebsiella pneumoniae	K03654																			8.07959e+06	2.18952e+07	3.34385e+07	2.07793e+07	1.58269e+07	1.23619e+07	5.52861e+07
31_003_scaffold_26_19	Klebsiella pneumoniae	K01058																			1.34133e+07	3.56995e+07	9.60233e+07	2.09309e+08	153644845	1.76717e+08	4.39966e+07
31_003_scaffold_26_2	Klebsiella pneumoniae	0																			4.27836e+07	3.10254e+07	1.22108e+07	5.0022e+08	2.24162e+08	4.85996e+08	381005072
31_003_scaffold_26_22	Klebsiella pneumoniae	K03284																			3.49922e+08	4.60348e+08	4.70656e+08	4.84336e+08	3.52723e+08	3.57014e+08	4.43544e+08
31_003_scaffold_26_23	Klebsiella pneumoniae	K03657																			7.37967e+08	9.59778e+08	885193663	9.65075e+08	6.92999e+08	7.81072e+08	1354084299
31_003_scaffold_26_24	Klebsiella pneumoniae	K20862																			2053466361	2454093899	2808578090	3429375190	4355927639	2521403633	3516167974
31_003_scaffold_26_25	Klebsiella pneumoniae	K03733																			1.03684e+08		7.19055e+07	5.27543e+07	4.68087e+07	198096172	1.44037e+08
31_003_scaffold_26_26	Klebsiella pneumoniae	K09921																			2.31205e+08	4.26553e+08	3.43393e+08	323158042	4.16334e+08	4.18979e+08	3.36516e+08
31_003_scaffold_26_27	Klebsiella pneumoniae	K01778																			4.36929e+08	2.85794e+08	5.46202e+08	7.016e+08	6.14603e+08	2.97965e+08	6.70538e+08
31_003_scaffold_26_29	Klebsiella pneumoniae	K06202																			2.66254e+08	2.16208e+08	8.07569e+08	8.26141e+08	852746309	5.55741e+08	2.37062e+08
31_003_scaffold_26_30	Klebsiella pneumoniae	K05851																			1.08779e+08	1.94901e+08	1.96122e+08	311219618	2.31309e+08	2.0017e+08	5.40139e+08
31_003_scaffold_26_31	Klebsiella pneumoniae	K01749																			1238341350	1657119274	1796459038	2465081463	2244683639	1414152802	1695124447
31_003_scaffold_26_32	Klebsiella pneumoniae	K01719																			2.61281e+08	2.48192e+08	4.49932e+08	4.43855e+08	5.43204e+08	2.84937e+08	4.23625e+08
31_003_scaffold_26_33	Klebsiella pneumoniae	K02496																			4667579528	3514506555	5357708435	4719622943	4799083848	2569079041	6344978957
31_003_scaffold_26_34	Klebsiella pneumoniae	K02498																			3123759872	2657302134	2846812033	2405819396	4635740547	2269676813	3410577177
31_003_scaffold_26_35	Klebsiella pneumoniae	K03293																			1.38717e+07	6.44371e+07	1.73747e+07	5.54274e+07
31_003_scaffold_26_36	Klebsiella pneumoniae	K02852																			1.99874e+08	3.75792e+08	4.89677e+08	4.74494e+08	5.00165e+08	5.14676e+08	5.39171e+08
31_003_scaffold_26_37	Klebsiella pneumoniae	K02853																					2.15028e+07	5.29974e+06	5.84996e+06		4.82173e+06
31_003_scaffold_26_38	Klebsiella pneumoniae	K12582																			3.21071e+08	3.01021e+08	2.74515e+08	3.0476e+08	5.10037e+08	3.40226e+08	3.28882e+08
31_003_scaffold_26_4	Klebsiella pneumoniae	K06871																			8.70918e+07	6.46842e+07	8.01432e+07	1.10379e+08	1.03831e+08	1.02302e+08	1.50607e+08
31_003_scaffold_26_40	Klebsiella pneumoniae	K02805																			5.24505e+08	8.06365e+08	9.79251e+08	5.80662e+08	9.36373e+08	6.40299e+08	9.02224e+08
31_003_scaffold_26_41	Klebsiella pneumoniae	K16704																			5.08501e+07	1.40305e+08	6.9621e+07	2.90778e+07	6.93854e+07	1.98998e+07	6.79082e+07
31_003_scaffold_26_42	Klebsiella pneumoniae	K00973																			495109533	7.78933e+08	1009030318	9.55538e+08	8.82334e+08	9.03936e+08	1031281885
31_003_scaffold_26_43	Klebsiella pneumoniae	K01710																			2.44504e+08	6.0142e+08	1029606431	1058661252	1086584228	4.76211e+08	7.39175e+08
31_003_scaffold_26_44	Klebsiella pneumoniae	K02472																			1639396931	2024488637	2705111511	2241558527	2674804432	2818313392	2384649105
31_003_scaffold_26_45	Klebsiella pneumoniae	K01791																			933590880	1000428596	9.37611e+08	9.69972e+08	1753235600	7.50714e+08	1182230164
31_003_scaffold_26_46	Klebsiella pneumoniae	K05790																			1593809779	1976876554	2146099222	1731050818	2042195373	1384483622	3021452605
31_003_scaffold_26_48	Klebsiella pneumoniae	K03628																			12277176364	11688963674	11300657265	12651265258	16407425634	9172438388	13291452750
31_003_scaffold_26_49	Klebsiella pneumoniae	K03671																			8340690582	7474509351	9420528965	10141386504	9604037510	6567595247	5462326367
31_003_scaffold_26_50	Klebsiella pneumoniae	K03732																			3576430350	2906590795	3584069495	3247543542	4734382818	2561208179	3832389388
31_003_scaffold_26_51	Klebsiella pneumoniae	K01524																			3.13041e+08	2.11256e+08	3.02239e+08	2.37598e+08	3.5634e+08	3.45181e+08	2.85058e+08
31_003_scaffold_26_53	Klebsiella pneumoniae	K20941																			3.09946e+07	9.04717e+07	7.67286e+07	7.76142e+07	1.13038e+08	3.76406e+07	1.0629e+08
31_003_scaffold_26_55	Klebsiella pneumoniae	K03656																			120305286	2.31523e+08	4.27365e+08	430731613	5.12081e+08	2.62312e+08	4.68276e+08
31_003_scaffold_26_56	Klebsiella pneumoniae	K03769																								4.84808e+07
31_003_scaffold_26_57	Klebsiella pneumoniae	K03769																			2.44017e+08	1.4421e+08	5.61533e+08	5.04916e+08	5.84923e+08	4.78849e+08	6.64491e+08
31_003_scaffold_26_58	Klebsiella pneumoniae	K00053																			10808607036	18031819117	13071934332	13736492710	15228955536	7909906104	7051852396
31_003_scaffold_26_59	Klebsiella pneumoniae	K02521																			1.48065e+08	1.60024e+08	1.89367e+08	2.18973e+08	1.95644e+08	1.93331e+08	2.99275e+08
31_003_scaffold_26_60	Klebsiella pneumoniae	K01754																			8.70662e+08	1158473301	7.65451e+08	8.83829e+08	1139014593	6.12541e+08	9.67652e+08
31_003_scaffold_26_61	Klebsiella pneumoniae	K01687																			2024110266	3344954993	2746378479	2420821678	2905985973	2481368581	1705812388
31_003_scaffold_26_62	Klebsiella pneumoniae	K00826																			6196862484	7268887514	4624661685	5584247837	7387743347	4544819024	5025835199
31_003_scaffold_26_64	Klebsiella pneumoniae	K01652																			6.90747e+07	232279201	2.3567e+08	1.79511e+08	3.02073e+08	5.61769e+07	9.68476e+07
31_003_scaffold_26_65	Klebsiella pneumoniae	K07391																			6.58851e+07	6.81803e+07	6.73708e+07	1.14016e+08	1.1126e+08	132806534	125920881
31_003_scaffold_26_66	Klebsiella pneumoniae	K09897																			4585627596	5414275376	2943266876	3157155319	5515117295	2172620805	4077560777
31_003_scaffold_26_67	Klebsiella pneumoniae	K23773																			1.45078e+08	2.35179e+08	3.84935e+08	4.97022e+08	2.77275e+08	224320786	2.35405e+08
31_003_scaffold_26_7	Klebsiella pneumoniae	K11922																			7.03425e+08	9.99817e+08	9.22044e+08	1084632074	1457381774	7.87325e+08	1083540724
31_003_scaffold_26_8	Klebsiella pneumoniae	0																								2.10024e+07	5.68201e+07
31_003_scaffold_27_1	Klebsiella pneumoniae	0																			8.92093e+07	1.99375e+07	1183519947	5.43864e+07	4.71579e+07	6.95779e+07
31_003_scaffold_27_10	Klebsiella pneumoniae	K06995																			5.58767e+07	2.72713e+07	2732051324	2.47289e+08	1.74217e+08	1.71587e+08	4.40571e+07
31_003_scaffold_27_11	Klebsiella pneumoniae	K09471																			174375028	2.37982e+08	2842984542	1.43414e+08	2.60561e+08	8.99163e+07	2.13049e+08
31_003_scaffold_27_12	Klebsiella pneumoniae	K00146																			2.65088e+08	2.97366e+08	2993549616	2.74017e+08	2.47745e+08	1.87293e+08	2.09544e+08
31_003_scaffold_27_17	Klebsiella pneumoniae	0																			9.37668e+07	3.70798e+07	1.28644e+08	2.87983e+08	1.77148e+08	3.4226e+07	1.66077e+07
31_003_scaffold_27_18	Klebsiella pneumoniae	0																			5.64166e+07	1.94725e+08	8.04567e+07	1.17915e+08		1.74884e+07	7.81325e+07
31_003_scaffold_27_2	Klebsiella pneumoniae	0																					1.66757e+07
31_003_scaffold_27_23	Klebsiella pneumoniae	K21966																						5.84263e+08			8.265e+06
31_003_scaffold_27_24	Klebsiella pneumoniae	K21965																				3.27675e+06	4.43198e+07	3.10981e+07	2.2321e+07	6.17107e+06	1.41232e+08
31_003_scaffold_27_25	Klebsiella pneumoniae	K21964																			1.28432e+08	2.48691e+08	6.26784e+08	281341261	3.62604e+08	2.44532e+08	2656210609
31_003_scaffold_27_27	Klebsiella pneumoniae	0																			2.31446e+08	287695487	3.68669e+08	6.17819e+08	472869117	703022320	2.86519e+08
31_003_scaffold_27_28	Klebsiella pneumoniae	0																			2.26092e+08	2.17561e+08	2.10943e+08	1.62729e+08	1.92723e+08	1.92091e+08	4.34348e+08
31_003_scaffold_27_29	Klebsiella pneumoniae	K16053																			3.21573e+08	1131830100	1115466704	1425058095	1760890372	4728042799	2066901378
31_003_scaffold_27_3	Klebsiella pneumoniae	0																					1.74975e+07
31_003_scaffold_27_31	Klebsiella pneumoniae	0																			8.226e+06	5.48801e+06	5.89927e+07	8.24802e+06	3.55208e+07	4.6817e+07	6.94782e+07
31_003_scaffold_27_32	Klebsiella pneumoniae	0																				2.00681e+07			2.85007e+07	4.07395e+07	7.94941e+07
31_003_scaffold_27_33	Klebsiella pneumoniae	0																					5.59921e+07	2.48058e+07	7.42391e+07	9.91498e+07	1.30821e+08
31_003_scaffold_27_34	Klebsiella pneumoniae	K10708																			1824301643	2668734404	6.52496e+08	5.51129e+08	1228722428	8.28221e+08	2041335600
31_003_scaffold_27_35	Klebsiella pneumoniae	0																			1260196110	1475993416	1141057681	8.02144e+08	1337321943	1325018865	1156782034
31_003_scaffold_27_38	Klebsiella pneumoniae	0																			7.86352e+08	1447460356	4.71736e+08	5.0449e+08	7.75137e+08	9.98826e+08	4.23334e+08
31_003_scaffold_27_39	Klebsiella pneumoniae	K02793																			6.50852e+07	4.80516e+07		5.50046e+07	3.7554e+07	1.65916e+07	5.65477e+07
31_003_scaffold_27_40	Klebsiella pneumoniae	K10679																			6233462198	10213708068	10150264907	13367365507	14649194516	9009125867	11581729609
31_003_scaffold_27_41	Klebsiella pneumoniae	0																			8.15619e+07	8.16221e+07	2.92047e+07	3.5605e+07	6.44868e+07	4.25138e+07	1.19924e+08
31_003_scaffold_27_42	Klebsiella pneumoniae	0																			5.27637e+08	8.92652e+08	7.07482e+08	6.91656e+08	7.32996e+08	6.97089e+08	8.33192e+08
31_003_scaffold_27_43	Klebsiella pneumoniae	0																									9.46825e+07
31_003_scaffold_27_44	Klebsiella pneumoniae	K18325																									2.39747e+07
31_003_scaffold_27_49	Klebsiella pneumoniae	0																					5.00133e+07
31_003_scaffold_27_51	Klebsiella pneumoniae	K06048																			2.40327e+08	1.21415e+08	1.20151e+08	1.29831e+08	1.04702e+08	7.79749e+07	1.29087e+08
31_003_scaffold_27_53	Klebsiella pneumoniae	0																							1.89801e+07
31_003_scaffold_27_7	Klebsiella pneumoniae	0																			8.66226e+07	6.39548e+07	2.98134e+08	2.843e+07	2.45193e+07	3.61151e+07	7.55882e+07
31_003_scaffold_27_8	Klebsiella pneumoniae	0																			3.2249e+07	6.9175e+06	7.8706e+07	8.23353e+07	4.12139e+07	2.85426e+07	4.50228e+07
31_003_scaffold_27_9	Klebsiella pneumoniae	0																				3.90163e+07	1.32106e+08		7.40495e+07
31_003_scaffold_28_1	Klebsiella pneumoniae	0																			1199054444	1079462488	1264966892	1321305779	1351805065	1101693459	1627704411
31_003_scaffold_28_10	Klebsiella pneumoniae	0																			1.73547e+08	2.77457e+07	7.70257e+08	235778873	2.05025e+08	1.63552e+08	269633262
31_003_scaffold_28_14	Klebsiella pneumoniae	K00058																			1.39317e+08	1.26208e+08	2.90187e+08	1.3594e+08	119104803	9.06264e+07	9.38751e+07
31_003_scaffold_28_17	Klebsiella pneumoniae	0																			1917396762	1835483563	1202491404	1824288988	1653758844	1340070965	2292486619
31_003_scaffold_28_19	Klebsiella pneumoniae	K15737																			115909367	9.89161e+06	1.42874e+07		1.56263e+07
31_003_scaffold_28_20	Klebsiella pneumoniae	K15736																			1.64628e+07		1.0131e+07	7.48375e+06	6.03994e+06		8.21116e+06
31_003_scaffold_28_21	Klebsiella pneumoniae	K00135																			1380575474	599746268	7.83274e+08	1157917891	1359065908	6.53751e+08	8.03337e+08
31_003_scaffold_28_22	Klebsiella pneumoniae	K07250																			2249117326	5.7627e+08	8.19148e+08	7.7714e+08	1010591409	6.28281e+08	6.98381e+08
31_003_scaffold_28_24	Klebsiella pneumoniae	K15735																				1.0007e+08	1.36898e+08	2.2068e+08	8.94765e+07	1.11678e+08	3.46685e+07
31_003_scaffold_28_25	Klebsiella pneumoniae	K11926																			6.3289e+08	954330671	6.14175e+08	5.32275e+08	5.75609e+08	5.80881e+08	4.13196e+08
31_003_scaffold_28_26	Klebsiella pneumoniae	K11750																			2206834037	3260250311	2136418810	2825979884	3620493067	2053717443	3965888159
31_003_scaffold_28_27	Klebsiella pneumoniae	K00769																			3497326211	5062888590	3753923190	3573345181	4274752393	4766544912	4160001836
31_003_scaffold_28_28	Klebsiella pneumoniae	K01270																			15165479323	16391738584	15635060115	15675287465	20853099529	16732332186	18013661386
31_003_scaffold_28_3	Klebsiella pneumoniae	0																					7.97479e+06	1.04501e+07
31_003_scaffold_28_30	Klebsiella pneumoniae	K02346																									7.78324e+06
31_003_scaffold_28_31	Klebsiella pneumoniae	0																			1.40251e+06					1.71561e+07	6.4056e+06
31_003_scaffold_28_33	Klebsiella pneumoniae	K00351																			3416473136	2277217013	2150932967	1935572489	2481770605	2210707983	2866975267
31_003_scaffold_28_36	Klebsiella pneumoniae	K00348																			9.29094e+08	6.45959e+08	7.76933e+08	4.83871e+08	7.47257e+08	6.40463e+08	1118230139
31_003_scaffold_28_38	Klebsiella pneumoniae	K00346																			3259713047	1930620497	3323982680	2939909014	3457890263	2512108792	3652009505
31_003_scaffold_28_39	Klebsiella pneumoniae	0																			126273305	2.59679e+08	2.01708e+08	1.26305e+07	245646931	2.24568e+08	1.46011e+08
31_003_scaffold_28_4	Klebsiella pneumoniae	K03556																									1.52621e+07
31_003_scaffold_28_40	Klebsiella pneumoniae	0																			7.50529e+08	6.50238e+08	7.80513e+08	1161591076	1068040813	6.36988e+08	1289524662
31_003_scaffold_28_41	Klebsiella pneumoniae	K03271																			4206550013	3701797424	5543666263	6580980052	3621066714	5382860880	5981282182
31_003_scaffold_28_42	Klebsiella pneumoniae	K06445																			2067681768	5.16342e+08	1567715566	4.2004e+08	5.14229e+08	3.85244e+08	3.09298e+08
31_003_scaffold_28_43	Klebsiella pneumoniae	K13566																			4.5211e+08	3.74494e+08	3.79848e+08	3.48604e+08	3.58807e+08	3.62907e+08	3.60758e+08
31_003_scaffold_28_45	Klebsiella pneumoniae	0																									7.38964e+06
31_003_scaffold_28_46	Klebsiella pneumoniae	K02342																			1.88036e+08	1.01705e+08	8.62552e+07	8.11166e+07	156633976	167291257	1.31029e+08
31_003_scaffold_28_47	Klebsiella pneumoniae	K03469																			2.71967e+07	1.19151e+08	4.59118e+07	2.84266e+07	2.44769e+07	3.05749e+07	4.29373e+07
31_003_scaffold_28_48	Klebsiella pneumoniae	0																			4.62176e+07	2.9584e+07	1.2607e+08	1.06545e+08	3.84826e+07	129666323	175848571
31_003_scaffold_28_49	Klebsiella pneumoniae	K01069																			1202410304	1476164790	1122123098	1421380072	7825630130	7.30133e+08	2549206064
31_003_scaffold_28_50	Klebsiella pneumoniae	K08307																			2.39554e+07
31_003_scaffold_28_51	Klebsiella pneumoniae	0																			3.82914e+08	4.0211e+08	306372811	3.34809e+08	345843207	2.79441e+08	3.37556e+08
31_003_scaffold_28_52	Klebsiella pneumoniae	0																			3.74166e+07	9.71348e+07	5.90395e+07	1.04828e+08	1.24171e+08	4.84584e+07	2.47075e+08
31_003_scaffold_28_54	Klebsiella pneumoniae	0																			4.1911e+08	4.91767e+08	5.22981e+08	4.37501e+08	6.62057e+08	5.14472e+08	8.82844e+08
31_003_scaffold_28_55	Klebsiella pneumoniae	K06222																			7.35716e+08	1119763207	1008943802	1059319669	1477649977	1254091084	8.49293e+08
31_003_scaffold_28_6	Klebsiella pneumoniae	K21417																			4.49226e+06	6.82356e+07		2.05354e+06			2.22714e+07
31_003_scaffold_28_9	Klebsiella pneumoniae	0																			9.7695e+07	1.58003e+07	1.53873e+07	2.3325e+08	5.62547e+07	5.5012e+06	1.20761e+08
31_003_scaffold_29_14	Klebsiella pneumoniae	K17213																			5.20503e+08	375873819	5.17169e+08	2.46101e+08	5.83213e+08	5.24622e+08	8.85308e+08
31_003_scaffold_29_15	Klebsiella pneumoniae	0																			4.12312e+07	4.22661e+07	1.76781e+08	1.66976e+08	2.27903e+08	1.83129e+08	9.3924e+07
31_003_scaffold_29_16	Klebsiella pneumoniae	K06942																			7400359415	8450753916	9564700228	8363449904	9433282411	6633550572	8749895454
31_003_scaffold_29_17	Klebsiella pneumoniae	K01056																			1608767285	1850584617	2069701670	2219774232	2452072545	1858540954	1689983341
31_003_scaffold_29_19	Klebsiella pneumoniae	0																			1.37784e+08	1.28006e+08	1.13811e+07	5.08175e+07	4.43872e+07	2.4864e+08	5.90558e+07
31_003_scaffold_29_20	Klebsiella pneumoniae	K03321																			2.99943e+08	8.19998e+08	7.35358e+08	5.38776e+08	6.99802e+08	6.89972e+08	8.77636e+08
31_003_scaffold_29_21	Klebsiella pneumoniae	K00948																			18712225828	16923694530	23946334712	18305157325	22458806580	14971252914	23821357526
31_003_scaffold_29_22	Klebsiella pneumoniae	K00919																			2.61707e+08	2.02222e+08	4.38426e+08	4.75126e+08	2.96537e+08	2.48843e+08	4.19824e+08
31_003_scaffold_29_23	Klebsiella pneumoniae	K02494																			1389303398	1234326857	1753068188	1581785322	1349196597	1187697094	2079773624
31_003_scaffold_29_24	Klebsiella pneumoniae	K02492																				8.40973e+06	195755223	3.24824e+07	7.46172e+07	4.85355e+07	2.75338e+08
31_003_scaffold_29_25	Klebsiella pneumoniae	K02835																			1189970278	1728410041	1508920673	1507321951	1390755519	1270220715	1584197726
31_003_scaffold_29_26	Klebsiella pneumoniae	K02493																			1.6813e+07		6.4809e+07	1.20428e+08	4.84953e+07	3.49514e+07	7.50127e+06
31_003_scaffold_29_28	Klebsiella pneumoniae	0																			6.85829e+07	4.38785e+08	2.95388e+08	1.17839e+08	1.47279e+08	4.37334e+07	1.48305e+08
31_003_scaffold_29_29	Klebsiella pneumoniae	K01627																			12501102794	19781984313	14597075195	16317216154	21427335119	13600235343	18230467477
31_003_scaffold_29_31	Klebsiella pneumoniae	K06197																			5.63893e+07	3.5001e+07	8.32681e+07	2.36215e+08	7.0675e+07	1.99309e+07
31_003_scaffold_29_32	Klebsiella pneumoniae	K07232																			1.22177e+08	1.94318e+08	6.94623e+07	1.25308e+08	8.48297e+07	4.44865e+07	1.31937e+08
31_003_scaffold_29_33	Klebsiella pneumoniae	0																			2.4877e+07	1.95886e+07	8.30507e+07	7.65946e+07	5.59596e+07	9.82947e+07	7.5686e+07
31_003_scaffold_29_34	Klebsiella pneumoniae	K06039																			1389817065	1052134249	2229200739	2403929800	2725757520	2027301799	1688905211
31_003_scaffold_29_37	Klebsiella pneumoniae	K15577																				140506210
31_003_scaffold_29_42	Klebsiella pneumoniae	K07684																			1530093752	2498862599	2450431688	3893444324	4453882212	2992899600	4724568796
31_003_scaffold_29_43	Klebsiella pneumoniae	K07673																			267199590	1.61514e+08	2.60597e+08	4.12567e+08	4.94116e+08	2.72093e+08	9.32607e+08
31_003_scaffold_29_44	Klebsiella pneumoniae	K02575																			6.05386e+08	6.2218e+08	1634810322	1707381457	1427034044	9.20365e+08	2727616529
31_003_scaffold_29_45	Klebsiella pneumoniae	K00370																			12750185774	13806413186	19979170740	32062354118	31625770645	23892346613	36428482936
31_003_scaffold_29_46	Klebsiella pneumoniae	K00371																			6750657775	7525085516	7611454076	10370178877	11201819694	7837991694	13333063971
31_003_scaffold_29_47	Klebsiella pneumoniae	K00373																			2.56677e+08	2.349e+08	9.01777e+08	1686783191	1414587173	6.40585e+08	1430244391
31_003_scaffold_29_48	Klebsiella pneumoniae	K00374																			2.09302e+08	2.68729e+08	2.85401e+08	4.33217e+08	4.64418e+08	4.02369e+08	3.91719e+08
31_003_scaffold_29_50	Klebsiella pneumoniae	K03719																			9.73807e+07	5.99925e+07	4.07143e+07	4.66181e+07	4.97253e+07	4.75354e+07	1.083e+08
31_003_scaffold_29_8	Klebsiella pneumoniae	K11891																									105294384
31_003_scaffold_3_1	Klebsiella pneumoniae	K02358																			28834643777	21126401479	54517377614	61675975549	64048809635	55859096402	31896292972
31_003_scaffold_3_10	Klebsiella pneumoniae	K03745																			3.26734e+08	3.34475e+08	3.56996e+08	4.11333e+08	3.75375e+08	1.72532e+08	2.05846e+08
31_003_scaffold_3_100	Klebsiella pneumoniae	K01999																			2301962212	2151400178	1040394581	1312423355	1939520916	5.35693e+08	2.32158e+08
31_003_scaffold_3_102	Klebsiella pneumoniae	K00823																			3.26596e+08	1.01226e+08	1.86723e+08		2.71414e+07	25076255	5.9511e+07
31_003_scaffold_3_104	Klebsiella pneumoniae	K03089																				4.67731e+07	3.54876e+07
31_003_scaffold_3_105	Klebsiella pneumoniae	K09811																			6.18648e+08	4.64897e+08	7.69862e+08	8.63507e+08	9.08992e+08	5.17995e+08	1110997501
31_003_scaffold_3_106	Klebsiella pneumoniae	K09812																			1738686279	2530142932	2897797385	2418986407	3249349590	2136745908	3732642285
31_003_scaffold_3_107	Klebsiella pneumoniae	K03110																			4075627992	4629501137	4749355684	5504177289	5394680762	4597849035	6172414432
31_003_scaffold_3_108	Klebsiella pneumoniae	K08316																			1.93852e+08	3.43218e+08	246578144	1.41383e+08	1.46104e+08	2.25823e+08	2.79597e+08
31_003_scaffold_3_11	Klebsiella pneumoniae	K03775																			2227438172	2498801080	4674926735	3639102936	3250178519	2072057499	3181914875
31_003_scaffold_3_110	Klebsiella pneumoniae	0																			3.23991e+07	2.59413e+07	9.95992e+07	1.95164e+08	110763077	3.26575e+08	9.34466e+07
31_003_scaffold_3_112	Klebsiella pneumoniae	K01534																			1121528522	2579152872	2495912680	4018497619	3827255809	3091950210	1158347245
31_003_scaffold_3_113	Klebsiella pneumoniae	K04085																			4.29047e+08	5.27923e+08	5.91999e+08	5.59946e+08	6.08012e+08	4.55942e+08	7.4274e+08
31_003_scaffold_3_115	Klebsiella pneumoniae	0																			1797464353	2240592390	4357941320	5081593170	3731734663	3637897781	3904077167
31_003_scaffold_3_12	Klebsiella pneumoniae	K07070																			7.4492e+07		3.9747e+07	6.93248e+07		1.58903e+07
31_003_scaffold_3_121	Klebsiella pneumoniae	K13014																						6.77644e+07	7.53394e+06		1.57409e+08
31_003_scaffold_3_122	Klebsiella pneumoniae	K10011																			2893418240	1999921038	1066378876	4655824168	2149393185	1286600371	4860790316
31_003_scaffold_3_123	Klebsiella pneumoniae	K10012																			1.21275e+08	9.37384e+07	7.92347e+07	3.38504e+08	5.19628e+07	2.62345e+07	297338938
31_003_scaffold_3_124	Klebsiella pneumoniae	K07806																			1053745772	5.08424e+08	2.96885e+08	1399708134	6.16014e+08	2.49673e+08	1353807594
31_003_scaffold_3_125	Klebsiella pneumoniae	K13727																			2.58284e+08	3.22518e+08	3.75144e+08	5.33696e+08	3.29641e+08	1.34272e+08	372845425
31_003_scaffold_3_126	Klebsiella pneumoniae	0																			5.01033e+07		8.56149e+07	8.04999e+07	5.69347e+07	3.16179e+07	6.74746e+07
31_003_scaffold_3_127	Klebsiella pneumoniae	K15584																			1.7958e+08	3.24017e+08	6.36026e+08	6.18846e+08	656625973	5.10696e+08	4.25566e+08
31_003_scaffold_3_130	Klebsiella pneumoniae	K15587																				2.02552e+07	5.25919e+07	4.31265e+07	3.42723e+07	5.31908e+07	6.47208e+07
31_003_scaffold_3_131	Klebsiella pneumoniae	K10824																			184209811	1.50092e+07	8.58404e+07	9.38256e+07	6.4262e+07		9.04081e+07
31_003_scaffold_3_132	Klebsiella pneumoniae	K07722																			8.02586e+07	1.86121e+08	8.74633e+07	1.37718e+08	1.26846e+08	2.63354e+08	2.26561e+08
31_003_scaffold_3_134	Klebsiella pneumoniae	0																			2.0965e+08	2.08354e+08	3.79885e+08	3.21592e+08	4.18758e+08	3.73529e+08	3.89393e+08
31_003_scaffold_3_135	Klebsiella pneumoniae	K16322																			1498162749	1719066679	1837113172	1431002371	1617068304	1041643188	1771725504
31_003_scaffold_3_137	Klebsiella pneumoniae	K06149																			40680496608	25821929004	17810184478	22591774338	25600942038	9036371008	16893549012
31_003_scaffold_3_139	Klebsiella pneumoniae	K15984																			7.58004e+07	117282777	224006508	2.01687e+08	235917676	1.59307e+08	1.03576e+08
31_003_scaffold_3_14	Klebsiella pneumoniae	K11748																				5.66751e+07	1.84224e+07	4.78289e+07	1.44147e+07	5.24463e+07	3.54226e+07
31_003_scaffold_3_140	Klebsiella pneumoniae	K01414																			9418504631	10463337620	9779490755	10423538213	11401055266	9393046501	9756143918
31_003_scaffold_3_141	Klebsiella pneumoniae	0																									1.36694e+07
31_003_scaffold_3_142	Klebsiella pneumoniae	K07115																			746281859	1100190783	1299869771	1601544069	1345279741	7.93921e+08	1267007615
31_003_scaffold_3_143	Klebsiella pneumoniae	K00383																			6074140285	8158419395	7710982536	7813620104	10038777576	6457322710	10959239202
31_003_scaffold_3_144	Klebsiella pneumoniae	K00799																			149497918	2.27767e+08	2.54206e+08	4.93105e+08	2.28131e+08	8.36413e+07	2.28187e+08
31_003_scaffold_3_145	Klebsiella pneumoniae	0																			5.62417e+08	3.65518e+08	6.62798e+08	4.84023e+08	9.51705e+08	7.48662e+08	1223602350
31_003_scaffold_3_146	Klebsiella pneumoniae	K01194																			3.7802e+07	3.16693e+07	7.49489e+07	1.03037e+08	1.04436e+08	5.0768e+07	9.13546e+07
31_003_scaffold_3_149	Klebsiella pneumoniae	0																								1.69225e+07
31_003_scaffold_3_15	Klebsiella pneumoniae	K06158																			2.57961e+08	2.74494e+08	7.31798e+08	6.79383e+08	6.29014e+08	5.58367e+08	692060512
31_003_scaffold_3_150	Klebsiella pneumoniae	K07058																								1.62427e+07
31_003_scaffold_3_152	Klebsiella pneumoniae	K07290																			2.37447e+08	1.93963e+08	6.31766e+08	5.83109e+08	6.37186e+08	4.17908e+08	7.47276e+08
31_003_scaffold_3_153	Klebsiella pneumoniae	K00874																			2869012675	3369684189	2526370774	2695948222	2682660187	4141376661	2517141445
31_003_scaffold_3_154	Klebsiella pneumoniae	0																			2115343881	2315710231	2102276788	2153213466	2132841612	1800409283	2807734001
31_003_scaffold_3_155	Klebsiella pneumoniae	K11103																			4.78036e+08	3.5856e+08	3.43488e+08	2.93695e+08	1.88321e+08	1.06131e+08	1.78698e+08
31_003_scaffold_3_156	Klebsiella pneumoniae	0																			1.41871e+08	2.00887e+08	2.52722e+08	2.17201e+08	1.87348e+08	1.14686e+08	364421484
31_003_scaffold_3_157	Klebsiella pneumoniae	K20543																			2.89187e+07	3.42209e+07	3.43086e+07	1.29803e+08	5.3807e+07	1.30472e+07	5.59664e+07
31_003_scaffold_3_158	Klebsiella pneumoniae	K20542																									1.29611e+08
31_003_scaffold_3_159	Klebsiella pneumoniae	K20541																			1.63658e+08	224313029	284583760	4.71902e+08	3.11607e+08	4.82754e+08	5.01438e+08
31_003_scaffold_3_16	Klebsiella pneumoniae	K07019																			3.62895e+06	1.87736e+07	2.07775e+07	1.20605e+07	8.9365e+06	1.55522e+07	2.41759e+08
31_003_scaffold_3_165	Klebsiella pneumoniae	0																									4.59308e+07
31_003_scaffold_3_166	Klebsiella pneumoniae	K20542																			6.84259e+07	5.36087e+07	2.3849e+08	3.55878e+07	2.14278e+08	1.41558e+08	1.99447e+08
31_003_scaffold_3_167	Klebsiella pneumoniae	0																					4.15148e+07	1.12613e+08	1.05673e+07		7.18642e+07
31_003_scaffold_3_168	Klebsiella pneumoniae	K20543																			1.74067e+08	3.06574e+08	2.58196e+08	1.35251e+08	1.75996e+08	1.75802e+08	3.49334e+08
31_003_scaffold_3_169	Klebsiella pneumoniae	K20541																			2.72078e+07	7.42756e+07	5.01544e+07	4.55908e+07	1.05148e+08	3.94863e+07	1.58222e+08
31_003_scaffold_3_170	Klebsiella pneumoniae	K00694																						5.43516e+06		1.2129e+07	2.09309e+07
31_003_scaffold_3_171	Klebsiella pneumoniae	0																			6.42127e+08	6.18157e+08	6.51422e+08	1042768420	1049009426	4.43914e+08	8.90345e+08
31_003_scaffold_3_173	Klebsiella pneumoniae	K12372																			5.98127e+08	4.30631e+08	5.95341e+08	6.19487e+08	8.16145e+08	3.41713e+08	2.20089e+08
31_003_scaffold_3_174	Klebsiella pneumoniae	K12371																			2.25373e+08	229140621	3.23766e+08	3.49389e+08	2.71083e+08	2.16602e+08	3.51196e+07
31_003_scaffold_3_176	Klebsiella pneumoniae	K12369																						3.10884e+07
31_003_scaffold_3_177	Klebsiella pneumoniae	K12368																			12668993257	7806546934	4563041617	5790437092	9314336495	3671537931	1947210618
31_003_scaffold_3_18	Klebsiella pneumoniae	K00855																			9.46015e+08	4.93661e+08	8.54204e+08	1050424163	7.65696e+08	7.132e+08	1545717561
31_003_scaffold_3_19	Klebsiella pneumoniae	K07397																			3013210318	4899447715	2273828993	1918090833	2266503498	2238490679	2375248767
31_003_scaffold_3_2	Klebsiella pneumoniae	K02355																			120000000000	109000000000	92971749250	91551386996	128000000000	69223394584	96793788422
31_003_scaffold_3_20	Klebsiella pneumoniae	K10914																			13166136817	14552973497	9859878841	8698462769	11453060260	10583002322	9613548840
31_003_scaffold_3_21	Klebsiella pneumoniae	0																								1.44071e+07	1.67435e+07
31_003_scaffold_3_22	Klebsiella pneumoniae	K00821																			2879714082	6282042716	2859706570	4320236445	5678213808	2980619922	2995873037
31_003_scaffold_3_23	Klebsiella pneumoniae	K01664																			2.34843e+08	2.18918e+08	2.36739e+08	2.70882e+08	2.84511e+08	2.5417e+08	1.6586e+08
31_003_scaffold_3_24	Klebsiella pneumoniae	K04095																			3.63329e+08	4.74567e+08	2.68748e+08	3.15293e+08	3.95444e+08	2.59553e+08	3.70614e+08
31_003_scaffold_3_26	Klebsiella pneumoniae	K03767																			2959402579	4967970150	5327235582	4884853020	4075917771	2689511391	2219530557
31_003_scaffold_3_28	Klebsiella pneumoniae	K01485																			1139195343	1529282174	833420183	1008913633	1098387979	7.91836e+08	1288875870
31_003_scaffold_3_29	Klebsiella pneumoniae	K00362																			7332853313	9519164972	11924573118	13208914082	15718491687	12411830954	22760982839
31_003_scaffold_3_3	Klebsiella pneumoniae	K02992																			26944810162	24731987165	21861990213	28097545354	40874832716	25279785533	29162101402
31_003_scaffold_3_30	Klebsiella pneumoniae	K00363																			1140752469	2039517647	2271019375	1842419873	2896913868	1953848864	3976115200
31_003_scaffold_3_31	Klebsiella pneumoniae	K02302																			4046898472	3598722719	4255898880	3931379030	5566886593	4489029782	5001292396
31_003_scaffold_3_32	Klebsiella pneumoniae	K01867																			7171060586	8575425273	10004436356	8771547254	13942651650	7596728659	9034379851
31_003_scaffold_3_33	Klebsiella pneumoniae	K01091																			1334638045	1914462969	2402444629	1877839762	3389225614	1650211403	1534275353
31_003_scaffold_3_34	Klebsiella pneumoniae	K01783																			4705912097	5862377684	5381039151	6744479002	7535691252	4411270097	6360734594
31_003_scaffold_3_35	Klebsiella pneumoniae	K06223																			1.44848e+08	2.16139e+08	2.26944e+08	2.58625e+08	2.16209e+08	1.43733e+08	2.57651e+08
31_003_scaffold_3_36	Klebsiella pneumoniae	K03112																			3.21633e+08	2.26107e+08	691721996	6.96371e+08	1040698065	3.25475e+08	7.34936e+08
31_003_scaffold_3_37	Klebsiella pneumoniae	K01735																			1967418832	2157533296	2911481265	2961736341	2777477770	2912677435	2775988216
31_003_scaffold_3_38	Klebsiella pneumoniae	K00891																			2435506772	3168842731	3336096809	3435072272	4137961893	2667842155	1951957919
31_003_scaffold_3_4	Klebsiella pneumoniae	K02950																			5955807944	4845745770	8199450862	5409612789	6708867891	3049126262	4993604764
31_003_scaffold_3_43	Klebsiella pneumoniae	K12288																					1.77278e+07	4.8123e+07		2.17682e+07	7.74587e+07
31_003_scaffold_3_44	Klebsiella pneumoniae	K05366																			2.15026e+08	1.38713e+08	2.77756e+08	1.1469e+08	2.85955e+08	1.47316e+08	8.2943e+08
31_003_scaffold_3_45	Klebsiella pneumoniae	K08312																			5.04058e+08	6.94987e+08	9.29459e+08	1100344290	1191364450	5.26916e+08	1173591210
31_003_scaffold_3_46	Klebsiella pneumoniae	0																			2.50664e+08	3.49411e+08	261489242	2.66258e+08	2.38992e+08	5.16954e+07	411343497
31_003_scaffold_3_48	Klebsiella pneumoniae	K04762																			1.95661e+08	3.02204e+08	1.76631e+08	2.23371e+08	1.74807e+08	1.87913e+07	3.41395e+07
31_003_scaffold_3_49	Klebsiella pneumoniae	K04083																			1003933725	1124793908	1123106059	8.00903e+08	1246983428	1509434908	8.43008e+08
31_003_scaffold_3_5	Klebsiella pneumoniae	K07237																			3.02131e+08	2.15718e+08	1.69315e+08	2.33967e+08	1.95101e+08	1.8148e+08	3.1073e+08
31_003_scaffold_3_50	Klebsiella pneumoniae	K01610																			65282019594	43900409050	20247660604	30925380302	38996535029	27818207220	28209522858
31_003_scaffold_3_51	Klebsiella pneumoniae	K07638																			3.55617e+08	2.75108e+08	2.61284e+08	3.42226e+08	3.37228e+08	232622932	4.59225e+08
31_003_scaffold_3_52	Klebsiella pneumoniae	K07659																			8572333059	7798965596	5451767525	5163256936	6521368970	7694930254	6631708136
31_003_scaffold_3_53	Klebsiella pneumoniae	K04760																			3.27999e+08	3.29243e+08	4.74634e+08	7.61483e+08	4.83071e+08	1162848709	4.71854e+08
31_003_scaffold_3_54	Klebsiella pneumoniae	K06959																			2679123025	4312415506	5102645267	5290243578	5387684236	5061435238	3964483408
31_003_scaffold_3_55	Klebsiella pneumoniae	K04758																					3.31716e+07	2.04316e+07	4.26441e+07	3.46636e+07	5.11834e+07
31_003_scaffold_3_56	Klebsiella pneumoniae	K04759																			3.26272e+07	2.73619e+07	1.26212e+08	134117216	1.51863e+08	7.5559e+07	2.72829e+08
31_003_scaffold_3_58	Klebsiella pneumoniae	0																			3.81932e+08	4.0947e+08	1.60078e+08	3.87777e+08	4.7443e+08	1162744808	9.29061e+07
31_003_scaffold_3_59	Klebsiella pneumoniae	K02170																			1.50548e+08	3.02818e+08	5.47368e+08	3.01829e+08	6.3149e+08	3.19195e+08	3.66868e+08
31_003_scaffold_3_6	Klebsiella pneumoniae	K07236																			1.14461e+08	1.0821e+08	2.74485e+08	2.89439e+08	2.65584e+08	2.80602e+08	3.1878e+08
31_003_scaffold_3_61	Klebsiella pneumoniae	K07400																			1681698141	3424955352	2596703783	3483794506	4092026524	2613436900	2550590425
31_003_scaffold_3_62	Klebsiella pneumoniae	K06155																			9.1117e+07	6.12881e+07	6.08926e+07	1.62258e+08	6.63795e+07	223647381	5.71819e+07
31_003_scaffold_3_63	Klebsiella pneumoniae	K00705																			7009683720	8153235878	21171582167	18954781499	22856436302	18010870413	7511202949
31_003_scaffold_3_64	Klebsiella pneumoniae	K00688																			23406214306	29449096653	50147354187	53911906629	76791796490	45762248282	20562925240
31_003_scaffold_3_65	Klebsiella pneumoniae	K03556																			2091767737	2826688117	4844950859	7819439047	9196708677	7841503352	5251996472
31_003_scaffold_3_66	Klebsiella pneumoniae	K02444																			779498190	9.84855e+08	8.91307e+08	8.82592e+08	940336460	6.90019e+08	1270984230
31_003_scaffold_3_67	Klebsiella pneumoniae	K02441																					3.70031e+07	3.32064e+07	2.0851e+07		2.76984e+07
31_003_scaffold_3_68	Klebsiella pneumoniae	K02439																			4.56057e+08	3.77191e+08	7.20925e+08	4.96741e+08	3.16116e+08	5.6175e+08	3.21321e+08
31_003_scaffold_3_69	Klebsiella pneumoniae	K00111																			2266717235	1642193904	3113563992	4790601023	6199336765	4594435175	2603272460
31_003_scaffold_3_72	Klebsiella pneumoniae	K00688																			6438774726	4611773702	5619594906	7637505864	6778336442	4767613643	5089131823
31_003_scaffold_3_73	Klebsiella pneumoniae	K00703																			1897060771	1704339450	3235727976	3072498749	3313513039	3381595617	3436470182
31_003_scaffold_3_74	Klebsiella pneumoniae	K00975																			8240955339	5590145104	6324631274	7617203274	7967556076	6951463911	6324796456
31_003_scaffold_3_75	Klebsiella pneumoniae	K02438																			8.50252e+08	1355360761	1666034627	1832362648	1766773850	1274374369	1577252076
31_003_scaffold_3_76	Klebsiella pneumoniae	K00700																			3199700462	5820539370	6375446320	7225509761	6074637232	5985818470	4946511595
31_003_scaffold_3_77	Klebsiella pneumoniae	K00133																			7853922019	11421178569	8897774168	11024397840	12349923104	7949614575	8862713628
31_003_scaffold_3_79	Klebsiella pneumoniae	K00851																			5.5933e+08	1079021707	2.94367e+08	4.94982e+08	4.60405e+08	2.1145e+08	3.32308e+08
31_003_scaffold_3_8	Klebsiella pneumoniae	0																			1951093928	2149205524	2687988567	3146296886	3188144675	2336779801	1891244384
31_003_scaffold_3_80	Klebsiella pneumoniae	K06145																			6.30003e+08	5.64928e+08	716718720	1154531218	1308969061	9.60025e+08	1227177826
31_003_scaffold_3_81	Klebsiella pneumoniae	K06911																			3.04213e+08	2.82315e+08	3.63992e+08	6.34575e+08	5.46656e+08	426792503	5.16257e+08
31_003_scaffold_3_82	Klebsiella pneumoniae	0																			2299145451	2581382648	2308988513	2340760054	3528616327	2133603973	3037237936
31_003_scaffold_3_84	Klebsiella pneumoniae	K03825																			1.24071e+08	9.58433e+07	168763545	6.69314e+07	7.89844e+07	5.93891e+07	1.44425e+08
31_003_scaffold_3_85	Klebsiella pneumoniae	K00681																			2.79686e+08	1.74686e+08	3.43213e+08	1.09594e+08	1.82704e+08	1.69317e+08	1.86606e+08
31_003_scaffold_3_86	Klebsiella pneumoniae	0																			5.05924e+08	1.61897e+08	1.33162e+08	2.04086e+08	2.17026e+08	3.41826e+07	1.8123e+08
31_003_scaffold_3_87	Klebsiella pneumoniae	K01126																			3.26342e+08	6.42842e+08	1013454828	996091198	1061795769	1139064753	705259826
31_003_scaffold_3_9	Klebsiella pneumoniae	K03772																			12957129994	11880536876	21102114647	15445333582	18319358220	12489910245	21717231311
31_003_scaffold_3_91	Klebsiella pneumoniae	K05813																			2.55711e+08	1.41738e+08	2.75276e+08	2.01655e+08	1.68037e+08	2.954e+08	2.01112e+08
31_003_scaffold_3_92	Klebsiella pneumoniae	K07341																				9.00984e+06	8.77208e+07	4.1677e+07	8.04618e+06	1.40043e+08	2.5994e+07
31_003_scaffold_3_93	Klebsiella pneumoniae	K19165																			2.22213e+07	1.595e+07	1.06676e+08	1.33857e+08	1.33445e+08	6.75229e+07	1.35333e+08
31_003_scaffold_3_94	Klebsiella pneumoniae	K01996																			4.31617e+08	3.23172e+08	2.02657e+08	1.313e+08	2.02743e+08	7.50716e+07	2.40058e+08
31_003_scaffold_3_95	Klebsiella pneumoniae	K01995																			2.50278e+08	307025777	3.01262e+08	2.5254e+08	275267352	1.44623e+08	1.26258e+08
31_003_scaffold_3_98	Klebsiella pneumoniae	K01999																			1193603644	1678346285	1107257978	8.97672e+08	1241976046	4.31397e+08	1.59646e+08
31_003_scaffold_3_99	Klebsiella pneumoniae	0																			3.5824e+08	3.7749e+08	3.47213e+08	5.1078e+08	2.187e+08	1.74153e+08	2.01524e+08
31_003_scaffold_30_10	Klebsiella pneumoniae	K07085																			2.01327e+08	3.39794e+08	1.95779e+08	210887058	2.96042e+08	2.27994e+08	4.25334e+08
31_003_scaffold_30_12	Klebsiella pneumoniae	K03674																			2.61258e+08	3.22434e+08	8.41165e+08	6.48382e+08	5.36795e+08	4.52039e+08	7.90445e+08
31_003_scaffold_30_14	Klebsiella pneumoniae	K10678																			1353515798	1303067940	1656758387	2022420915	2638349128	1294298855	4145068613
31_003_scaffold_30_15	Klebsiella pneumoniae	K05844																			2.31183e+08	2.24811e+08	6.29163e+08	6.9469e+08	7.70401e+08	3.15443e+08	8.65115e+08
31_003_scaffold_30_16	Klebsiella pneumoniae	0																					4.50069e+07
31_003_scaffold_30_17	Klebsiella pneumoniae	K11073																			4463561552	5269725748	4500317722	8107451228	9996047419	5419696424	2989866173
31_003_scaffold_30_18	Klebsiella pneumoniae	K11076																			6.92718e+08	7.91529e+08	3.91322e+08	6.25057e+08	9.22362e+08	3.41383e+08	707794818
31_003_scaffold_30_2	Klebsiella pneumoniae	0																			1.39319e+07	7.83924e+06		4.23681e+07	3.60677e+08	4.81494e+08	4.30272e+07
31_003_scaffold_30_22	Klebsiella pneumoniae	K03212																			7.54273e+07	6.33732e+07	1.32881e+08	9.19639e+07	9.53997e+07	6.1907e+07	1.42698e+08
31_003_scaffold_30_23	Klebsiella pneumoniae	0																			7.56259e+07	1.61133e+08	1.89071e+08	2.14871e+08	2.15939e+08	1.84415e+08	336168557
31_003_scaffold_30_24	Klebsiella pneumoniae	0																			4.64121e+07	125121363	2.47654e+06	4.90552e+06	1.60839e+07	4.41217e+07	3.99483e+07
31_003_scaffold_30_25	Klebsiella pneumoniae	K09996																			4430451905	11830580152	3947438465	5771940147	7101293499	3992528520	2503534610
31_003_scaffold_30_27	Klebsiella pneumoniae	K09999																					4.30621e+07
31_003_scaffold_30_28	Klebsiella pneumoniae	K09997																			9214417390	12536644446	8785140824	9774093900	12061912907	7710940855	7605688860
31_003_scaffold_30_29	Klebsiella pneumoniae	K10000																			8.16732e+08	1052549504	1369862089	1285647708	1381010747	1048263625	1885535301
31_003_scaffold_30_3	Klebsiella pneumoniae	K06907																			7.40946e+07	6.61022e+07	167950422	1.21693e+08	2204694340	3044413830	8.67894e+07
31_003_scaffold_30_30	Klebsiella pneumoniae	0																			1666306408	1250410474	3546960686	3923172499	2131002969	1360928545	9711410005
31_003_scaffold_30_33	Klebsiella pneumoniae	K11066																			2.02865e+06		7.08865e+07	2.17772e+07	1.5858e+07	3.34716e+07	2.34034e+07
31_003_scaffold_30_34	Klebsiella pneumoniae	0																			2.09746e+08	3.49482e+08	5.35581e+08	3.90287e+08	4.35996e+08	5.64376e+08	6.55004e+08
31_003_scaffold_30_35	Klebsiella pneumoniae	0																			3.0612e+07	5.34157e+07	9.12495e+07	1.50741e+08	9.00706e+07	105558788	1.70772e+08
31_003_scaffold_30_36	Klebsiella pneumoniae	K01620																			1372348633	2207942962	1709677430	2664418678	1991751488	2083851755	1955869464
31_003_scaffold_30_37	Klebsiella pneumoniae	K00156																			13392909602	12480559405	14017878943	16668035599	16310977984	12703186134	16153825551
[truncated: 166,413 more rows]
[truncated: 44 more columns]
