# Supplementary material for: Antibiotic resistance and host immune system-induced metal bactericidal control are key factors for microbial persistence in the developing human preterm infant gut microbiome
Source: Front Microbiol. 2022 Nov 21;13:958638. doi: 10.3389/fmicb.2022.958638 (PMC9720133; doi:10.3389/fmicb.2022.958638)
Supplement: Supplementary file 2 [file Table_2.XLSX]

## Sheet: Sheet1
	Supplemental Table 2. This table contains all host proteins that mapped to Reactome pathway related to the immune system. Proteins that map to multiple pathways have a separate row listed in the table for each pathway.
Identifier	Name	Pathway	Category	Protein maps to "X" pathways	Baby19_Day12	Baby19_Day16	Baby19_Day20	Baby19_Day26	Baby19_Day31	Baby19_Day38	Baby19_Day56	Baby21_Day13	Baby21_Day18	Baby21_Day21	Baby21_Day24	Baby21_Day27	Baby21_Day30	Baby23_Day15	Baby23_Day18	Baby23_Day21	Baby23_Day34	Baby23_Day50	Baby31_Day10	Baby31_Day12	Baby31_Day14	Baby31_Day20	Baby31_Day27	Baby31_Day33	Baby31_Day55	Baby35_Day25	Baby35_Day32	Baby35_Day46	Baby38_Day10	Baby38_Day13	Baby38_Day18	Baby38_Day19	Baby39_Day08	Baby39_Day13	Baby39_Day20	Baby39_Day21	Baby39_Day44	Baby3_Day11	Baby3_Day12	Baby3_Day13	Baby3_Day15_1	Baby3_Day15_2	Baby3_Day18	Baby3_Day21_1	Baby3_Day21_2
P05067	APP	Advanced_glycosylation_endproduct_receptor_signaling	Innate_Immunity	5	4.01535e+09	1.82898e+09	6.95484e+08	3.06973e+08	5.47354e+08	2.77557e+08								6.5205e+08	1.13034e+09	8.47969e+08	1.59662e+08	1.41196e+08															3.6488e+08					6.15967e+08			3.15332e+08		1.41157e+08	3.83182e+08
P80511	S100A12	Advanced_glycosylation_endproduct_receptor_signaling	Innate_Immunity	5														1.37041e+09	1.54514e+09	3.85575e+08	1.56751e+09	1.22947e+09	5.64384e+08	3.94614e+08	4.45409e+09	4.65666e+09	1.01444e+10	8.05704e+08	1.04177e+09	2.5859e+08	1.22759e+09	4.3672e+08	3.86368e+08	8.70244e+08	5.68282e+09	8.15566e+09	1.10591e+08	1.23149e+09	2.59981e+09	1.11513e+09	1.41712e+09	7.32543e+08	1.07829e+09	8.41628e+08	5.1845e+09	1.02247e+10	8.51228e+08	9.2981e+08	2.11703e+09
P09429	HMGB1	Advanced_glycosylation_endproduct_receptor_signaling	Innate_Immunity	5	2.47303e+08	8.79189e+08	1.98285e+07			1.29246e+08	1.82501e+07																															3.65122e+08	1.49079e+08	3.63254e+07	1.92484e+08	3.56505e+08	5.80325e+08	4.53071e+09	4.50406e+08
P27361	MAPK3	Advanced_glycosylation_endproduct_receptor_signaling	Innate_Immunity	7	3.79501e+08	1.40009e+09	2.15014e+09	8.74197e+08	7.15096e+08	4.09912e+09	9.6451e+08		6.2181e+08					4.53625e+08	1.97909e+09				8.98148e+07	2.63559e+08		1.60676e+09	7.70888e+08	9.18104e+08	2.10113e+08							2.08433e+08			3.09771e+08			1.01791e+10	1.382e+10	8.43944e+09	7.96372e+09	8.34097e+09	6.72863e+09	9.14949e+09	6.13117e+09
P17931	LGALS3	Advanced_glycosylation_endproduct_receptor_signaling	Innate_Immunity	2	1.75938e+10	2.73056e+10	8.12902e+09	1.61535e+10	1.75009e+10	1.89295e+11	1.91503e+10	1.48582e+10	1.76132e+10	3.37043e+10	1.15677e+10	2.10033e+10	1.78115e+10	4.14913e+10	4.74852e+10	2.38651e+10	1.48746e+10	1.14633e+10	1.48368e+10	4.49823e+09	7.66546e+09	1.69173e+10	1.00194e+10	1.36641e+10	2.07125e+10	4.03364e+09	5.12054e+09	5.41713e+09	8.83753e+09	2.33907e+10	3.94141e+10	3.97939e+10	7.61144e+09	1.72619e+10	1.72014e+10	2.17559e+10	1.09401e+10	6.17628e+10	1.13923e+11	4.05827e+10	1.7014e+10	1.36501e+10	1.60994e+10	2.47284e+10	9.92367e+09
P39656	DDOST	Advanced_glycosylation_endproduct_receptor_signaling	Innate_Immunity	2	1.93832e+10	2.73292e+10	1.18796e+10	9.96246e+09	1.3664e+10	1.49618e+10	4.11931e+09	1.04446e+09	2.55286e+08	2.35452e+09	1.37515e+09	1.36983e+09	8.59102e+08	9.04913e+09	2.56422e+10	1.14674e+10	2.07595e+09	8.27839e+09	1.54221e+09	1.08391e+09	3.84144e+09	5.32495e+09	1.66061e+09	6.30738e+09	4.92595e+08	8.25816e+08	1.8348e+08	9.56334e+07	1.04538e+09	4.56201e+08	3.91875e+08	2.77549e+08		2.42464e+08		2.06072e+08	2.96668e+08	5.63235e+10	2.61469e+10	3.68025e+10	8.79428e+10	6.40411e+10	7.07469e+10	7.99942e+10	4.80958e+10
P47755	CAPZA2	Advanced_glycosylation_endproduct_receptor_signaling	Innate_Immunity	2	8.66274e+09	2.06369e+10	5.67198e+08	2.89736e+09	1.24669e+09	1.23269e+10	2.59168e+09			3.24266e+08				1.91812e+09	2.8173e+09	6.52496e+08	2.65352e+08	2.81715e+08	5.5246e+08	2.23711e+08	1.3877e+08	2.08905e+08			6.16848e+08				1.74401e+08	4.5148e+08	1.13567e+09	6.83753e+08		6.32717e+08	4.66099e+08	2.36466e+08	3.28034e+08	1.06735e+10	2.09332e+10	1.17775e+10	9.54022e+09	1.55359e+10	7.29489e+09	1.21873e+10	8.24132e+09
O60603	TLR2	Antimicrobial_peptides	Innate_Immunity	4	2.2218e+09	1.34166e+09	7.37115e+08	3.77286e+08		2.26299e+08	2.60715e+08							6.39933e+08	1.05087e+09	3.66367e+08																									1.1991e+08	1.50866e+08		1.09868e+08	4.42097e+08
Q15399	TLR1	Antimicrobial_peptides	Innate_Immunity	3													4.17917e+08													1.95299e+09
P17213	BPI	Antimicrobial_peptides	Innate_Immunity	3	1.56047e+08		1.9785e+08		2.02853e+08	1.47845e+09								8.07471e+08	1.16799e+09	3.14437e+08		8.74761e+08		6.04177e+08					4.65621e+08							6.52452e+08						4.34229e+09	3.73711e+09	2.8532e+09	3.24174e+09	2.14326e+09	8.15625e+09	5.64498e+08	4.22411e+08
P06702	S100A9	Antimicrobial_peptides	Innate_Immunity	3	2.55411e+10	5.28718e+10	3.78952e+11	6.99863e+11	3.77192e+11	3.10648e+11	2.3029e+11	1.90158e+11	3.90914e+11	3.43417e+11	5.32548e+11	6.91279e+11	2.75583e+11	1.42085e+12	1.73221e+12	1.23474e+12	5.00071e+11	6.9208e+11	7.51953e+11	2.90753e+11	1.31404e+12	4.66921e+12	3.52124e+12	1.28902e+12	1.34856e+12	4.38561e+11	8.89715e+11	4.47001e+11	5.54369e+11	6.15557e+11	5.51163e+12	6.92448e+12	1.7716e+11	3.83736e+11	1.90934e+12	1.77202e+12	5.99e+11	2.56316e+12	7.56273e+11	4.69793e+11	1.60669e+11	2.18069e+11	1.8525e+11	1.67521e+11	3.88713e+11
P05109	S100A8	Antimicrobial_peptides	Innate_Immunity	3	2.35801e+10	2.16766e+10	1.34478e+11	4.24077e+11	1.79235e+11	8.49996e+10	1.02434e+11	7.94671e+10	1.63945e+11	2.20564e+11	2.8443e+11	3.95197e+11	1.10178e+11	7.19227e+11	6.22322e+11	3.34712e+11	1.02377e+11	1.71695e+11	2.54761e+11	7.45985e+10	2.50651e+11	8.71264e+11	8.82608e+11	8.13074e+11	2.78516e+11	8.09886e+10	1.49167e+11	6.75857e+10	3.36374e+11	2.53328e+11	9.74498e+11	1.69898e+12	1.18806e+11	2.75973e+11	1.03648e+12	6.20727e+11	4.41081e+11	4.08386e+11	3.37326e+11	2.85553e+11	1.21045e+11	1.28302e+11	5.68628e+10	6.2436e+10	1.7027e+11
P08246	ELANE	Antimicrobial_peptides	Innate_Immunity	3	3.93184e+09	6.89097e+09	2.35365e+09	5.23846e+09	2.85406e+09	2.25827e+10	2.66433e+10	6.55273e+08	2.41324e+09	4.35525e+09	3.51328e+09	2.06613e+09	4.15736e+09	6.02755e+10	6.11185e+10	3.60899e+10	1.91011e+10	2.99544e+10	2.57312e+09	2.84575e+08	3.58309e+08	4.62169e+09	1.08287e+09	1.28749e+10	1.60874e+09	2.19745e+10	2.89046e+10	2.15668e+10	3.64032e+10	5.95867e+10	8.58605e+10	1.04608e+11	4.33367e+09	1.50025e+10	4.10933e+10	3.12826e+10	4.50432e+10	5.18187e+10	7.51183e+10	2.42988e+10	2.39133e+10	1.58165e+10	4.46739e+09	4.79557e+09	8.90086e+09
P10909	CLU	Antimicrobial_peptides	Innate_Immunity	2	4.06847e+10	7.03978e+10	8.06225e+09	5.56213e+10	6.37876e+09	8.32627e+08	6.81622e+10					5.02665e+08																						1.14887e+09				1.1e+09			1.19225e+08			6.45988e+08
P59665	DEFA1	Antimicrobial_peptides	Innate_Immunity	2	1.10351e+11	2.83535e+11	6.34834e+10	7.96846e+10	3.18305e+10	2.04418e+11	4.83445e+11	6.90544e+10	1.99277e+11	5.51672e+11	2.25219e+11	3.49734e+11	5.25445e+11	2.73173e+11	5.63352e+11	1.39146e+11	2.87254e+11	2.6563e+11	5.99391e+11	6.25476e+11	1.31229e+12	1.9946e+12	2.14903e+12	3.64674e+12	4.45422e+11	1.71711e+11	5.65269e+11	4.4745e+11	5.15746e+11	1.10332e+12	1.94918e+12	8.7007e+11	3.61172e+11	2.77165e+11	1.06777e+12	1.08621e+12	1.9727e+12	9.67022e+10	3.35473e+11	1.49814e+11	4.62911e+11	2.4093e+11	2.63201e+11	4.03366e+10	1.73853e+11
P24158	PRTN3	Antimicrobial_peptides	Innate_Immunity	3	4.69539e+09	1.30135e+10	1.64268e+10	1.73277e+10	4.05802e+09	7.01982e+10	4.25603e+10	1.94041e+10	2.12474e+10	1.80279e+10	3.12719e+10	3.21161e+10	1.40962e+10	9.68127e+10	3.42024e+10	3.03269e+10	1.19829e+10	3.42327e+10	1.28904e+11	1.14706e+11	9.5714e+10	8.8688e+10	6.43835e+11	5.95296e+11	9.00513e+10	2.11524e+10	4.44163e+10	2.93952e+10	7.41099e+10	2.55593e+10	3.80433e+10	6.56848e+10	1.68256e+10	1.7981e+10	4.09735e+10	2.97258e+10	1.30783e+11	6.66959e+10	2.08088e+11	9.0518e+10	2.21953e+10	5.36689e+10	9.75203e+09	4.23029e+09	1.8576e+10
P31151	S100A7	Antimicrobial_peptides	Innate_Immunity	2																																							1.24947e+08					4.1578e+08
P12724	RNASE3	Antimicrobial_peptides	Innate_Immunity	2	2.0863e+09	1.80628e+09	1.14545e+09	1.60539e+10	7.50909e+09	6.05788e+10	1.6167e+09	5.20203e+09	1.57614e+09	4.39672e+09	7.84726e+09	1.03513e+10	8.18556e+09	5.19658e+09	1.67313e+10	1.48732e+10	9.15992e+09	1.23708e+10	1.00664e+10	5.13394e+09	1.10873e+10	3.63363e+10	6.15203e+10	3.33714e+10	3.24229e+10	8.95276e+08	1.22557e+09	2.55667e+09	3.74913e+10	5.52641e+10	7.08733e+10	9.21363e+10	2.17828e+10	7.41381e+10	1.22781e+11	1.08589e+11	2.51535e+10	2.07868e+11	1.39638e+11	1.37808e+11	5.97947e+10	3.57097e+10	3.72223e+10	1.03463e+10	1.55091e+10
O75594	PGLYRP1	Antimicrobial_peptides	Innate_Immunity	2	1.58581e+09	1.03976e+09	9.11118e+08	4.16421e+08	1.55677e+09	1.44993e+09		1.37122e+08	4.68072e+08	3.51305e+08	4.89687e+08	5.7588e+08	6.1554e+08	1.29498e+09	2.13829e+09	8.44033e+08	9.08161e+08	7.51061e+08	4.32467e+08	6.00601e+08	7.23256e+08	6.2039e+08	1.11867e+09	1.91648e+09	8.82342e+07	1.63922e+08		1.48684e+08	1.79688e+08	1.31073e+09	2.35046e+09	1.33608e+09	3.41153e+08		8.89574e+08	7.63502e+08	1.01539e+09	2.62255e+08	3.25289e+08	3.59557e+09	7.61461e+08	7.71579e+08	5.41458e+08	6.21746e+08	4.64606e+08
P12838	DEFA4	Antimicrobial_peptides	Innate_Immunity	2	3.71799e+07	2.90348e+08	4.82519e+08	4.36536e+08	1.53328e+08	1.3022e+08	1.09855e+09						4.82726e+08	1.89573e+09	7.14971e+08	8.72713e+08																						4.19761e+08	5.27557e+09	3.16838e+09	2.16926e+09	8.94769e+09	2.21811e+09	2.18929e+09	3.67161e+09
P35030	PRSS3	Antimicrobial_peptides	Innate_Immunity	2						1.99865e+09								3.51951e+09	1.94842e+09	4.22942e+09	4.70003e+08	2.02837e+09	2.08157e+09	5.65408e+09	5.33652e+09	7.30161e+08	4.76258e+09	3.75728e+09	3.61506e+09	1.62166e+09	2.94945e+09	4.75193e+09	4.50685e+08	7.29948e+08	3.34394e+09	1.90095e+09	6.66097e+09	2.44613e+08	3.40351e+09	5.8434e+09	1.13475e+10	8.17553e+08	7.21174e+09	1.02238e+09	4.39332e+08	1.0454e+09	1.17111e+08	2.09476e+08	3.03178e+08
Q5EBL8	PDZD11	Antimicrobial_peptides	Innate_Immunity	1
Q04656	ATP7A	Antimicrobial_peptides	Innate_Immunity	1																																						1.07672e+08			9.41296e+08			3.0032e+08
Q6UW15	REG3G	Antimicrobial_peptides	Innate_Immunity	1	4.91695e+08	3.8763e+08	2.80664e+08	3.72875e+08	1.4805e+08	5.75247e+08	4.37791e+08	8.41873e+07	3.49191e+08	3.09976e+08	3.50948e+08	4.71205e+08	8.12824e+08						3.34739e+08	1.39757e+08		1.67743e+08	2.45921e+06	1.8859e+08	3.75596e+10					1.88429e+07	1.03535e+09	2.67201e+09	5.49226e+07	9.36883e+07	1.21714e+08	4.70634e+08		1.08864e+09	1.18633e+09	7.71397e+09	1.26612e+08	3.78843e+08	3.61884e+08	2.85943e+08	9.8286e+08
P14555	PLA2G2A	Antimicrobial_peptides	Innate_Immunity	1	4.65331e+08	3.80145e+09	7.35476e+09	2.12818e+10	1.14117e+10	2.31088e+10	4.26333e+10	4.89059e+09	6.77784e+09	4.28658e+10	2.46081e+10	1.88125e+10	4.42368e+10	1.45326e+10	1.28537e+10	8.19171e+09	1.29747e+10	1.08331e+10	3.52236e+10	1.18339e+10	5.02028e+09	7.06506e+09	1.38138e+10	8.23692e+10	1.63429e+11	1.04933e+10	5.38916e+10	2.53867e+10	4.08385e+10	2.25857e+10	2.30707e+10	2.30781e+10	2.7634e+10	2.66022e+10	6.52757e+10	4.43493e+10	1.72145e+11	2.70076e+10	1.00756e+11	1.10862e+11	1.86065e+10	5.21279e+10	1.82718e+10	8.93019e+09	7.67929e+09
P04279	SEMG1	Antimicrobial_peptides	Innate_Immunity	1		2.6919e+09	1.16527e+09	7.00487e+08		7.23131e+08
Q93091	RNASE6	Antimicrobial_peptides	Innate_Immunity	1	1.18607e+09	4.51705e+07	9.82828e+07	1.40354e+08		1.41048e+09	5.03167e+08							1.01736e+09	3.06063e+09	1.82903e+09	5.27205e+09	2.21404e+09	1.22797e+09	1.05445e+08	5.08216e+07								1.79303e+08	1.99627e+08	4.77812e+08	1.15726e+09	1.31441e+09		1.12012e+09	3.72542e+08	4.66099e+07	4.13907e+08	1.27361e+09	4.45526e+09	2.50633e+08	4.87478e+08	1.68521e+08	6.0596e+07
Q9H1E1	RNASE7	Antimicrobial_peptides	Innate_Immunity	1																									2.90742e+08													8.81025e+07	2.31916e+08		3.76225e+08	7.04976e+07	2.80493e+08	5.2746e+07	5.57798e+08
Q96LB8	PGLYRP4	Antimicrobial_peptides	Innate_Immunity	1																									6.79753e+07
P59827	BPIFB4	Antimicrobial_peptides	Innate_Immunity	1														1.16944e+09	5.74679e+08		2.51088e+09	6.0991e+08																				3.5183e+08	2.41018e+08	3.90639e+08	8.65298e+09	1.38639e+10	8.05511e+08	1.12841e+09	8.0103e+08
Q8N4F0	BPIFB2	Antimicrobial_peptides	Innate_Immunity	1																																							1.39647e+09	3.17195e+08	7.30324e+07	2.09911e+08	6.48361e+07	9.90409e+07	1.83016e+08
Q8TDL5	BPIFB1	Antimicrobial_peptides	Innate_Immunity	1	3.39855e+09	2.69941e+08	4.28519e+08			4.26485e+07							9.78449e+08		6.0654e+08																		2.51371e+08	5.48967e+06	1.24988e+08	2.23568e+08	3.07407e+09	1.33684e+09	2.17987e+09	3.43465e+09	3.36143e+09	1.19993e+10	3.061e+09	3.96763e+08	2.49879e+09
Q9NP55	BPIFA1	Antimicrobial_peptides	Innate_Immunity	1	9.98277e+08	7.63827e+08	9.04525e+09	2.65053e+09	3.88178e+10	3.51176e+08	3.36451e+09	5.48689e+09	9.11312e+09	2.37441e+10	1.53043e+09	2.33245e+09	8.92324e+10	5.63645e+10	8.1362e+10	1.78624e+10	1.18819e+09	4.91471e+08	1.26829e+09	1.27456e+10	8.6064e+08	5.87957e+09	7.36418e+09	1.20969e+10	1.83007e+10								1.93405e+09	1.45706e+08	2.76133e+08	1.18932e+08	8.36672e+09	7.63624e+08	5.21151e+09	1.36252e+10	1.99855e+11	3.10015e+11	1.64376e+10	2.0892e+10	2.26961e+10
P81605	DCD	Antimicrobial_peptides	Innate_Immunity	1																			5.41589e+08	5.73848e+08			2.47331e+08	1.19345e+09	6.95675e+08													2.97203e+09	1.79267e+08	5.06805e+08	7.24392e+08	6.72423e+08	6.36839e+08	5.59355e+08
P10645	CHGA	Antimicrobial_peptides	Innate_Immunity	1																					1.76489e+08
Q96PD5	PGLYRP2	Antimicrobial_peptides	Innate_Immunity	1	5.27472e+08	1.82092e+09			9.14815e+08																																	8.55414e+07	6.84873e+07		9.19681e+07	2.45908e+08		1.23198e+08
Q8WWA0	ITLN1	Antimicrobial_peptides	Innate_Immunity	1	2.5239e+10	7.43845e+10	7.33048e+11	5.90931e+11	5.4049e+11	6.13594e+12	2.52658e+11	2.05844e+11	5.46222e+11	1.03415e+12	3.48233e+11	4.43692e+11	2.36095e+11	2.3986e+11	2.11722e+11	2.18912e+11	7.38908e+10	9.36466e+10	1.30988e+12	1.29536e+12	1.47092e+12	1.22826e+12	1.97389e+12	2.29957e+12	2.05822e+12	1.34722e+11	3.26914e+11	2.09895e+11	2.31026e+11	5.21544e+11	4.06044e+11	4.45056e+11	2.00245e+11	8.83869e+11	8.41508e+11	1.05495e+12	8.63675e+11	5.37086e+11	6.61873e+11	5.3615e+11	4.85907e+11	3.81846e+11	2.27632e+11	3.24183e+11	2.23957e+11
P19957	PI3	Antimicrobial_peptides	Innate_Immunity	1	6.92658e+08	1.968e+09	1.2274e+09	5.05637e+09	9.11053e+08	1.17687e+09	3.89599e+09	5.03936e+08	4.55089e+08	4.54331e+08	3.49178e+08	8.52468e+08	1.77846e+08	5.64287e+08	3.56199e+08	2.36168e+08	7.8052e+08	7.48487e+08	2.88901e+09	1.3527e+10	1.93837e+09	1.39589e+09	6.88194e+08	4.75667e+08	8.4595e+07	1.90509e+08	4.88934e+08	3.66044e+08	1.13479e+09	9.11809e+08	4.13563e+08	9.30266e+08	3.12877e+09	7.38184e+08	1.09108e+09	7.58435e+08	2.78235e+09	3.79336e+08	3.49333e+08	1.74799e+08	3.74889e+08	1.31476e+09	3.00424e+08	1.70526e+08	1.0062e+08
Q01523	DEFA5	Antimicrobial_peptides	Innate_Immunity	1	1.97311e+09	5.701e+09	3.11608e+09	1.34343e+09	5.03996e+09	2.06152e+10	8.35371e+10	5.89953e+09	4.70823e+09	5.20727e+10	3.47575e+10	2.38125e+10	4.31016e+10	2.02979e+09	1.00689e+10	6.13632e+08	2.22582e+10	8.38671e+09	7.76246e+09	9.3325e+09	2.55301e+10	6.37966e+09	1.09957e+10	8.39771e+10	4.82157e+10	5.22211e+09	9.54356e+09	3.27432e+09	6.19043e+10	4.13285e+10	7.24381e+10	3.04181e+10	3.61029e+10	4.33303e+10	4.30064e+10	4.21352e+10	5.06445e+11	6.2327e+09	8.04548e+09	5.17906e+10	6.52598e+10	6.99895e+10	1.07004e+10	1.1987e+10	1.4586e+09
Q01524	DEFA6	Antimicrobial_peptides	Innate_Immunity	1	1.10582e+09	4.34031e+09	6.64811e+07	5.35353e+08	5.50023e+07	1.91118e+08	3.2974e+08	3.48193e+08		7.55403e+07		5.3899e+07	5.48098e+09		1.20086e+09						2.88381e+08	3.24861e+08		2.19037e+08	2.78894e+08	8.37867e+08	5.54951e+08	1.54512e+08										3.64829e+07	2.0161e+08	8.27871e+08	1.9764e+08	5.05781e+08	1.41861e+08	1.06192e+08	978296
P52961	ART1	Antimicrobial_peptides	Innate_Immunity	1
Q8N690	DEFB119	Antimicrobial_peptides	Innate_Immunity	1																											2.3851e+09											3.62781e+08	3.5649e+09	3.92717e+09	2.74188e+08	1.41625e+09	1.88237e+09
Q9H1M4	DEFB127	Antimicrobial_peptides	Innate_Immunity	1					5.47728e+09
O15263	DEFB4A	Antimicrobial_peptides	Innate_Immunity	1				2.56741e+08		3.53369e+08	2.19251e+08							3.33854e+08	1.00183e+08	2.56128e+08	3.26989e+08	1.41332e+08															2.26499e+08	2.6071e+08	5.24159e+08	4.76112e+08		2.26735e+08	2.11082e+09	1.16915e+09	1.50675e+08	5.36737e+08	7.16953e+07		2.26499e+08
P81534	DEFB103A	Antimicrobial_peptides	Innate_Immunity	1																													3.52102e+08	4.96646e+08	7.12304e+08	6.35634e+08	7.07914e+08	4.12686e+08	7.27577e+08	4.45385e+08	2.18409e+09			8.85001e+08
P60022	DEFB1	Antimicrobial_peptides	Innate_Immunity	1	3.21371e+09			3.38453e+08	8.57048e+08	2.41277e+08								3.35226e+08	6.19777e+08
Q9Y4K3	TRAF6	C-type_lectin_Receptors_(CLRs)	Innate_Immunity	7	9.73117e+08	1.15811e+09	2.77974e+08	3.72895e+08	1.14676e+09	9.90206e+08	2.78595e+08																															8.80911e+08	4.01363e+08	3.66872e+07	1.1151e+09	4.80279e+08	9.28301e+07	7.92855e+08	6.61353e+07
O14920	IKBKB	C-type_lectin_Receptors_(CLRs)	Innate_Immunity	10																									2.24695e+08
O15111	CHUK	C-type_lectin_Receptors_(CLRs)	Innate_Immunity	11																																				7.55642e+08		7.4544e+08	1.51734e+09	4.83757e+08	1.71417e+09	7.39773e+08	9.33274e+08	1.96753e+09	6.48823e+08
Q00653	NFKB2	C-type_lectin_Receptors_(CLRs)	Innate_Immunity	7		2.75452e+08
P19838	NFKB1	C-type_lectin_Receptors_(CLRs)	Innate_Immunity	10	8.80032e+08	1.08151e+09	8.92169e+08	2.12434e+08	1.91191e+09	5.3959e+08	4.53895e+08																															4.77047e+08	1.54439e+09	1.96562e+08	3.46464e+08	8.74836e+08	6.97363e+08	4.48675e+08	7.76218e+08
Q04206	RELA	C-type_lectin_Receptors_(CLRs)	Innate_Immunity	9	2.67886e+08	1.14977e+08			3.33161e+08			7.12921e+08	9.60471e+09	8.61942e+09	5.46366e+09	7.49075e+09	9.8703e+09				1.99918e+10		7.07663e+09										6.33824e+09	2.01634e+10	1.08725e+10	7.78166e+09			3.54789e+09			1.39705e+08	7.54732e+08	6.14471e+08	1.12691e+08	3.59865e+08		1.6113e+09	7.59159e+09
Q9NYJ8	TAB2	C-type_lectin_Receptors_(CLRs)	Innate_Immunity	6																	1.17524e+09
Q8N5C8	TAB3	C-type_lectin_Receptors_(CLRs)	Innate_Immunity	5																									6.94065e+08																6.53852e+08
O43318	MAP3K7	C-type_lectin_Receptors_(CLRs)	Innate_Immunity	7
O75582	RPS6KA5	C-type_lectin_Receptors_(CLRs)	Innate_Immunity	3																			4.16995e+08	5.00787e+09	5.13621e+09	7.48735e+09	5.85285e+09	2.71722e+09	1.03642e+10													7.42748e+08	8.60442e+07	1.56853e+07	1.96362e+08	4.95821e+07	1.69131e+08	6.76243e+07	2.94322e+08
Q13616	CUL1	C-type_lectin_Receptors_(CLRs)	Innate_Immunity	9																																						6.67897e+07	2.29042e+08	1.27643e+08	3.30049e+08	1.68113e+08	1.25193e+08	1.25379e+08	1.73411e+08
Q9Y297	BTRC	C-type_lectin_Receptors_(CLRs)	Innate_Immunity	9						3.0782e+08
Q14790	CASP8	C-type_lectin_Receptors_(CLRs)	Innate_Immunity	4		1.48643e+08																																							1.03803e+10
P16885	PLCG2	C-type_lectin_Receptors_(CLRs)	Innate_Immunity	6																																										3.46109e+07	3.40248e+07	8.70296e+07	1.83405e+08
Q8WTT0	CLEC4C	C-type_lectin_Receptors_(CLRs)	Innate_Immunity	2
Q8WXI8	CLEC4D	C-type_lectin_Receptors_(CLRs)	Innate_Immunity	2
P25787	PSMA2	C-type_lectin_Receptors_(CLRs)	Innate_Immunity	8	1.35959e+09	1.99272e+09	1.29894e+09	3.55683e+09	3.01189e+09	8.51408e+09	9.01857e+09	9.70846e+09	2.12709e+09	2.08303e+09	1.94546e+09	1.29199e+10	1.82886e+09	1.8947e+09	5.63405e+09	7.10608e+08	1.03101e+09	1.58642e+09	5.71448e+08	9.45933e+08	4.31045e+10	3.22236e+10	1.73614e+10	3.33229e+10	3.54954e+10	3.66215e+09	6.79576e+09	9.79074e+08	6.22637e+08	2.33123e+09	8.36296e+08	7.5345e+08	5.18013e+09	6.54643e+09	1.85667e+09	2.38113e+09	2.25596e+10	5.27067e+09	1.22667e+10	1.04709e+10	3.29749e+09	6.79135e+09	1.21029e+10	6.30721e+09	6.30167e+09
Q99436	PSMB7	C-type_lectin_Receptors_(CLRs)	Innate_Immunity	8																																											1.74094e+09
P35998	PSMC2	C-type_lectin_Receptors_(CLRs)	Innate_Immunity	8	3.18468e+09	3.35172e+09	2.25727e+08	1.31888e+08	5.74723e+08	8.06994e+08	1.07008e+09														4.82842e+10																	1.77129e+09	2.32082e+09	4.58957e+08	1.19288e+09	1.31234e+09	9.30052e+08	2.35706e+09	4.19504e+08
O00487	PSMD14	C-type_lectin_Receptors_(CLRs)	Innate_Immunity	8	9.64367e+08	1.74128e+09	2.91341e+08	2.94082e+08	1.11574e+08	1.70227e+08	3.73814e+08																															2.24927e+08	3.29775e+08	4.33853e+08	6.20283e+08	7.76761e+08	1.8984e+09	8.90476e+08	4.0557e+08
O00232	PSMD12	C-type_lectin_Receptors_(CLRs)	Innate_Immunity	8	1.21834e+09	3.02273e+09	4.33283e+08	3.94158e+08	1.02332e+09	8.58374e+08	5.87848e+08														3.82271e+08																	1.55146e+09	2.14895e+09	1.26707e+09	3.63717e+09	2.50569e+09	1.32551e+09	3.43545e+09	1.20856e+09
P17980	PSMC3	C-type_lectin_Receptors_(CLRs)	Innate_Immunity	8	5.55442e+09	5.41194e+09	5.23896e+08	8.36046e+08	4.50709e+08	5.06127e+08	2.01147e+09																															1.44607e+09	2.64466e+08	2.18506e+08	2.83021e+08	3.39075e+08	9.40012e+08	2.25481e+09	1.15303e+08
O00231	PSMD11	C-type_lectin_Receptors_(CLRs)	Innate_Immunity	8	6.19744e+08	2.94353e+09				6.88977e+08	1.53364e+08								1.26434e+08					4.5168e+08																4.75733e+08		2.92821e+09	2.06599e+09	7.25256e+08	1.5588e+09	2.61889e+09	7.97172e+08	2.97335e+09	2.30292e+09
Q13200	PSMD2	C-type_lectin_Receptors_(CLRs)	Innate_Immunity	8	2.33744e+09	4.03144e+09	9.09605e+08	5.41526e+08	2.1888e+08	1.41039e+09	7.10472e+08	4.51404e+08						1.99694e+08																								4.20013e+09	9.49046e+08	1.55271e+09	3.89104e+09	1.27872e+09	1.42033e+09	2.76299e+09	7.69491e+08
Q15008	PSMD6	C-type_lectin_Receptors_(CLRs)	Innate_Immunity	8		1.37451e+08				1.04569e+08							7.66926e+08																	6.09477e+08								1.19371e+09	2.49206e+09	2.61834e+09	1.81301e+09	2.69754e+09	1.7611e+09	2.3022e+09	5.46858e+08
P51665	PSMD7	C-type_lectin_Receptors_(CLRs)	Innate_Immunity	8	2.81836e+09	2.79529e+09	2.61626e+09	3.73831e+09	3.79427e+09	6.70553e+09	1.73938e+09								4.62485e+08																							2.51771e+08	1.34355e+09	2.38615e+09	2.37972e+08	3.44011e+09	1.37886e+09	4.15031e+09	3.06338e+08
O43242	PSMD3	C-type_lectin_Receptors_(CLRs)	Innate_Immunity	8	1.16623e+09	1.08327e+09	1.24314e+08	1.2358e+08	7.05004e+08	2.37909e+08	6.62732e+08									1.04103e+09			4.6883e+07	2.21227e+08	3.98568e+08	7.00515e+08	7.9564e+08	3.16097e+07	2.89017e+08													5.44967e+09	4.40248e+09	2.68352e+09	3.87518e+09	3.58117e+09	1.50155e+09	6.25855e+09	5.13697e+08
P28066	PSMA5	C-type_lectin_Receptors_(CLRs)	Innate_Immunity	8	1.33925e+09	1.38001e+09	8.66182e+08	2.21707e+09	1.11761e+09	4.53809e+09	1.94044e+09	5.98889e+09	1.73243e+09	1.45533e+09	2.12952e+09	4.8247e+09	2.80405e+09	6.51814e+08	2.85959e+09	1.28531e+09	2.99059e+09		6.43719e+08	1.41478e+09	2.70844e+10	1.68153e+10	5.32961e+09	1.71667e+10	1.33352e+10	6.70247e+08	2.72878e+09	8.19428e+07					3.68942e+08	2.20949e+09	2.30965e+08	2.45603e+08	1.53774e+10	3.64475e+09	2.70415e+10	2.66664e+10	7.20296e+09	1.39021e+10	3.43567e+10	6.07175e+09	9.043e+09
P20618	PSMB1	C-type_lectin_Receptors_(CLRs)	Innate_Immunity	8	4.58846e+08	1.76989e+09	1.08662e+09	2.7918e+09	5.06107e+09	4.54176e+09	3.09607e+09	1.42982e+10	2.2337e+09	2.54489e+09	2.68328e+09	8.8193e+09	2.62031e+09	1.25863e+09	4.84162e+09	9.64842e+08	1.47895e+09	2.56679e+08	4.74012e+08	4.59588e+09	4.74635e+10	3.27431e+10	1.39759e+10	2.93366e+10	2.31982e+10	1.43709e+09	4.36863e+09	7.64312e+08	2.28599e+08	1.16585e+09		1.19201e+08	4.54561e+09	6.04354e+09	1.54529e+09	1.27676e+09	1.88226e+10	3.31458e+09	1.10636e+10	9.3268e+09	2.86175e+09	5.45194e+09	9.68719e+09	4.18269e+09	3.90537e+09
Q05655	PRKCD	C-type_lectin_Receptors_(CLRs)	Innate_Immunity	4	1.34376e+09	1.58691e+09		3.28538e+08	1.95999e+08	3.73907e+09	2.26065e+08				1.42656e+09			2.2682e+08	1.88456e+08			1.32644e+08			1.09909e+08	4.55107e+07	1.12994e+08	1.56232e+08	2.28875e+08													4.53242e+09	2.13725e+09	1.92167e+09	4.34351e+09	3.16167e+09	1.08727e+09	3.80459e+09	1.83228e+09
Q9ULZ3	PYCARD	C-type_lectin_Receptors_(CLRs)	Innate_Immunity	3		2.37356e+08																																										9.82377e+08
Q99460	PSMD1	C-type_lectin_Receptors_(CLRs)	Innate_Immunity	8	1.45065e+09	2.06348e+09	1.9918e+09	7.6531e+08	1.91418e+09	5.94514e+08	8.84957e+08														1.83328e+08	1.70517e+08	7.36825e+08															1.96655e+08	7.2262e+08	2.5665e+08	5.2545e+08	1.26182e+09	9.18114e+08	1.63286e+09	3.17804e+08
P01111	NRAS	C-type_lectin_Receptors_(CLRs)	Innate_Immunity	6		3.8245e+08		3.59879e+08	2.86413e+08	4.5527e+09	1.90477e+08							9.66376e+08	7.45588e+08	5.58967e+08	2.7069e+08	4.19873e+08	3.32258e+08	5.037e+07	1.71579e+08	2.42724e+08	8.32931e+07	2.0469e+08					2.39532e+08		2.10724e+08	1.15396e+08			1.55244e+08	1.44506e+08		2.09866e+09	4.09853e+08	4.19701e+08	3.66226e+08	1.06896e+08	1.9018e+08	2.66397e+08	4.11635e+08
Q9H257	CARD9	C-type_lectin_Receptors_(CLRs)	Innate_Immunity	2	1.40101e+09	1.46357e+09		4.28576e+08	4.75869e+08	8.13452e+09	1.00433e+08												1.44607e+09	1.27223e+09	3.11557e+08	1.54317e+09	7.11319e+08	7.03839e+09	8.31911e+09
Q09472	EP300	C-type_lectin_Receptors_(CLRs)	Innate_Immunity	3									5.37517e+08		3.18679e+08																											2.20761e+08
Q92793	CREBBP	C-type_lectin_Receptors_(CLRs)	Innate_Immunity	3								8.54455e+08								1.43547e+09										8.85368e+08	7.59198e+08	4.98909e+08					1.20853e+09							1.99261e+08
Q14643	ITPR1	C-type_lectin_Receptors_(CLRs)	Innate_Immunity	4																								3.80902e+08													2.05217e+08
Q14573	ITPR3	C-type_lectin_Receptors_(CLRs)	Innate_Immunity	4	2.123e+08	1.37456e+09	7.38375e+07	5.03819e+08	3.5192e+09	6.89018e+08	7.51777e+08		2.41563e+09					5.57627e+08	3.62109e+08	3.50148e+08	2.21097e+08		1.61966e+09	1.12173e+09	2.55646e+09	2.62292e+09	3.9564e+09	2.23517e+09	3.34335e+09											7.89782e+08		1.23199e+10	7.11649e+09	4.63086e+09	4.01442e+09	5.71788e+09	3.82056e+09	6.83258e+09	4.02472e+09
Q14571	ITPR2	C-type_lectin_Receptors_(CLRs)	Innate_Immunity	4																				6.51753e+08	1.18516e+08	4.13463e+08	1.41241e+08	7.51148e+08	5.4359e+07												3.35056e+08	1.46702e+09	4.2124e+08	5.05254e+08	6.8582e+08	5.84756e+08	2.35064e+08	2.26333e+08	1.0771e+08
P43405	SYK	C-type_lectin_Receptors_(CLRs)	Innate_Immunity	6	3.41164e+09	2.39635e+09	2.61729e+08	2.48197e+08	3.86842e+08	6.61894e+08	9.54192e+08		1.71665e+08	4.66373e+08		1.88658e+08	4.9246e+08	1.17289e+09	1.7333e+09	2.83303e+08	3.92046e+07	1.99615e+08	1.97437e+08	4.53037e+08	2.43075e+08	3.56054e+08	2.31304e+08	3.23096e+08	6.84782e+08	3.11834e+08				2.09596e+08	5.96045e+07			7.91163e+07		1.42374e+08	3.72275e+08	7.03247e+09	6.08404e+09	1.68912e+09	5.90128e+09	6.56224e+09	2.94618e+09	3.15412e+09	2.1436e+09
Q13153	PAK1	C-type_lectin_Receptors_(CLRs)	Innate_Immunity	5															1.60031e+08
P06241	FYN	C-type_lectin_Receptors_(CLRs)	Innate_Immunity	7
P07948	LYN	C-type_lectin_Receptors_(CLRs)	Innate_Immunity	7	1.38193e+08	8.2304e+08			3.14495e+08	7.14027e+08	3.59129e+08							1.99798e+09	3.38544e+08	1.94667e+08		1.43833e+08	4.68034e+08	2.74799e+08		9.01046e+07			2.0145e+08								9.6916e+08	6.01747e+08		1.04816e+09		1.95111e+08	5.035e+08	4.94126e+08	1.19671e+09	1.0349e+09	3.04344e+08	1.47138e+09	1.54774e+09
P25789	PSMA4	C-type_lectin_Receptors_(CLRs)	Innate_Immunity	7							4.46573e+08	3.25366e+09	2.6829e+08	2.09265e+08	3.87463e+08	3.5735e+09	2.02375e+09	8.53653e+08	1.66758e+09	5.91885e+08	3.59333e+09	8.21264e+08		5.07649e+07	1.12592e+10	5.71794e+08	1.66099e+08	9.37893e+09	3.38539e+09		2.19925e+09						2.97587e+08	2.305e+08	2.98805e+08	3.2962e+08	1.67247e+09	1.35062e+09	2.28708e+09	2.8288e+09	3.86847e+08	2.07597e+09	3.53955e+09	2.1333e+09	7.50778e+08
P25788	PSMA3	C-type_lectin_Receptors_(CLRs)	Innate_Immunity	7	4.28162e+08	2.01535e+09	6.92727e+09	5.29209e+08	2.04378e+09	3.50036e+09	4.91098e+09	7.13369e+09	1.16521e+09	8.91456e+08	9.57859e+08	3.58175e+09	2.54501e+08	7.4114e+08	4.13964e+09	3.85913e+08	5.43097e+08	1.14239e+08	1.01891e+09	1.54772e+09	3.02774e+10	2.04523e+10	4.78925e+09	1.68846e+10	1.39673e+10	4.0212e+08	1.24895e+09	1.12705e+08		1.53279e+09	9.73491e+08	8.02469e+08	6.6803e+09	4.02343e+09	2.18342e+10	4.9309e+10	1.68277e+10	2.34637e+09	8.87077e+09	7.83013e+09	1.96962e+09	4.73926e+09	4.23245e+09	2.07897e+09	3.40395e+09
O75832	PSMD10	C-type_lectin_Receptors_(CLRs)	Innate_Immunity	7		2.44002e+08				3.61457e+08																1.2207e+10							3.62803e+07	4.84842e+07	4.50239e+07	4.71307e+07		6.178e+07	1.08335e+08	4.33953e+07		1.44093e+08	8.63497e+07		3.00088e+08	2.39071e+08	5.99912e+07	1.01779e+08
P25786	PSMA1	C-type_lectin_Receptors_(CLRs)	Innate_Immunity	7								2.31228e+09		5.09815e+08	5.82221e+08	1.16516e+09	6.28873e+08		5.76786e+08				1.8504e+09	5.12255e+08	1.69813e+10	6.55298e+09	4.26613e+09	7.66808e+09	1.16158e+10								2.15029e+08	1.00084e+09	2.95221e+08	2.40632e+08	6.62556e+09	7.60789e+08	1.39989e+09	1.08669e+09	1.82898e+08	8.90368e+08	1.16558e+09	5.6042e+08	1.32695e+09
P62195	PSMC5	C-type_lectin_Receptors_(CLRs)	Innate_Immunity	7	2.62476e+09	5.88542e+09	4.95724e+08	3.29509e+08	1.69443e+09	1.64062e+09	8.71239e+08																															1.70135e+09	7.85077e+08	2.87705e+08	1.40797e+09	7.31126e+08	2.98624e+08	2.73748e+09	2.71149e+08
P43686	PSMC4	C-type_lectin_Receptors_(CLRs)	Innate_Immunity	7	1.05119e+09	2.42107e+09		1.68508e+08		3.84347e+08	8.85351e+08																			1.39266e+09	1.88558e+09	2.33379e+09		8.77003e+08	3.25059e+09	5.66618e+09	1.36195e+09	1.1133e+09	3.32604e+09	3.21528e+09	7.64e+07	6.65339e+08	7.66761e+08	1.25198e+08	4.09801e+08	3.99648e+08	2.06635e+08	1.36014e+09	3.03671e+08
P62191	PSMC1	C-type_lectin_Receptors_(CLRs)	Innate_Immunity	7	5.36265e+08	9.00814e+08	1.09285e+09	1.0175e+09	2.04136e+08	1.19998e+08	2.21398e+08																															5.01995e+08	5.0426e+08	1.03853e+09	6.54436e+08	9.10698e+08	5.11037e+08	1.30004e+09	3.82839e+08
P28065	PSMB9	C-type_lectin_Receptors_(CLRs)	Innate_Immunity	7								2.24652e+09	1.73504e+08	5.33282e+08	4.78453e+08	1.84013e+09	3.92386e+08						2.76461e+08	4.6366e+08	1.66003e+10	8.78654e+09	1.31621e+09	7.59438e+09	1.18613e+10	1.12063e+08	2.65964e+09	4.45545e+08	2.087e+08	2.51659e+08	1.32178e+08	3.12291e+08	1.28058e+09	2.75139e+09	7.85785e+08	2.7776e+09	7.65992e+09	1.67955e+09	7.4764e+08	2.26182e+08	1.07994e+08	2.07186e+08	6.11653e+08	4.12985e+08	5.68079e+08
P28062	PSMB8	C-type_lectin_Receptors_(CLRs)	Innate_Immunity	8	2.69719e+08	3.89888e+08	1.00931e+09	1.57328e+09	9.57235e+08	2.55458e+09	1.7671e+09	5.58833e+09	2.46201e+09	1.29357e+09	8.77316e+08	6.40258e+09	1.92706e+09	3.25205e+09	9.91894e+09	3.15232e+09	8.70366e+08	2.41582e+09	1.23453e+09	9.42621e+08	1.86302e+10	2.35462e+10	4.96092e+09	2.13288e+10	1.92375e+10	2.50515e+09	5.05263e+09	1.16565e+09	4.22232e+08	8.47832e+08	3.27132e+08	3.93212e+08	1.72351e+09	4.64958e+09	6.26721e+08	1.806e+09	1.29418e+10	3.15567e+09	1.16057e+10	6.05396e+09	3.1106e+09	2.52358e+09	8.88439e+09	2.09332e+09	3.58749e+09
A5LHX3	PSMB11	C-type_lectin_Receptors_(CLRs)	Innate_Immunity	7																																								1.66022e+08
Q14997	PSME4	C-type_lectin_Receptors_(CLRs)	Innate_Immunity	7																			2.23363e+09	2.05068e+09	7.97637e+08	1.69265e+09	1.33395e+09	1.14862e+09	3.03655e+09			1.72241e+09
P28072	PSMB6	C-type_lectin_Receptors_(CLRs)	Innate_Immunity	7	9.43546e+08	6.22741e+08	1.19935e+08	2.42868e+09	4.07112e+08	2.1526e+09	1.17998e+09	6.20136e+09	4.8594e+08	1.05812e+09	7.98199e+08	2.53869e+09	2.01914e+09	4.39182e+08	4.0646e+08	8.25824e+07	3.16951e+08	7.51806e+08	3.02037e+08	2.38043e+08	3.01943e+09	4.90616e+09	1.49038e+09	2.82033e+09	1.505e+09				5.49968e+08	2.83386e+09	4.88958e+08	9.5368e+08	1.04494e+09	1.79014e+09	4.31562e+08	2.72398e+08	8.31224e+09	1.69979e+09	1.43302e+09	1.09388e+09	6.48393e+08	5.53511e+08	1.29856e+09	2.67482e+08	2.06514e+08
Q92530	PSMF1	C-type_lectin_Receptors_(CLRs)	Innate_Immunity	7																																						2.336e+08
P61289	PSME3	C-type_lectin_Receptors_(CLRs)	Innate_Immunity	7																																						4.74442e+08	8.16737e+08		2.64061e+08		7.20784e+08	2.38748e+08
P28074	PSMB5	C-type_lectin_Receptors_(CLRs)	Innate_Immunity	7	6.66433e+08		1.52259e+08	6.18799e+08	1.47344e+08	4.38879e+08	2.91456e+08	4.00326e+09	5.35388e+08	1.2723e+09	8.4308e+08	1.00993e+09	4.57479e+08	1.91449e+08	7.44816e+08	1.70681e+08	4.80573e+08	2.94928e+08	1.86714e+09	1.19478e+09	6.86197e+09	1.87547e+09	9.71232e+08	2.89338e+09	1.07952e+09	3.11576e+08	5.65094e+08						4.88882e+08	9.98426e+08	1.16965e+08		2.51397e+09	4.03216e+08	1.88125e+09	1.77681e+09	2.03119e+08	8.23289e+08	1.70189e+09	5.75684e+08	5.43993e+08
P28070	PSMB4	C-type_lectin_Receptors_(CLRs)	Innate_Immunity	7	2.21577e+08	9.419e+08	4.88674e+08	1.89199e+09	1.54885e+09	2.78501e+09	2.85808e+09	7.07331e+09	1.12513e+09	8.77694e+08	8.10679e+08	4.41298e+09	6.40504e+08	1.50227e+09	8.6541e+09	6.91305e+08		1.12161e+08	5.8942e+08	1.5071e+09	3.38078e+10	1.51266e+10	9.63362e+09	1.35174e+10	1.50557e+10	8.39007e+08	1.38519e+09	3.73513e+08	4.50026e+08	9.91222e+08	3.84077e+08	5.65144e+08	5.36952e+09	4.16043e+09	6.54815e+08	4.37955e+08	6.75586e+09	1.80895e+09	6.22056e+09	4.92428e+09	3.24272e+08	2.48611e+09	4.58567e+09	2.98668e+09	2.75124e+09
Q06323	PSME1	C-type_lectin_Receptors_(CLRs)	Innate_Immunity	7	2.19023e+09	3.74951e+09	4.61126e+08	1.13042e+09	1.1225e+09	1.46066e+09	5.26326e+08								3.01079e+08																							4.39214e+09	8.5779e+09	5.30515e+09	2.02916e+09	5.85103e+09	3.16666e+09	7.5953e+09	7.01125e+08
O00233	PSMD9	C-type_lectin_Receptors_(CLRs)	Innate_Immunity	7
P49720	PSMB3	C-type_lectin_Receptors_(CLRs)	Innate_Immunity	7	1.00417e+09	3.12162e+08	3.91271e+08	1.57093e+08	2.33973e+08	1.18933e+09	2.03254e+09	4.15807e+09	1.21637e+09	6.51464e+08	5.04505e+08	1.97839e+09	3.71383e+08	3.59712e+08	2.09222e+09	2.86021e+08	3.00923e+08	1.80326e+08	3.27092e+07	2.27935e+08	1.21737e+10	7.77421e+09	1.84457e+09	7.67631e+09	4.20334e+09	1.00349e+08	6.33859e+08			3.51503e+08			6.66287e+08	9.20945e+08	1.5127e+08	2.53764e+08	5.78772e+09	7.58244e+08	2.71561e+09	1.78395e+09	8.75407e+08	2.10713e+09	4.36598e+09	2.17836e+09	6.12748e+08
P49721	PSMB2	C-type_lectin_Receptors_(CLRs)	Innate_Immunity	7	3.3964e+08	5.54508e+08	8.18567e+07	1.76887e+09	6.84329e+08	2.00202e+09	1.77176e+09	1.0682e+10	2.5457e+09	3.78965e+09	5.57863e+09	1.05788e+10	1.38656e+09	7.51723e+08	3.24459e+09	3.41917e+08	2.45207e+08	2.84331e+08	1.18758e+09	3.56601e+09	5.11345e+10	1.32637e+10	5.24824e+09	1.21251e+10	1.7556e+10				2.37659e+08	1.20005e+09	4.60178e+08	4.83671e+08	4.2717e+09	2.87777e+09	2.52681e+09	1.48314e+09	1.36558e+10	1.4238e+09	1.24272e+09	5.85687e+08	9.60477e+08	1.27702e+09	1.78924e+09	1.11265e+09	4.54979e+08
P40306	PSMB10	C-type_lectin_Receptors_(CLRs)	Innate_Immunity	7	4.33212e+08	2.10247e+09	3.98432e+09	1.73055e+08	9.91577e+09	6.39473e+09	6.48245e+08	4.91934e+08	1.77501e+08	1.67779e+09	5.13231e+08	7.79871e+08	1.77637e+09	1.44486e+08	4.11521e+08			3.4842e+08		1.62173e+08	5.20361e+09	2.77825e+09	7.13375e+08	1.89041e+09	4.83417e+09	7.52686e+07	3.19193e+08	1.04923e+08					9.83757e+08	4.63036e+08	1.81242e+08	1.90598e+08	5.19157e+09	3.56133e+07	7.83308e+08	5.87937e+08	1.32614e+08	4.43481e+08	5.7301e+08	3.86867e+08	2.78058e+08
Q16401	PSMD5	C-type_lectin_Receptors_(CLRs)	Innate_Immunity	7	8.66117e+08	9.57574e+08	4.09068e+08		7.50688e+08	5.41887e+08								1.4381e+08	1.59741e+08			1.19337e+08																			3.08587e+09	4.08779e+09	6.99815e+08	3.9311e+08	1.09068e+09	5.52919e+08	4.54044e+08	5.19988e+09	1.28872e+08
O14818	PSMA7	C-type_lectin_Receptors_(CLRs)	Innate_Immunity	7	2.30681e+08			7.70338e+08				3.73812e+09	3.40767e+08	1.54609e+08	1.176e+09	1.70255e+09	2.45003e+08		1.39113e+09				5.26215e+09	1.3091e+09	1.53693e+10	5.59654e+09	3.18848e+09	6.68039e+09	1.4276e+10		5.63009e+08						2.07567e+08	1.21603e+08	1.34406e+08	1.15795e+08	5.50102e+09	1.16181e+09	1.86264e+09	4.87792e+09	1.85399e+09	2.74976e+09	1.71314e+09	1.41669e+09	1.20626e+09
O95999	BCL10	C-type_lectin_Receptors_(CLRs)	Innate_Immunity	4
P01584	IL1B	C-type_lectin_Receptors_(CLRs)	Innate_Immunity	2
O15530	PDPK1	C-type_lectin_Receptors_(CLRs)	Innate_Immunity	5																																							1.93843e+08					1.21505e+08
Q9BXL7	CARD11	C-type_lectin_Receptors_(CLRs)	Innate_Immunity	4
P16298	PPP3CB	C-type_lectin_Receptors_(CLRs)	Innate_Immunity	3														3.97847e+08
Q08209	PPP3CA	C-type_lectin_Receptors_(CLRs)	Innate_Immunity	3	4.16215e+08	8.70831e+08			2.75256e+06	1.30433e+09									9.90957e+08																							4.16039e+08	2.66036e+09	4.09466e+08	4.03015e+08	5.29097e+08	1.96391e+07	3.33969e+08	4.51356e+08
Q13469	NFATC2	C-type_lectin_Receptors_(CLRs)	Innate_Immunity	3																			7.88323e+08	1.52259e+09	2.08504e+09	2.04179e+09	1.98577e+09	8.69755e+08	3.38842e+09
Q12968	NFATC3	C-type_lectin_Receptors_(CLRs)	Innate_Immunity	3		9.20254e+08
O95644	NFATC1	C-type_lectin_Receptors_(CLRs)	Innate_Immunity	3							5.43737e+08			1.47019e+08										8.60427e+07	1.11108e+09	1.27661e+09	8.72361e+08	5.14463e+08	4.45982e+08
Q01201	RELB	C-type_lectin_Receptors_(CLRs)	Innate_Immunity	2		1.242e+08						1.06448e+09																														6.12085e+08			6.6887e+07		5.27502e+09
Q99558	MAP3K14	C-type_lectin_Receptors_(CLRs)	Innate_Immunity	3		1.86863e+09	2.72669e+09	1.89076e+08		2.00519e+08	9.30347e+08		4.46783e+08											8.99919e+08
P61081	UBE2M	C-type_lectin_Receptors_(CLRs)	Innate_Immunity	3	2.50093e+08											8.37043e+08																										1.03862e+09	8.62243e+08	4.35289e+08	8.37122e+08	4.91423e+08	2.49534e+08	1.05426e+09	9.88064e+08
Q8TBC4	UBA3	C-type_lectin_Receptors_(CLRs)	Innate_Immunity	3		3.08635e+08																																								1.81989e+08
Q9NNX6	CD209	C-type_lectin_Receptors_(CLRs)	Innate_Immunity	2																						2.2498e+08
Q13177	PAK2	C-type_lectin_Receptors_(CLRs)	Innate_Immunity	5	1.44367e+08	6.81271e+08	1.07792e+08	2.08764e+08	9.26441e+07	2.47377e+08	2.62138e+08
O75914	PAK3	C-type_lectin_Receptors_(CLRs)	Innate_Immunity	3																			4.0829e+08
P32942	ICAM3	C-type_lectin_Receptors_(CLRs)	Innate_Immunity	2													3.17768e+08
P22612	PRKACG	C-type_lectin_Receptors_(CLRs)	Innate_Immunity	2																																						1.19111e+08	1.83528e+09	1.11988e+09	4.63209e+08	3.1416e+08	1.92436e+08	6.41975e+08	2.51814e+08
P98088	MUC5AC	C-type_lectin_Receptors_(CLRs)	Innate_Immunity	1	1.37669e+10	2.86442e+10	2.61633e+09	5.7e+09	2.04774e+09	7.35838e+08	2.03741e+10	2.21071e+09	2.87373e+09	5.56936e+08	1.60648e+09	3.96693e+09	1.39376e+09	1.45376e+09	7.37041e+09	6.60926e+08	2.00007e+09	1.12977e+09	2.84356e+10	3.51325e+11	8.52667e+10	4.01606e+10	4.83246e+10	1.96558e+10	3.02272e+10	4.31004e+10	2.50355e+10	1.85635e+10	6.24888e+09	2.30344e+09	1.69083e+09	1.37255e+09	1.83265e+10	8.90027e+09	2.68412e+09	4.65091e+09	1.75062e+10	2.00054e+09	1.98047e+09	4.74439e+09	6.84927e+09	1.50347e+10	1.65209e+10	1.19163e+10	1.32421e+10
Q9H3R2	MUC13	C-type_lectin_Receptors_(CLRs)	Innate_Immunity	1	5.40286e+09	8.38696e+09	6.40985e+09	1.14252e+10	9.03287e+09	7.82475e+10	4.99738e+10	1.50377e+10	6.22226e+10	5.1006e+09	2.86167e+09	5.83886e+09	1.21758e+10	1.74288e+10	2.34154e+10	1.37515e+10	4.93411e+10	3.26598e+10	3.01595e+10	9.58863e+09	3.38896e+11	2.2657e+11	2.30487e+11	1.22134e+11	9.65126e+10	2.13617e+10	9.79736e+10	5.59468e+10	9.86983e+09	1.99772e+10	2.90552e+10	2.24617e+10	9.92883e+09	1.79255e+10	5.72651e+10	2.82655e+10	4.5253e+10	2.61928e+10	3.40266e+10	7.13393e+10	1.65677e+10	3.34626e+10	3.16851e+10	1.33539e+10	2.72724e+10
Q7Z5P9	MUC19	C-type_lectin_Receptors_(CLRs)	Innate_Immunity	1			1.55001e+09					2.29993e+08	2.21883e+09	8.5236e+08	3.61096e+09		1.98195e+08							2.30256e+09																		6.10166e+09	2.50845e+09	9.53661e+09	3.15721e+09	7.47088e+09	1.12875e+10	2.48748e+08
Q02817	MUC2	C-type_lectin_Receptors_(CLRs)	Innate_Immunity	1	7.14136e+10	4.45665e+10	7.06532e+10	4.51553e+10	3.4089e+10	2.25217e+11	3.48162e+10	1.14496e+11	4.44964e+10	1.43428e+11	9.76658e+10	6.93695e+10	4.32415e+10	3.69139e+10	1.05798e+11	1.31941e+10	2.38561e+10	4.5215e+10	1.19423e+11	7.35748e+11	2.04704e+11	2.39778e+11	2.72293e+11	2.39967e+11	3.57639e+11	8.72471e+10	1.94664e+11	6.37162e+10	1.60627e+11	7.77724e+10	2.14603e+10	3.90703e+10	4.22444e+10	8.17433e+10	4.83145e+10	6.68405e+10	5.17513e+11	3.458e+11	1.88458e+11	2.0435e+11	4.24605e+11	2.22112e+11	4.13622e+11	1.25645e+11	9.96102e+10
Q8WXI7	MUC16	C-type_lectin_Receptors_(CLRs)	Innate_Immunity	1	9.58733e+07										1.35073e+09												1.08251e+10	2.43374e+08					1.74786e+09	3.55359e+09	3.31474e+09	2.56635e+09		2.3188e+09				1.41829e+08
Q8TAX7	MUC7	C-type_lectin_Receptors_(CLRs)	Innate_Immunity	1																											1.38777e+08
Q02505	MUC3A	C-type_lectin_Receptors_(CLRs)	Innate_Immunity	1
Q9HC84	MUC5B	C-type_lectin_Receptors_(CLRs)	Innate_Immunity	1	5.92862e+08	3.90276e+08	3.08893e+08	2.10189e+08	9.28886e+08	2.89091e+08	8.82823e+08		6.41571e+08					8.70923e+08	2.30147e+08	8.47576e+08	4.81022e+07	3.79633e+08		1.56499e+09	1.95481e+08	3.06345e+08		2.31679e+08		1.53521e+09	8.29224e+08	9.05681e+08	6.78886e+08	2.75618e+08	2.77354e+08	3.30581e+08	5.21293e+08	5.73981e+08	1.11656e+08		1.14866e+10	5.06128e+08	2.66153e+08	6.82353e+08	8.22582e+08	3.34951e+09	4.0441e+08	1.7555e+08	4.08858e+08
Q685J3	MUC17	C-type_lectin_Receptors_(CLRs)	Innate_Immunity	1									1.08545e+09																		7.40867e+08
Q9UKN1	MUC12	C-type_lectin_Receptors_(CLRs)	Innate_Immunity	1					1.566e+09												1.08052e+11											2.91759e+09									8.13896e+08
P0C0L4	C4A	Complement_Cascade	Innate_Immunity	1	2.1025e+11	6.45641e+11	7.8563e+10	4.84896e+10	6.53154e+10	5.39563e+10	6.42482e+10	3.12789e+10	4.78388e+10	1.19098e+11	5.85129e+10	1.44364e+11	1.49196e+11	9.25505e+10	6.05552e+11	2.45838e+10	7.34697e+09	1.24331e+10	7.42032e+10	4.20833e+09	9.99116e+10	1.67077e+11	1.32061e+10	1.80971e+10	1.40604e+10	1.03699e+11	1.93375e+10	1.3584e+10	2.17173e+10	8.37588e+09	8.66924e+09	1.10591e+10	9.48686e+10	2.60421e+10	1.757e+10	3.0419e+10	1.09967e+10	1.42913e+10	1.71517e+10	9.86518e+10	7.01211e+10	1.31279e+11	9.16752e+10	1.46124e+11	7.78153e+10
P06681	C2	Complement_Cascade	Innate_Immunity	1																																			1.92877e+09
P01024	C3	Complement_Cascade	Innate_Immunity	3	2.31561e+11	3.29657e+11	1.47979e+11	1.26001e+11	1.86848e+11	1.92915e+11	1.1807e+11	2.01077e+11	5.16355e+11	4.80252e+11	9.85957e+11	1.79581e+12	4.47775e+11	4.15278e+11	9.61902e+11	7.52268e+10	2.93442e+10	5.5209e+10	4.34465e+11	3.30138e+10	1.0609e+12	1.77446e+12	3.17806e+11	5.05041e+11	1.16625e+11	1.78561e+11	4.52581e+10	1.05869e+10	8.97063e+11	2.20666e+11	2.90148e+11	2.52466e+11	8.79377e+11	3.68848e+11	4.82982e+11	5.32851e+11	1.01673e+11	3.10723e+10	5.12961e+10	2.64124e+11	3.16471e+11	8.14934e+11	1.12746e+12	4.28416e+11	4.40037e+11
P48740	MASP1	Complement_Cascade	Innate_Immunity	1	9.44609e+08	6.09707e+08																																								1.26492e+08
P11226	MBL2	Complement_Cascade	Innate_Immunity	1		1.58496e+08					4.28166e+08												6.97227e+08		6.81871e+08	2.11183e+08	1.29789e+08										2.38151e+09		1.07993e+08	1.93626e+08	5.49022e+08
Q15485	FCN2	Complement_Cascade	Innate_Immunity	1	2.03455e+07																																							5.2482e+09	4.13116e+07	8.55128e+08	4.20524e+07
O00602	FCN1	Complement_Cascade	Innate_Immunity	2
O75636	FCN3	Complement_Cascade	Innate_Immunity	1	4.88321e+08	1.78638e+08						5.20322e+08																															4.46478e+07	4.50023e+07	4.78406e+07	3.72351e+08	5.43165e+07	2.27805e+08	1.92645e+08
P01742	IGHV1-69	Complement_Cascade	Innate_Immunity	5								9.43251e+08	1.08776e+08	2.68932e+08	1.47656e+08	3.44596e+08	6.36744e+08	8.2508e+08	9.86945e+08	7.96078e+08										1.07728e+09		1.23122e+08					3.74966e+08			1.72518e+08	7.07619e+08	7.67726e+08		3.67354e+09	1.01791e+09	2.25655e+09
P01766	IGHV3-13	Complement_Cascade	Innate_Immunity	5	4.32619e+08			3.03467e+08	1.87816e+08									3.46101e+09	1.99227e+09	1.35777e+09	2.57334e+08	5.63666e+08	7.94472e+08														9.6575e+08	2.79488e+07	9.89213e+08	1.04187e+09	9.12018e+08
P01772	IGHV3-33	Complement_Cascade	Innate_Immunity	5	1.24691e+09	3.38688e+09	3.04694e+10	2.8652e+10	1.77062e+10	2.02598e+09	1.16131e+10	1.61725e+10	7.74303e+09	5.88422e+09	7.03471e+09	9.18456e+09	1.62524e+10	3.38437e+10	3.16694e+10	1.23217e+10	7.91865e+09	1.01989e+10	1.65142e+10	6.43339e+09	8.4599e+08	2.2738e+09	2.71403e+09	7.25253e+09	2.51024e+10	2.23944e+10	7.66984e+09	7.3066e+09	3.97119e+08			2.56841e+08	3.74034e+09	3.88791e+09	5.00148e+09	2.38238e+09	3.98382e+10	3.20376e+09	6.04247e+09	3.05208e+10	1.23064e+10	1.70754e+10	1.63649e+10	1.14766e+10	1.08747e+10
P01782	IGHV3-9	Complement_Cascade	Innate_Immunity	5	1.12071e+09	1.95882e+08	4.63559e+08	4.00544e+08	6.40011e+09	6.39366e+08	1.187e+09	1.22883e+10	1.62762e+09	1.70534e+09	2.94426e+09	3.81424e+09	1.43159e+09	2.10597e+10	2.72212e+10	1.26576e+10	7.46155e+09	1.40017e+10	1.74755e+10	5.69572e+09	8.39998e+08	3.53432e+09	4.74714e+09	6.24626e+09	6.31987e+09	1.11137e+10	6.01514e+09	7.41256e+09	3.61952e+09	6.43081e+08	3.89729e+08	3.30459e+08	6.94632e+09	2.2095e+09	2.1594e+09	2.525e+09	5.45656e+09	4.03381e+08	3.29251e+08	2.16849e+09	1.94431e+09	1.53029e+09		3.14174e+08	1.23258e+09
P01817	IGHV2-5	Complement_Cascade	Innate_Immunity	5														2.09636e+09	2.57683e+09	1.25456e+09	1.56075e+09	1.26407e+09	8.94555e+08	1.19557e+09	1.20984e+08		3.47946e+08	7.64592e+08	4.77525e+09				5.88817e+08	6.96001e+08	6.57898e+08	4.94046e+08	5.807e+08	3.73128e+08		6.9554e+08	2.12979e+09	5.18463e+08	1.6057e+09	6.82175e+09	2.29208e+09	3.21135e+09	1.0778e+09	1.30209e+09	7.02666e+08
P01767	IGHV3-53	Complement_Cascade	Innate_Immunity	5				3.88281e+08
P01824	IGHV4-39	Complement_Cascade	Innate_Immunity	5	5.9002e+07	1.87241e+09	2.16325e+09	1.45811e+10	7.11072e+09	5.53349e+08	4.36175e+09	3.60979e+09	5.01321e+08	4.70806e+08	7.82367e+08	2.66269e+09	1.55674e+09	6.13988e+09	4.67326e+09	2.56335e+09	2.72007e+09	4.06267e+09	3.40322e+10	3.04538e+10	5.1774e+08	1.81137e+08	9.7567e+08	3.76554e+08	3.66467e+09	7.79336e+08	6.47998e+08	6.28158e+08	2.19429e+09	7.06227e+08	6.14451e+08	6.88496e+08	2.15782e+09	1.61815e+09	5.21472e+08	5.61137e+08	6.37344e+09	3.73576e+09	1.8656e+10	6.74192e+10	1.5336e+10	2.23036e+10	1.34789e+10	4.59817e+09	1.21472e+10
P23083	IGHV1-2	Complement_Cascade	Innate_Immunity	5	1.52114e+09	3.34291e+09	1.24649e+10	1.43863e+10	1.16215e+10	2.91569e+09	1.23865e+10	2.81258e+10	7.1494e+09	5.90791e+09	8.99476e+09	1.57616e+10	9.15981e+09	4.67444e+10	5.11947e+10	1.93945e+10	1.03645e+10	1.37136e+10	7.87847e+10	3.63067e+10	8.14554e+09	5.79115e+09	1.95404e+10	3.38127e+10	2.22003e+11	6.50638e+09	4.53207e+09	1.39434e+10	2.46359e+10	9.14948e+09	7.78084e+09	7.35256e+09	1.92711e+10	1.98482e+10	1.96207e+10	2.2873e+10	3.01164e+11	2.73436e+09	7.8697e+09	5.22756e+10	3.50116e+10	3.31558e+10	2.70326e+10	2.23085e+10	1.22983e+10
P01860	IGHG3	Complement_Cascade	Innate_Immunity	2	6.03632e+10	6.88055e+10	4.81938e+10	1.43274e+10	1.61744e+10	1.92028e+09	2.97926e+09	1.35795e+11	1.92734e+10	1.62902e+10	8.61388e+09	2.02367e+10	7.93514e+10	1.66985e+10	3.0224e+10	1.3258e+10	7.84283e+08	5.97957e+09	2.39112e+09	1.54311e+09	1.04992e+11	5.53399e+10	4.31798e+09	5.15106e+09	1.96508e+09	2.85974e+09	2.09481e+09	1.52214e+09	5.74922e+10	2.27255e+10	2.06243e+10	1.9517e+10	4.24026e+10	4.85985e+10	1.387e+10	1.8528e+10	3.77406e+10	3.13739e+09	2.51151e+09	2.74795e+10	6.30896e+10	5.91793e+10	6.06301e+10	9.54047e+10	3.05677e+10
P01701	IGLV1-51	Complement_Cascade	Innate_Immunity	5	2.38358e+09	6.11618e+09	1.41992e+10	1.66794e+10	8.73929e+09	4.48389e+09	1.89296e+10	3.09684e+10	1.60682e+10	1.48894e+10	1.59185e+10	2.43355e+10	1.77919e+10	2.31756e+10	2.33983e+10	9.99497e+09	1.01136e+10	1.27095e+10	5.62238e+10	1.84913e+10	2.40317e+09	1.30936e+09	5.82462e+09	1.54734e+10	2.56895e+10	7.74882e+09	1.03359e+09	3.11053e+09	6.72608e+09	5.58625e+09	6.64417e+09	5.36602e+09	5.84241e+09	4.31994e+09	3.25727e+09	5.88418e+09	3.79909e+10	1.56023e+09	2.92565e+08	4.28088e+09	2.482e+09	1.3258e+09	1.98962e+09	2.39513e+09	4.27566e+09
P01715	IGLV3-1	Complement_Cascade	Innate_Immunity	5			9.49327e+08	2.2331e+08		3.53518e+08	4.84078e+08							2.2256e+08	2.56069e+08	2.26801e+08	8.89515e+07	4.49185e+09	1.83413e+09		5.87576e+08	5.20875e+08	1.86948e+09	2.23247e+10	6.13995e+09	5.34266e+09	3.29485e+09	1.20237e+10										3.06314e+07	1.3955e+08	1.31274e+08	9.03164e+07	7.09647e+08	3.15079e+08	1.02862e+09	7.26148e+08
P01721	IGLV6-57	Complement_Cascade	Innate_Immunity	5																																								4.41313e+08	4.44452e+08	3.77149e+08	8.66715e+08	4.47834e+08	1.27861e+09
P01714	IGLV3-19	Complement_Cascade	Innate_Immunity	5	5.15568e+07	2.34917e+08	2.54574e+09	8.05427e+08	1.76851e+08	1.40123e+08	1.84563e+09	2.63184e+10	1.05992e+10	8.68657e+09	1.84932e+09	1.37177e+10	1.02412e+10	5.16478e+08	1.54884e+09	4.34359e+07	4.32222e+09	3.40331e+09	1.7256e+09	2.24167e+09	1.82107e+07	2.01837e+08	1.12874e+08	2.85763e+08	2.69032e+06				8.07534e+09	1.05429e+09	7.1283e+08	1.27896e+09	1.4521e+10	3.91807e+09	7.63272e+09	7.1033e+09	7.46029e+09	8.13555e+08	4.54673e+09	1.8247e+09	1.96446e+09	1.13209e+10	3.68748e+09	2.95404e+09	4.30823e+08
P80748	IGLV3-21	Complement_Cascade	Innate_Immunity	5	8.74554e+08	9.24421e+08	8.75393e+08	1.67585e+09	3.3369e+09	3.29292e+08	2.55601e+09	1.0508e+09	4.69474e+08	5.44033e+08	4.7096e+08	3.13785e+08	5.76556e+08	2.68072e+09	3.10615e+09	2.78299e+09	1.72028e+09	1.79671e+09	3.91002e+10	3.94763e+10	2.35052e+09		3.59011e+08	1.5859e+09	7.32926e+08	1.53106e+10	8.21258e+09	7.80118e+09	1.08057e+10	6.14274e+09	3.34506e+09	9.29755e+08	9.9559e+09	5.35036e+09	1.70904e+09	3.44313e+09	4.6742e+09	5.6159e+08	3.89686e+09	3.16347e+09	3.21784e+09	7.87573e+09	2.28989e+09	1.47219e+09	4.45033e+08
P01703	IGLV1-40	Complement_Cascade	Innate_Immunity	5	1.97273e+09	1.69527e+09	4.48696e+09	3.84659e+09	2.15063e+09	6.9172e+08	1.88107e+09	2.52862e+09	4.24469e+09	1.99877e+09	3.8376e+09	2.75815e+09	3.27321e+09	5.01086e+09	6.76726e+09	3.4912e+09	1.36109e+09	4.18461e+09	3.79516e+10	1.09422e+10	1.51892e+09	4.94671e+08	7.5506e+09	3.90157e+09	1.21044e+10	7.07856e+09	3.81053e+09	6.59112e+09	7.07417e+09	3.92045e+09	1.67245e+09	3.16873e+09	7.7214e+09	5.86945e+09	1.14295e+09	1.18268e+09	8.75394e+09	2.25364e+08	4.0504e+09	1.31952e+10	2.19002e+09	7.11121e+09	4.33036e+09	3.3956e+09	1.98267e+09
P04211	IGLV7-43	Complement_Cascade	Innate_Immunity	5	2.6452e+09	2.95064e+09	2.39262e+10	2.72788e+10	8.66753e+09	1.69403e+09	7.1684e+09	1.77135e+10	8.0382e+09	1.00171e+10	7.30502e+09	1.00179e+10	1.54368e+10	1.23298e+10	1.18322e+10	4.91365e+09	4.80468e+09	7.72373e+09	2.89878e+09	2.97902e+08	2.69649e+07	6.47809e+07	9.42611e+07	5.21773e+08	5.36929e+09	9.3462e+09	9.97524e+08	1.82313e+09	1.57183e+10	4.35636e+09	6.29908e+09	6.3506e+09	1.03111e+10	5.39505e+09	2.45647e+09	1.71963e+09	2.82394e+09	2.55351e+08	3.09674e+08	1.84337e+09	1.77665e+09	3.25542e+09	1.24249e+09	1.37519e+09	1.22306e+09
P01699	IGLV1-44	Complement_Cascade	Innate_Immunity	5	1.60473e+10	1.21006e+10	4.84003e+10	3.28454e+10	7.09934e+10	1.51717e+10	2.66597e+10	6.67966e+10	5.28085e+10	7.58246e+10	7.93869e+10	8.829e+10	7.23264e+10	5.58466e+10	4.92746e+10	2.39739e+10	7.11761e+09	1.48628e+10	7.64331e+10	3.92667e+10	9.83921e+09	4.08679e+09	1.56663e+10	5.99249e+10	1.08146e+11	4.19063e+10	1.76629e+10	2.58884e+10	1.03177e+10	1.88603e+09	1.45624e+09	2.05195e+09	2.61184e+10	3.31385e+10	1.60925e+10	2.00211e+10	1.6915e+11	3.48757e+09	6.68971e+09	2.90601e+10	1.80837e+10	3.20391e+10	1.26799e+10	8.36176e+09	1.33709e+10
P01718	IGLV3-27	Complement_Cascade	Innate_Immunity	5								7.16757e+08	4.74665e+08	8.58535e+08	7.21891e+08	6.75701e+08	5.49364e+08																									7.31062e+08	5.59826e+07	4.04873e+08	1.75267e+08	7.60926e+08	4.53035e+08	8.82814e+08	2.47705e+08
P01704	IGLV2-14	Complement_Cascade	Innate_Immunity	5	1.10253e+10	9.87819e+09	1.27363e+10	1.02472e+10	1.73735e+10	3.95326e+09	2.6328e+10	1.22939e+10	7.66254e+09	1.66977e+10	9.94202e+09	8.58342e+09	1.61237e+10	1.85386e+10	4.5507e+10	1.80393e+10	1.17143e+10	1.54127e+10	7.9627e+10	3.41143e+10	4.55754e+09	3.58958e+09	3.38822e+10	3.87019e+10	6.80876e+10	1.8525e+09	2.48746e+09	2.7557e+09	2.68061e+10	9.96659e+09	1.01468e+10	1.37905e+10	8.28907e+09	1.34889e+10	1.2733e+10	1.23703e+10	1.36916e+11	3.12923e+09	1.05662e+10	3.68949e+10	2.1264e+10	1.59605e+10	9.97484e+09	1.02087e+10	4.26663e+09
P01834	IGKC	Complement_Cascade	Innate_Immunity	5	7.27707e+11	5.96687e+11	1.16558e+12	7.69653e+11	9.52173e+11	6.13061e+11	6.361e+11	2.87881e+12	2.26925e+12	5.95075e+12	3.28805e+12	4.08281e+12	5.89261e+12	3.24234e+12	7.04249e+12	1.7731e+12	1.78306e+12	2.11833e+12	2.92002e+12	1.49918e+12	4.9028e+11	2.04545e+11	2.28547e+11	5.69909e+11	8.97223e+11	1.72002e+12	8.83582e+11	8.72887e+11	3.08485e+12	2.6528e+12	2.77195e+12	1.35698e+12	1.44844e+12	1.87535e+12	1.77253e+12	2.86789e+12	1.15658e+12	1.09527e+11	4.53386e+11	5.84215e+11	1.07721e+12	8.62957e+11	9.99231e+11	1.03872e+12	8.32765e+11
P06312	IGKV4-1	Complement_Cascade	Innate_Immunity	5				9.29967e+08	1.02567e+08			6.13119e+09	3.08458e+08	6.19311e+08	2.51338e+09	1.64483e+09	2.08658e+09	3.2836e+08	1.76578e+08		5.58892e+08	5.99623e+07	4.38584e+08	1.09179e+09	5.84006e+08	9.30381e+08	1.8891e+09	2.96181e+08	1.98712e+09				4.75378e+09				2.06272e+09	1.97416e+09			6.49574e+09	1.4713e+09	2.42982e+09	1.66808e+09	1.95082e+09	1.84112e+09	1.02308e+09	7.81923e+08	4.50992e+07
A0A0C4DH25	IGKV3D-20	Complement_Cascade	Innate_Immunity	5	2.63327e+10	2.81061e+10	9.48801e+10	1.27126e+11	9.87934e+10	1.73255e+10	7.386e+10	1.05469e+11	7.4991e+10	7.48439e+10	7.87668e+10	9.6236e+10	8.78277e+10	1.17269e+11	1.00405e+11	6.5761e+10	3.22351e+10	3.51944e+10	2.6102e+11	8.29668e+10	3.27797e+10	8.7797e+09	1.47304e+10	4.89691e+10	1.79284e+11	1.13166e+11	5.09884e+10	4.47677e+10	1.38655e+11	3.16763e+10	2.00255e+10	2.93152e+10	5.29036e+10	4.97097e+10	4.44721e+10	5.99843e+10	1.73055e+11	4.38526e+09	2.82816e+10	1.25827e+11	5.64287e+10	8.3621e+10	8.62082e+10	4.21725e+10	5.41682e+10
A0A075B6P5	IGKV2-28	Complement_Cascade	Innate_Immunity	5
A2NJV5	IGKV2-29	Complement_Cascade	Innate_Immunity	5					2.08577e+09			3.21904e+09	1.34876e+09	5.76222e+08	3.29985e+08	3.44127e+08	8.15043e+08																									5.93942e+08	1.23216e+09	1.04952e+08	7.65343e+08	1.113e+09		1.51789e+07	9.81684e+06
P09871	C1S	Complement_Cascade	Innate_Immunity	1	9.78457e+08	9.40144e+09	3.51763e+08	7.67041e+08	5.46333e+08	2.43671e+08	3.20231e+08																															5.5387e+08	5.05465e+08	1.48053e+09	1.05505e+09	6.50546e+08		4.79254e+08	2.46676e+09
P02745	C1QA	Complement_Cascade	Innate_Immunity	1		7.37393e+08																																				2.72935e+08		1.51394e+08		2.35403e+08
P02747	C1QC	Complement_Cascade	Innate_Immunity	1	1.16183e+09	3.14176e+09																																				2.94406e+09	4.98458e+08	1.57908e+09	4.66266e+09	5.8826e+09	1.81595e+09	7.41685e+09	1.95652e+09
P02746	C1QB	Complement_Cascade	Innate_Immunity	1	2.71067e+09	8.95647e+09	3.62785e+08	3.24929e+09	7.22288e+08	1.5763e+09	8.35081e+08																															4.02635e+09	1.21322e+09	2.56231e+09	5.33247e+09	5.23471e+09	1.31506e+09	4.92295e+09	3.52275e+09
P51124	GZMM	Complement_Cascade	Innate_Immunity	1																							2.43538e+08
P20851	C4BPB	Complement_Cascade	Innate_Immunity	1																																						1.12872e+09	2.1471e+08	5.25089e+09	7.52581e+09	1.65907e+09	7.9373e+08	4.94757e+09	4.61996e+09
P04003	C4BPA	Complement_Cascade	Innate_Immunity	1	8.49719e+10	1.61962e+11	9.82472e+09	6.41739e+09	1.04092e+10	6.6526e+09	2.06781e+09	7.80529e+08	3.27498e+08	1.72125e+08		4.22172e+08	1.77411e+09	1.01979e+10	1.26077e+11	3.69425e+09	2.83693e+09	2.26719e+09	3.21619e+09	1.00867e+10	3.6109e+09	1.17534e+09	3.00071e+09	2.13205e+09	1.9765e+09	5.9873e+09	1.83652e+09	3.79519e+08	3.1634e+09	2.374e+10	1.60509e+10	1.5358e+10	2.90133e+09	1.22161e+10	1.55036e+10	1.09023e+10	1.6124e+09	6.06946e+10	8.81958e+09	2.20023e+10	2.51932e+11	1.29481e+11	4.69122e+10	1.62243e+11	1.02392e+11
P15529	CD46	Complement_Cascade	Innate_Immunity	1	2.46552e+08	2.23214e+08				6.7416e+08	1.40728e+08							2.27108e+08	4.14209e+08	8.22729e+08																	2.14393e+08					1.01121e+09	2.50091e+08	4.84852e+08	1.42637e+09	5.21935e+08	1.38346e+08	5.54607e+08	1.29223e+08
P04004	VTN	Complement_Cascade	Innate_Immunity	1	3.52562e+10	8.88699e+10	1.11499e+09	1.04928e+08	2.78748e+08	1.67915e+08									7.7797e+08																							6.42966e+09	5.46306e+08	4.73862e+09	1.86828e+10	1.2325e+10	2.09283e+09	2.01495e+10	8.27042e+09
P13671	C6	Complement_Cascade	Innate_Immunity	1	7.17257e+08	9.74229e+09	8.91846e+08	2.72773e+09	5.92869e+09	1.09642e+09	7.00563e+08														1.81579e+09	3.0675e+08		3.78593e+07	1.89725e+07													3.05855e+09	1.29135e+09	2.48345e+10	1.88421e+10	3.38065e+10	1.83834e+10	8.7361e+09	1.48091e+10
P10643	C7	Complement_Cascade	Innate_Immunity	1	9.91349e+09	1.86658e+10	3.9393e+09	4.43282e+09	1.10942e+09	1.39886e+09	2.42568e+09	1.11597e+08						3.2274e+08	3.84485e+08			3.592e+07	9.05486e+08	7.66732e+07	1.19336e+08	1.32134e+09			2.67417e+08													4.62562e+09	1.80304e+09	1.64422e+10	1.80738e+10	2.91238e+10	1.32116e+10	9.79543e+09	6.05075e+09
P07225	PROS1	Complement_Cascade	Innate_Immunity	1	3.32379e+09	1.36657e+10	1.39174e+09	3.80484e+08	1.32014e+09	8.9307e+08	3.10946e+08								3.0605e+08						4.6399e+08	1.99209e+09	8.05447e+07		5.27774e+07	8.90095e+07							2.52795e+08			1.0598e+08		7.82795e+09	3.59343e+09	9.61337e+09	3.51536e+10	3.4741e+10	1.56657e+10	1.75245e+10	1.49699e+10
P08603	CFH	Complement_Cascade	Innate_Immunity	1	5.08818e+10	1.50387e+11	3.47504e+10	3.15059e+10	3.08185e+10	1.88408e+10	2.00947e+10																															4.50374e+10	9.11839e+09	1.62455e+10	1.04289e+11	7.88938e+10	2.1828e+10	4.60252e+10	4.31613e+10
P08246	ELANE	Complement_Cascade	Innate_Immunity	3	3.93184e+09	6.89097e+09	2.35365e+09	5.23846e+09	2.85406e+09	2.25827e+10	2.66433e+10	6.55273e+08	2.41324e+09	4.35525e+09	3.51328e+09	2.06613e+09	4.15736e+09	6.02755e+10	6.11185e+10	3.60899e+10	1.91011e+10	2.99544e+10	2.57312e+09	2.84575e+08	3.58309e+08	4.62169e+09	1.08287e+09	1.28749e+10	1.60874e+09	2.19745e+10	2.89046e+10	2.15668e+10	3.64032e+10	5.95867e+10	8.58605e+10	1.04608e+11	4.33367e+09	1.50025e+10	4.10933e+10	3.12826e+10	4.50432e+10	5.18187e+10	7.51183e+10	2.42988e+10	2.39133e+10	1.58165e+10	4.46739e+09	4.79557e+09	8.90086e+09
P00734	F2	Complement_Cascade	Innate_Immunity	1	3.45636e+08	4.43856e+09	3.47719e+08	1.83408e+09	1.41757e+09	2.56859e+08	2.22732e+08																															5.17408e+08	2.37821e+08	1.2672e+09	1.34844e+09	1.8668e+09	1.37014e+09	2.8039e+09	1.15841e+09
P02748	C9	Complement_Cascade	Innate_Immunity	1	4.82786e+09	1.78502e+10	6.37826e+09	1.67407e+09	2.66909e+09	2.62928e+09	3.64529e+09	4.78163e+09	5.3892e+08			1.36962e+08	3.73476e+08	1.40732e+08	1.86246e+09				1.34022e+09		3.53765e+08	3.39757e+09		1.49225e+09	1.49648e+08								1.85017e+08					3.90867e+09	3.09324e+09	7.18795e+10	5.8705e+10	8.33961e+10	6.29908e+10	2.97845e+10	3.13376e+10
P07358	C8B	Complement_Cascade	Innate_Immunity	1	3.72333e+08	2.47777e+09	3.77702e+08		1.98422e+08	2.98803e+08		1.91756e+08						1.07624e+08					1.14271e+09	7.06938e+08	2.98675e+09	4.90591e+09	8.57334e+08	1.02697e+09	1.37792e+09		1.07168e+08											2.34123e+09	1.43496e+09	1.64925e+10	8.97041e+09	1.48166e+10	1.10529e+10	4.58896e+09	4.34081e+09
P07360	C8G	Complement_Cascade	Innate_Immunity	1	2.37487e+09	9.60337e+09	1.29016e+09	8.17982e+08	6.22982e+07	9.62614e+08	5.46516e+08																															3.88082e+09	7.0555e+08	7.51158e+09	1.09469e+10	1.7531e+10	1.04931e+10	3.49841e+09	5.8853e+09
P07357	C8A	Complement_Cascade	Innate_Immunity	1	1.37485e+08	2.96825e+09	3.63217e+08	2.37147e+08	1.24011e+09		1.03848e+09												2.93253e+08			2.15047e+08																6.53476e+08	3.59158e+08	8.26516e+09	3.90325e+09	8.66621e+09	5.55153e+09	1.57727e+09	4.78147e+08
Q03591	CFHR1	Complement_Cascade	Innate_Immunity	1		5.76976e+08
Q9BXR6	CFHR5	Complement_Cascade	Innate_Immunity	1
P21730	C5AR1	Complement_Cascade	Innate_Immunity	2
P10909	CLU	Complement_Cascade	Innate_Immunity	2	4.06847e+10	7.03978e+10	8.06225e+09	5.56213e+10	6.37876e+09	8.32627e+08	6.81622e+10					5.02665e+08																						1.14887e+09				1.1e+09			1.19225e+08			6.45988e+08
Q16581	C3AR1	Complement_Cascade	Innate_Immunity	2
Q96IY4	CPB2	Complement_Cascade	Innate_Immunity	1	8.22531e+08	7.02195e+08	1.4547e+08		1.09533e+08	6.95142e+07	2.73134e+08																																			8.50177e+08
P22792	CPN2	Complement_Cascade	Innate_Immunity	1																																						3.19092e+09
P15169	CPN1	Complement_Cascade	Innate_Immunity	1	2.24507e+08	4.99765e+08			1.09845e+09		1.84808e+08																															1.07544e+08		9.17091e+08	4.53555e+08	1.52666e+09	2.62306e+08	1.7293e+08	6.20388e+07
P20023	CR2	Complement_Cascade	Innate_Immunity	1																			3.74515e+08	2.53421e+10	3.03122e+08	1.03522e+08	8.43411e+08	1.22146e+08	1.63351e+08							1.18046e+09
P15391	CD19	Complement_Cascade	Innate_Immunity	3
O15455	TLR3	Cytosolic_sensors_of_pathogen_associated_DNA	Innate_Immunity	2	1.08397e+08	1.90968e+08	4.59207e+08	6.81417e+08		1.36559e+09	2.67538e+08			1.44444e+08			9.83737e+08	3.71708e+08	8.29937e+08	4.00882e+08		3.86384e+08																				2.90782e+08	7.25418e+08	3.41769e+08	5.85143e+07	3.22816e+08	1.44284e+08	7.68922e+07	2.62655e+08
O14920	IKBKB	Cytosolic_sensors_of_pathogen_associated_DNA	Innate_Immunity	10																									2.24695e+08
O15111	CHUK	Cytosolic_sensors_of_pathogen_associated_DNA	Innate_Immunity	11																																				7.55642e+08		7.4544e+08	1.51734e+09	4.83757e+08	1.71417e+09	7.39773e+08	9.33274e+08	1.96753e+09	6.48823e+08
Q00653	NFKB2	Cytosolic_sensors_of_pathogen_associated_DNA	Innate_Immunity	7		2.75452e+08
P19838	NFKB1	Cytosolic_sensors_of_pathogen_associated_DNA	Innate_Immunity	10	8.80032e+08	1.08151e+09	8.92169e+08	2.12434e+08	1.91191e+09	5.3959e+08	4.53895e+08																															4.77047e+08	1.54439e+09	1.96562e+08	3.46464e+08	8.74836e+08	6.97363e+08	4.48675e+08	7.76218e+08
Q04206	RELA	Cytosolic_sensors_of_pathogen_associated_DNA	Innate_Immunity	9	2.67886e+08	1.14977e+08			3.33161e+08			7.12921e+08	9.60471e+09	8.61942e+09	5.46366e+09	7.49075e+09	9.8703e+09				1.99918e+10		7.07663e+09										6.33824e+09	2.01634e+10	1.08725e+10	7.78166e+09			3.54789e+09			1.39705e+08	7.54732e+08	6.14471e+08	1.12691e+08	3.59865e+08		1.6113e+09	7.59159e+09
Q13546	RIPK1	Cytosolic_sensors_of_pathogen_associated_DNA	Innate_Immunity	3	1.91982e+08	4.42196e+08			1.35586e+07	6.52234e+07								5.57259e+07	2.33485e+08		8.97796e+07	2.89768e+07																6.47367e+08				1.23607e+09	6.27003e+08	2.32947e+08	9.36177e+08	1.65365e+09	2.69669e+09	1.1528e+09	9.50241e+08
Q9Y572	RIPK3	Cytosolic_sensors_of_pathogen_associated_DNA	Innate_Immunity	2																																							1.15182e+08	3.77124e+08	5.31959e+08		4.31842e+07	1.38817e+09
Q9UHD2	TBK1	Cytosolic_sensors_of_pathogen_associated_DNA	Innate_Immunity	4	1.56668e+08	1.72038e+08	1.61411e+08				1.58031e+07											2.53647e+08																				1.40106e+08			8.52166e+07	3.44496e+08	7.45982e+07	1.16637e+09	1.14534e+08
Q86WV6	TMEM173	Cytosolic_sensors_of_pathogen_associated_DNA	Innate_Immunity	2															3.90153e+08							6.74614e+08																3.57291e+08	2.0227e+08	4.81019e+07	8.01135e+08	5.57795e+08		2.40413e+08	2.24942e+08
P12956	XRCC6	Cytosolic_sensors_of_pathogen_associated_DNA	Innate_Immunity	2	1.85658e+09	1.02662e+10	2.93396e+09	1.05078e+09	6.24675e+08	7.41845e+08	6.66606e+08																															6.99726e+09	2.99094e+09	1.68899e+09	1.12767e+09	3.56332e+09	2.17537e+09	7.82869e+09	2.63073e+09
P13010	XRCC5	Cytosolic_sensors_of_pathogen_associated_DNA	Innate_Immunity	2	5.12962e+09	1.5215e+10	5.80503e+08	6.52084e+08	1.51959e+09	1.10662e+09	8.32548e+08																	1.80483e+08						6.21844e+08								1.09011e+10	1.57956e+10	2.05525e+10	9.63974e+09	2.28854e+10	1.27286e+10	2.54121e+10	8.81675e+09
Q09472	EP300	Cytosolic_sensors_of_pathogen_associated_DNA	Innate_Immunity	3									5.37517e+08		3.18679e+08																											2.20761e+08
Q92793	CREBBP	Cytosolic_sensors_of_pathogen_associated_DNA	Innate_Immunity	3								8.54455e+08								1.43547e+09										8.85368e+08	7.59198e+08	4.98909e+08					1.20853e+09							1.99261e+08
Q9Y2E6	DTX4	Cytosolic_sensors_of_pathogen_associated_DNA	Innate_Immunity	1																						8.04425e+08
Q13049	TRIM32	Cytosolic_sensors_of_pathogen_associated_DNA	Innate_Immunity	2															1.27347e+08																								1.06693e+08	1.0073e+08	5.65844e+08	3.22521e+08	2.74581e+08	1.0605e+08	1.19064e+08
Q9BRZ2	TRIM56	Cytosolic_sensors_of_pathogen_associated_DNA	Innate_Immunity	1																																						1.21777e+08			1.05505e+08	1.1154e+08	3.96757e+08	2.46601e+07	2.9328e+07
P19474	TRIM21	Cytosolic_sensors_of_pathogen_associated_DNA	Innate_Immunity	3	5.51285e+08	8.1035e+08	1.03659e+09	7.87645e+08	1.446e+09	4.71599e+08	1.13668e+09																															1.23403e+09	6.11667e+08	3.73725e+08	2.78514e+08	5.10352e+08	2.21783e+08	3.43624e+08	2.7332e+08
P35222	CTNNB1	Cytosolic_sensors_of_pathogen_associated_DNA	Innate_Immunity	1	4.78687e+09	4.55419e+09	9.97597e+08	8.30298e+08	2.73116e+09	9.98371e+09	2.12888e+09		1.35521e+08				2.12946e+08	1.40375e+09	4.18403e+09		8.00864e+08		1.29111e+08	7.50528e+07	3.50906e+09	4.49765e+08	9.05012e+08	6.99055e+08	7.40049e+08							5.09184e+08	2.72176e+08		6.26641e+08	2.92464e+08	6.02238e+07	1.81012e+10	3.03417e+10	3.90159e+09	3.64862e+09	9.25407e+09	8.59844e+09	9.74667e+09	9.68435e+09
Q32MZ4	LRRFIP1	Cytosolic_sensors_of_pathogen_associated_DNA	Innate_Immunity	1
Q8N884	CGAS	Cytosolic_sensors_of_pathogen_associated_DNA	Innate_Immunity	1						8.17374e+07	1.66323e+09
P42226	STAT6	Cytosolic_sensors_of_pathogen_associated_DNA	Innate_Immunity	2	2.52168e+08	2.01322e+08				1.40226e+08																5.97349e+08																8.28093e+08	1.11765e+09	8.51638e+08	3.00721e+08	6.99276e+08	6.77405e+08	7.88207e+08	7.59777e+07
Q16666	IFI16	Cytosolic_sensors_of_pathogen_associated_DNA	Innate_Immunity	1	1.05303e+09	1.05052e+09	4.88332e+07	2.23147e+07		7.62709e+07	8.5778e+07	8.32123e+07	1.45495e+07	1.6915e+07	9.84071e+07	4.48593e+07	1.17398e+09		5.31085e+08																		7.7653e+08					6.61001e+07	5.32601e+08	2.20198e+09	3.78731e+08	8.52524e+08	1.20388e+09	1.58734e+07	6.49111e+08
P78527	PRKDC	Cytosolic_sensors_of_pathogen_associated_DNA	Innate_Immunity	1	7.67487e+09	8.95686e+09	3.22366e+10	1.20992e+09	1.96151e+09	1.1799e+10	3.3949e+09	4.37286e+08	1.51156e+09	1.58275e+09	3.04031e+09	9.29165e+08	5.4952e+08	3.05636e+09	2.69463e+09	2.79521e+09	4.88205e+08	1.08108e+09				3.83036e+09		6.49592e+08													3.66114e+09	2.17194e+10	1.18527e+10	8.0119e+09	6.5734e+10	4.14344e+10	2.17888e+10	2.71747e+10	1.31608e+10
P49959	MRE11	Cytosolic_sensors_of_pathogen_associated_DNA	Innate_Immunity	1															2.40232e+08									2.37056e+08			7.91146e+07												3.38017e+08	1.34353e+08		2.85178e+08	7.6916e+07	2.04163e+08	1.43667e+08
Q08211	DHX9	Cytosolic_sensors_of_pathogen_associated_DNA	Innate_Immunity	1	9.51505e+09	1.34884e+10	1.74142e+09	2.78106e+09	1.70756e+09	2.18352e+09	1.77148e+09							3.46824e+08	2.18612e+08	2.41269e+07									5.60835e+07													1.07224e+10	4.03497e+10	2.97705e+10	1.56439e+10	2.54105e+10	1.84325e+10	2.57844e+10	1.22449e+10
Q9H2U1	DHX36	Cytosolic_sensors_of_pathogen_associated_DNA	Innate_Immunity	1																			8.47934e+08	4.17289e+08	2.2164e+08	1.13023e+08	7.83988e+08							2.67096e+09
Q9NVU0	POLR3E	Cytosolic_sensors_of_pathogen_associated_DNA	Innate_Immunity	1																	2.10477e+09
P19388	POLR2E	Cytosolic_sensors_of_pathogen_associated_DNA	Innate_Immunity	1																																											7.44534e+08	1.73357e+08
O14802	POLR3A	Cytosolic_sensors_of_pathogen_associated_DNA	Innate_Immunity	1
Q9NW08	POLR3B	Cytosolic_sensors_of_pathogen_associated_DNA	Innate_Immunity	1	2.77901e+07																	1.33754e+09		9.25782e+08	2.96494e+09		9.48834e+08
Q9BUI4	POLR3C	Cytosolic_sensors_of_pathogen_associated_DNA	Innate_Immunity	1														1.38796e+08	2.78067e+08	7.81637e+08		4.99207e+08	3.24521e+08	6.8912e+08	5.91094e+08	1.00021e+09	9.05855e+08	8.45483e+08	1.86529e+09														1.19072e+08	3.83053e+08	3.82157e+08	2.58804e+08	2.54845e+08	3.49787e+08
Q9H1D9	POLR3F	Cytosolic_sensors_of_pathogen_associated_DNA	Innate_Immunity	1
O15160	POLR1C	Cytosolic_sensors_of_pathogen_associated_DNA	Innate_Immunity	1																																			2.06095e+09
Q06187	BTK	DAP12_interactions	Innate_Immunity	6
P16885	PLCG2	DAP12_interactions	Innate_Immunity	6																																										3.46109e+07	3.40248e+07	8.70296e+07	1.83405e+08
P61769	B2M	DAP12_interactions	Innate_Immunity	5	1.08496e+11	4.70248e+10	1.19089e+10	1.08636e+10	1.57286e+10	2.08313e+10	1.56122e+10	1.2281e+09	7.0401e+08	1.11788e+09	8.72368e+08	1.80068e+09	1.32542e+09	4.07883e+10	5.36578e+10	1.83042e+10	1.58458e+10	6.13154e+09	3.65683e+09	3.07198e+09	5.54544e+09	7.75826e+09	4.10612e+09	7.05357e+09	1.11706e+10	5.80377e+09	3.88556e+09	5.94019e+09	2.44037e+09	5.01101e+09	7.81269e+09	5.416e+09	2.84856e+09	6.07234e+09	6.65541e+09	7.91e+09	4.97855e+09	1.22538e+10	3.36217e+10	4.38228e+10	2.42092e+10	4.07713e+10	2.481e+10	3.33694e+10	5.30686e+10
P01111	NRAS	DAP12_interactions	Innate_Immunity	6		3.8245e+08		3.59879e+08	2.86413e+08	4.5527e+09	1.90477e+08							9.66376e+08	7.45588e+08	5.58967e+08	2.7069e+08	4.19873e+08	3.32258e+08	5.037e+07	1.71579e+08	2.42724e+08	8.32931e+07	2.0469e+08					2.39532e+08		2.10724e+08	1.15396e+08			1.55244e+08	1.44506e+08		2.09866e+09	4.09853e+08	4.19701e+08	3.66226e+08	1.06896e+08	1.9018e+08	2.66397e+08	4.11635e+08
P19174	PLCG1	DAP12_interactions	Innate_Immunity	5																																							1.32798e+08			2.58511e+08	2.57997e+08	1.7476e+08
P43405	SYK	DAP12_interactions	Innate_Immunity	6	3.41164e+09	2.39635e+09	2.61729e+08	2.48197e+08	3.86842e+08	6.61894e+08	9.54192e+08		1.71665e+08	4.66373e+08		1.88658e+08	4.9246e+08	1.17289e+09	1.7333e+09	2.83303e+08	3.92046e+07	1.99615e+08	1.97437e+08	4.53037e+08	2.43075e+08	3.56054e+08	2.31304e+08	3.23096e+08	6.84782e+08	3.11834e+08				2.09596e+08	5.96045e+07			7.91163e+07		1.42374e+08	3.72275e+08	7.03247e+09	6.08404e+09	1.68912e+09	5.90128e+09	6.56224e+09	2.94618e+09	3.15412e+09	2.1436e+09
P42338	PIK3CB	DAP12_interactions	Innate_Immunity	5	1.38164e+08	1.57165e+08	2.50991e+08		5.20394e+08		3.0461e+08				5.36041e+09				2.42647e+08				1.47296e+09	1.44335e+09	6.53643e+09	1.00135e+10	1.73608e+10	1.13015e+10	6.90663e+09													1.68577e+08	9.32092e+08	1.03804e+10	1.16664e+09	8.85687e+09	1.20585e+10	9.88308e+08	3.66245e+09
P52735	VAV2	DAP12_interactions	Innate_Immunity	3		3.27375e+08			7.5994e+08										1.39966e+08																							1.22708e+09	9.1365e+08	2.49072e+09	1.10348e+09	1.65432e+09	9.09061e+08	2.07375e+09	9.34878e+08
Q9UKW4	VAV3	DAP12_interactions	Innate_Immunity	3											1.60131e+08
P06241	FYN	DAP12_interactions	Innate_Immunity	7
O95944	NCR2	DAP12_interactions	Innate_Immunity	2
A8K4G0	CD300LB	DAP12_interactions	Innate_Immunity	2																														3.41212e+08						3.48604e+08
Q496F6	CD300E	DAP12_interactions	Innate_Immunity	2
P13747	HLA-E	DAP12_interactions	Innate_Immunity	4
Q9Y4K3	TRAF6	DDX58_IFIH1_mediated_induction_of_interferon_alpha_beta	Innate_Immunity	7	9.73117e+08	1.15811e+09	2.77974e+08	3.72895e+08	1.14676e+09	9.90206e+08	2.78595e+08																															8.80911e+08	4.01363e+08	3.66872e+07	1.1151e+09	4.80279e+08	9.28301e+07	7.92855e+08	6.61353e+07
O14920	IKBKB	DDX58_IFIH1_mediated_induction_of_interferon_alpha_beta	Innate_Immunity	10																									2.24695e+08
O15111	CHUK	DDX58_IFIH1_mediated_induction_of_interferon_alpha_beta	Innate_Immunity	11																																				7.55642e+08		7.4544e+08	1.51734e+09	4.83757e+08	1.71417e+09	7.39773e+08	9.33274e+08	1.96753e+09	6.48823e+08
Q00653	NFKB2	DDX58_IFIH1_mediated_induction_of_interferon_alpha_beta	Innate_Immunity	7		2.75452e+08
P19838	NFKB1	DDX58_IFIH1_mediated_induction_of_interferon_alpha_beta	Innate_Immunity	10	8.80032e+08	1.08151e+09	8.92169e+08	2.12434e+08	1.91191e+09	5.3959e+08	4.53895e+08																															4.77047e+08	1.54439e+09	1.96562e+08	3.46464e+08	8.74836e+08	6.97363e+08	4.48675e+08	7.76218e+08
Q04206	RELA	DDX58_IFIH1_mediated_induction_of_interferon_alpha_beta	Innate_Immunity	9	2.67886e+08	1.14977e+08			3.33161e+08			7.12921e+08	9.60471e+09	8.61942e+09	5.46366e+09	7.49075e+09	9.8703e+09				1.99918e+10		7.07663e+09										6.33824e+09	2.01634e+10	1.08725e+10	7.78166e+09			3.54789e+09			1.39705e+08	7.54732e+08	6.14471e+08	1.12691e+08	3.59865e+08		1.6113e+09	7.59159e+09
P05067	APP	DDX58_IFIH1_mediated_induction_of_interferon_alpha_beta	Innate_Immunity	5	4.01535e+09	1.82898e+09	6.95484e+08	3.06973e+08	5.47354e+08	2.77557e+08								6.5205e+08	1.13034e+09	8.47969e+08	1.59662e+08	1.41196e+08															3.6488e+08					6.15967e+08			3.15332e+08		1.41157e+08	3.83182e+08
P80511	S100A12	DDX58_IFIH1_mediated_induction_of_interferon_alpha_beta	Innate_Immunity	5														1.37041e+09	1.54514e+09	3.85575e+08	1.56751e+09	1.22947e+09	5.64384e+08	3.94614e+08	4.45409e+09	4.65666e+09	1.01444e+10	8.05704e+08	1.04177e+09	2.5859e+08	1.22759e+09	4.3672e+08	3.86368e+08	8.70244e+08	5.68282e+09	8.15566e+09	1.10591e+08	1.23149e+09	2.59981e+09	1.11513e+09	1.41712e+09	7.32543e+08	1.07829e+09	8.41628e+08	5.1845e+09	1.02247e+10	8.51228e+08	9.2981e+08	2.11703e+09
P09429	HMGB1	DDX58_IFIH1_mediated_induction_of_interferon_alpha_beta	Innate_Immunity	5	2.47303e+08	8.79189e+08	1.98285e+07			1.29246e+08	1.82501e+07																															3.65122e+08	1.49079e+08	3.63254e+07	1.92484e+08	3.56505e+08	5.80325e+08	4.53071e+09	4.50406e+08
Q13233	MAP3K1	DDX58_IFIH1_mediated_induction_of_interferon_alpha_beta	Innate_Immunity	3									1.99394e+09
Q14790	CASP8	DDX58_IFIH1_mediated_induction_of_interferon_alpha_beta	Innate_Immunity	4		1.48643e+08																																							1.03803e+10
Q13546	RIPK1	DDX58_IFIH1_mediated_induction_of_interferon_alpha_beta	Innate_Immunity	3	1.91982e+08	4.42196e+08			1.35586e+07	6.52234e+07								5.57259e+07	2.33485e+08		8.97796e+07	2.89768e+07																6.47367e+08				1.23607e+09	6.27003e+08	2.32947e+08	9.36177e+08	1.65365e+09	2.69669e+09	1.1528e+09	9.50241e+08
Q13158	FADD	DDX58_IFIH1_mediated_induction_of_interferon_alpha_beta	Innate_Immunity	2
Q13114	TRAF3	DDX58_IFIH1_mediated_induction_of_interferon_alpha_beta	Innate_Immunity	3												3.05618e+08							9.98498e+08
Q14164	IKBKE	DDX58_IFIH1_mediated_induction_of_interferon_alpha_beta	Innate_Immunity	2																						3.62307e+08
Q9UHD2	TBK1	DDX58_IFIH1_mediated_induction_of_interferon_alpha_beta	Innate_Immunity	4	1.56668e+08	1.72038e+08	1.61411e+08				1.58031e+07											2.53647e+08																				1.40106e+08			8.52166e+07	3.44496e+08	7.45982e+07	1.16637e+09	1.14534e+08
P21580	TNFAIP3	DDX58_IFIH1_mediated_induction_of_interferon_alpha_beta	Innate_Immunity	2																																						2.61523e+07			7.93081e+07		1.40522e+09		3.2912e+08
Q96J02	ITCH	DDX58_IFIH1_mediated_induction_of_interferon_alpha_beta	Innate_Immunity	3	7.92763e+08	2.12636e+08	6.39247e+07	4.90761e+07	4.11974e+07	5.9102e+08												3.5012e+08			1.65521e+08																	3.96095e+08	3.1254e+08
Q9NQC7	CYLD	DDX58_IFIH1_mediated_induction_of_interferon_alpha_beta	Innate_Immunity	2
Q3LXA3	TKFC	DDX58_IFIH1_mediated_induction_of_interferon_alpha_beta	Innate_Immunity	1	2.60639e+09	6.59245e+09		1.01549e+09	2.76744e+08	8.90537e+08	3.92249e+08													5.16164e+08																		2.00031e+09	1.98552e+09	2.82057e+09	1.87007e+09	8.83111e+09	6.42981e+09	3.43578e+09	1.40052e+09
Q9BYX4	IFIH1	DDX58_IFIH1_mediated_induction_of_interferon_alpha_beta	Innate_Immunity	1																		1.78552e+09
O95786	DDX58	DDX58_IFIH1_mediated_induction_of_interferon_alpha_beta	Innate_Immunity	2	1.20639e+08	2.58865e+08	3.67862e+08		2.61305e+07	2.02516e+08	2.65915e+09																															3.49441e+08	2.21624e+08	9.89924e+07	9.04446e+07	7.71723e+07	7.77202e+07	1.81537e+08	7.5618e+07
O14933	UBE2L6	DDX58_IFIH1_mediated_induction_of_interferon_alpha_beta	Innate_Immunity	3	1.50387e+08	5.15628e+08	1.5199e+08	3.07229e+08	3.7067e+08	4.61201e+08								9.42854e+07
P41226	UBA7	DDX58_IFIH1_mediated_induction_of_interferon_alpha_beta	Innate_Immunity	3	1.14013e+09	2.33871e+09	1.73339e+08	8.51379e+09	9.55042e+08	1.54398e+08																																6.154e+08						1.93798e+08
P05161	ISG15	DDX58_IFIH1_mediated_induction_of_interferon_alpha_beta	Innate_Immunity	2	8.59863e+08	1.46451e+09	4.31623e+07	1.46098e+08	1.98044e+08	1.36689e+09								4.73792e+08	2.72805e+08				1.18147e+07		7.21371e+07	1.33069e+08		1.00214e+08														3.688e+08	1.41122e+09	8.09208e+08	2.45775e+08	7.12221e+08	7.57317e+08	1.16417e+09	1.66514e+09
Q9UII4	HERC5	DDX58_IFIH1_mediated_induction_of_interferon_alpha_beta	Innate_Immunity	3																							2.17297e+09
Q96C10	DHX58	DDX58_IFIH1_mediated_induction_of_interferon_alpha_beta	Innate_Immunity	1																																												1.81855e+08
Q13526	PIN1	DDX58_IFIH1_mediated_induction_of_interferon_alpha_beta	Innate_Immunity	2		1.50519e+09	7.05065e+08	2.88547e+09	1.42278e+09	3.57628e+08	1.26758e+09																															1.2264e+08			1.07109e+08			2.1939e+08
Q14258	TRIM25	DDX58_IFIH1_mediated_induction_of_interferon_alpha_beta	Innate_Immunity	2	6.42767e+09	8.36285e+09	1.85161e+09	2.93808e+09	1.71598e+09	2.54144e+09	1.14275e+10							2.40441e+09	4.88641e+09	4.40344e+09	7.3745e+08	4.61943e+08																				5.08558e+09	5.5857e+09	3.59455e+09	8.04864e+09	7.70113e+09	6.47462e+09	1.02967e+10	4.84395e+09
Q86WI3	NLRC5	DDX58_IFIH1_mediated_induction_of_interferon_alpha_beta	Innate_Immunity	1																			7.79362e+08	4.21745e+08	1.79571e+09	2.36464e+09	2.52883e+09	7.92918e+08	6.63162e+08
P61086	UBE2K	DDX58_IFIH1_mediated_induction_of_interferon_alpha_beta	Innate_Immunity	2						2.16347e+08																																1.14496e+09	1.05095e+09	7.43755e+08	1.34434e+08	1.25213e+08	1.91705e+08	2.8497e+08
Q9H1Y0	ATG5	DDX58_IFIH1_mediated_induction_of_interferon_alpha_beta	Innate_Immunity	1
Q9NWF9	RNF216	DDX58_IFIH1_mediated_induction_of_interferon_alpha_beta	Innate_Immunity	1
Q86UT6	NLRX1	DDX58_IFIH1_mediated_induction_of_interferon_alpha_beta	Innate_Immunity	1		9.24432e+08													6.77522e+08																							1.4112e+09	2.03884e+09	2.80074e+09	2.5866e+09	5.47562e+09	4.06495e+09	2.01319e+09	2.08381e+09
Q09472	EP300	DDX58_IFIH1_mediated_induction_of_interferon_alpha_beta	Innate_Immunity	3									5.37517e+08		3.18679e+08																											2.20761e+08
Q92793	CREBBP	DDX58_IFIH1_mediated_induction_of_interferon_alpha_beta	Innate_Immunity	3								8.54455e+08								1.43547e+09										8.85368e+08	7.59198e+08	4.98909e+08					1.20853e+09							1.99261e+08
P01574	IFNB1	DDX58_IFIH1_mediated_induction_of_interferon_alpha_beta	Innate_Immunity	2									8.66792e+08	5.00776e+08	6.13557e+08	1.9655e+08
Q12933	TRAF2	DDX58_IFIH1_mediated_induction_of_interferon_alpha_beta	Innate_Immunity	2	1.15802e+07	2.47749e+07			1.80414e+07	3.32959e+07	1.55638e+07
Q92851	CASP10	DDX58_IFIH1_mediated_induction_of_interferon_alpha_beta	Innate_Immunity	1																																						8.66195e+08	1.41955e+08	7.50545e+07	8.0428e+08		1.42137e+08	3.86732e+08	1.4002e+08
P01563	IFNA2	DDX58_IFIH1_mediated_induction_of_interferon_alpha_beta	Innate_Immunity	2																																1.82145e+08
Q9Y4K3	TRAF6	Fc_epsilon_receptor_(FCERI)_signaling	Innate_Immunity	7	9.73117e+08	1.15811e+09	2.77974e+08	3.72895e+08	1.14676e+09	9.90206e+08	2.78595e+08																															8.80911e+08	4.01363e+08	3.66872e+07	1.1151e+09	4.80279e+08	9.28301e+07	7.92855e+08	6.61353e+07
O14920	IKBKB	Fc_epsilon_receptor_(FCERI)_signaling	Innate_Immunity	10																									2.24695e+08
O15111	CHUK	Fc_epsilon_receptor_(FCERI)_signaling	Innate_Immunity	11																																				7.55642e+08		7.4544e+08	1.51734e+09	4.83757e+08	1.71417e+09	7.39773e+08	9.33274e+08	1.96753e+09	6.48823e+08
P19838	NFKB1	Fc_epsilon_receptor_(FCERI)_signaling	Innate_Immunity	10	8.80032e+08	1.08151e+09	8.92169e+08	2.12434e+08	1.91191e+09	5.3959e+08	4.53895e+08																															4.77047e+08	1.54439e+09	1.96562e+08	3.46464e+08	8.74836e+08	6.97363e+08	4.48675e+08	7.76218e+08
Q04206	RELA	Fc_epsilon_receptor_(FCERI)_signaling	Innate_Immunity	9	2.67886e+08	1.14977e+08			3.33161e+08			7.12921e+08	9.60471e+09	8.61942e+09	5.46366e+09	7.49075e+09	9.8703e+09				1.99918e+10		7.07663e+09										6.33824e+09	2.01634e+10	1.08725e+10	7.78166e+09			3.54789e+09			1.39705e+08	7.54732e+08	6.14471e+08	1.12691e+08	3.59865e+08		1.6113e+09	7.59159e+09
Q9NYJ8	TAB2	Fc_epsilon_receptor_(FCERI)_signaling	Innate_Immunity	6																	1.17524e+09
Q8N5C8	TAB3	Fc_epsilon_receptor_(FCERI)_signaling	Innate_Immunity	5																									6.94065e+08																6.53852e+08
O43318	MAP3K7	Fc_epsilon_receptor_(FCERI)_signaling	Innate_Immunity	7
O14733	MAP2K7	Fc_epsilon_receptor_(FCERI)_signaling	Innate_Immunity	3																																						9.26805e+07
P45985	MAP2K4	Fc_epsilon_receptor_(FCERI)_signaling	Innate_Immunity	3																																									3.22047e+08	3.68311e+08		5.34636e+08
P27361	MAPK3	Fc_epsilon_receptor_(FCERI)_signaling	Innate_Immunity	7	3.79501e+08	1.40009e+09	2.15014e+09	8.74197e+08	7.15096e+08	4.09912e+09	9.6451e+08		6.2181e+08					4.53625e+08	1.97909e+09				8.98148e+07	2.63559e+08		1.60676e+09	7.70888e+08	9.18104e+08	2.10113e+08							2.08433e+08			3.09771e+08			1.01791e+10	1.382e+10	8.43944e+09	7.96372e+09	8.34097e+09	6.72863e+09	9.14949e+09	6.13117e+09
P05412	JUN	Fc_epsilon_receptor_(FCERI)_signaling	Innate_Immunity	3													2.5909e+08
P01100	FOS	Fc_epsilon_receptor_(FCERI)_signaling	Innate_Immunity	3
Q13616	CUL1	Fc_epsilon_receptor_(FCERI)_signaling	Innate_Immunity	9																																						6.67897e+07	2.29042e+08	1.27643e+08	3.30049e+08	1.68113e+08	1.25193e+08	1.25379e+08	1.73411e+08
Q9Y297	BTRC	Fc_epsilon_receptor_(FCERI)_signaling	Innate_Immunity	9						3.0782e+08
Q13233	MAP3K1	Fc_epsilon_receptor_(FCERI)_signaling	Innate_Immunity	3									1.99394e+09
Q06187	BTK	Fc_epsilon_receptor_(FCERI)_signaling	Innate_Immunity	6
P16885	PLCG2	Fc_epsilon_receptor_(FCERI)_signaling	Innate_Immunity	6																																										3.46109e+07	3.40248e+07	8.70296e+07	1.83405e+08
P01742	IGHV1-69	Fc_epsilon_receptor_(FCERI)_signaling	Innate_Immunity	5								9.43251e+08	1.08776e+08	2.68932e+08	1.47656e+08	3.44596e+08	6.36744e+08	8.2508e+08	9.86945e+08	7.96078e+08										1.07728e+09		1.23122e+08					3.74966e+08			1.72518e+08	7.07619e+08	7.67726e+08		3.67354e+09	1.01791e+09	2.25655e+09
P01766	IGHV3-13	Fc_epsilon_receptor_(FCERI)_signaling	Innate_Immunity	5	4.32619e+08			3.03467e+08	1.87816e+08									3.46101e+09	1.99227e+09	1.35777e+09	2.57334e+08	5.63666e+08	7.94472e+08														9.6575e+08	2.79488e+07	9.89213e+08	1.04187e+09	9.12018e+08
P01772	IGHV3-33	Fc_epsilon_receptor_(FCERI)_signaling	Innate_Immunity	5	1.24691e+09	3.38688e+09	3.04694e+10	2.8652e+10	1.77062e+10	2.02598e+09	1.16131e+10	1.61725e+10	7.74303e+09	5.88422e+09	7.03471e+09	9.18456e+09	1.62524e+10	3.38437e+10	3.16694e+10	1.23217e+10	7.91865e+09	1.01989e+10	1.65142e+10	6.43339e+09	8.4599e+08	2.2738e+09	2.71403e+09	7.25253e+09	2.51024e+10	2.23944e+10	7.66984e+09	7.3066e+09	3.97119e+08			2.56841e+08	3.74034e+09	3.88791e+09	5.00148e+09	2.38238e+09	3.98382e+10	3.20376e+09	6.04247e+09	3.05208e+10	1.23064e+10	1.70754e+10	1.63649e+10	1.14766e+10	1.08747e+10
P01782	IGHV3-9	Fc_epsilon_receptor_(FCERI)_signaling	Innate_Immunity	5	1.12071e+09	1.95882e+08	4.63559e+08	4.00544e+08	6.40011e+09	6.39366e+08	1.187e+09	1.22883e+10	1.62762e+09	1.70534e+09	2.94426e+09	3.81424e+09	1.43159e+09	2.10597e+10	2.72212e+10	1.26576e+10	7.46155e+09	1.40017e+10	1.74755e+10	5.69572e+09	8.39998e+08	3.53432e+09	4.74714e+09	6.24626e+09	6.31987e+09	1.11137e+10	6.01514e+09	7.41256e+09	3.61952e+09	6.43081e+08	3.89729e+08	3.30459e+08	6.94632e+09	2.2095e+09	2.1594e+09	2.525e+09	5.45656e+09	4.03381e+08	3.29251e+08	2.16849e+09	1.94431e+09	1.53029e+09		3.14174e+08	1.23258e+09
P01817	IGHV2-5	Fc_epsilon_receptor_(FCERI)_signaling	Innate_Immunity	5														2.09636e+09	2.57683e+09	1.25456e+09	1.56075e+09	1.26407e+09	8.94555e+08	1.19557e+09	1.20984e+08		3.47946e+08	7.64592e+08	4.77525e+09				5.88817e+08	6.96001e+08	6.57898e+08	4.94046e+08	5.807e+08	3.73128e+08		6.9554e+08	2.12979e+09	5.18463e+08	1.6057e+09	6.82175e+09	2.29208e+09	3.21135e+09	1.0778e+09	1.30209e+09	7.02666e+08
P01767	IGHV3-53	Fc_epsilon_receptor_(FCERI)_signaling	Innate_Immunity	5				3.88281e+08
P01824	IGHV4-39	Fc_epsilon_receptor_(FCERI)_signaling	Innate_Immunity	5	5.9002e+07	1.87241e+09	2.16325e+09	1.45811e+10	7.11072e+09	5.53349e+08	4.36175e+09	3.60979e+09	5.01321e+08	4.70806e+08	7.82367e+08	2.66269e+09	1.55674e+09	6.13988e+09	4.67326e+09	2.56335e+09	2.72007e+09	4.06267e+09	3.40322e+10	3.04538e+10	5.1774e+08	1.81137e+08	9.7567e+08	3.76554e+08	3.66467e+09	7.79336e+08	6.47998e+08	6.28158e+08	2.19429e+09	7.06227e+08	6.14451e+08	6.88496e+08	2.15782e+09	1.61815e+09	5.21472e+08	5.61137e+08	6.37344e+09	3.73576e+09	1.8656e+10	6.74192e+10	1.5336e+10	2.23036e+10	1.34789e+10	4.59817e+09	1.21472e+10
P23083	IGHV1-2	Fc_epsilon_receptor_(FCERI)_signaling	Innate_Immunity	5	1.52114e+09	3.34291e+09	1.24649e+10	1.43863e+10	1.16215e+10	2.91569e+09	1.23865e+10	2.81258e+10	7.1494e+09	5.90791e+09	8.99476e+09	1.57616e+10	9.15981e+09	4.67444e+10	5.11947e+10	1.93945e+10	1.03645e+10	1.37136e+10	7.87847e+10	3.63067e+10	8.14554e+09	5.79115e+09	1.95404e+10	3.38127e+10	2.22003e+11	6.50638e+09	4.53207e+09	1.39434e+10	2.46359e+10	9.14948e+09	7.78084e+09	7.35256e+09	1.92711e+10	1.98482e+10	1.96207e+10	2.2873e+10	3.01164e+11	2.73436e+09	7.8697e+09	5.22756e+10	3.50116e+10	3.31558e+10	2.70326e+10	2.23085e+10	1.22983e+10
P01701	IGLV1-51	Fc_epsilon_receptor_(FCERI)_signaling	Innate_Immunity	5	2.38358e+09	6.11618e+09	1.41992e+10	1.66794e+10	8.73929e+09	4.48389e+09	1.89296e+10	3.09684e+10	1.60682e+10	1.48894e+10	1.59185e+10	2.43355e+10	1.77919e+10	2.31756e+10	2.33983e+10	9.99497e+09	1.01136e+10	1.27095e+10	5.62238e+10	1.84913e+10	2.40317e+09	1.30936e+09	5.82462e+09	1.54734e+10	2.56895e+10	7.74882e+09	1.03359e+09	3.11053e+09	6.72608e+09	5.58625e+09	6.64417e+09	5.36602e+09	5.84241e+09	4.31994e+09	3.25727e+09	5.88418e+09	3.79909e+10	1.56023e+09	2.92565e+08	4.28088e+09	2.482e+09	1.3258e+09	1.98962e+09	2.39513e+09	4.27566e+09
P01715	IGLV3-1	Fc_epsilon_receptor_(FCERI)_signaling	Innate_Immunity	5			9.49327e+08	2.2331e+08		3.53518e+08	4.84078e+08							2.2256e+08	2.56069e+08	2.26801e+08	8.89515e+07	4.49185e+09	1.83413e+09		5.87576e+08	5.20875e+08	1.86948e+09	2.23247e+10	6.13995e+09	5.34266e+09	3.29485e+09	1.20237e+10										3.06314e+07	1.3955e+08	1.31274e+08	9.03164e+07	7.09647e+08	3.15079e+08	1.02862e+09	7.26148e+08
P01721	IGLV6-57	Fc_epsilon_receptor_(FCERI)_signaling	Innate_Immunity	5																																								4.41313e+08	4.44452e+08	3.77149e+08	8.66715e+08	4.47834e+08	1.27861e+09
P01714	IGLV3-19	Fc_epsilon_receptor_(FCERI)_signaling	Innate_Immunity	5	5.15568e+07	2.34917e+08	2.54574e+09	8.05427e+08	1.76851e+08	1.40123e+08	1.84563e+09	2.63184e+10	1.05992e+10	8.68657e+09	1.84932e+09	1.37177e+10	1.02412e+10	5.16478e+08	1.54884e+09	4.34359e+07	4.32222e+09	3.40331e+09	1.7256e+09	2.24167e+09	1.82107e+07	2.01837e+08	1.12874e+08	2.85763e+08	2.69032e+06				8.07534e+09	1.05429e+09	7.1283e+08	1.27896e+09	1.4521e+10	3.91807e+09	7.63272e+09	7.1033e+09	7.46029e+09	8.13555e+08	4.54673e+09	1.8247e+09	1.96446e+09	1.13209e+10	3.68748e+09	2.95404e+09	4.30823e+08
P80748	IGLV3-21	Fc_epsilon_receptor_(FCERI)_signaling	Innate_Immunity	5	8.74554e+08	9.24421e+08	8.75393e+08	1.67585e+09	3.3369e+09	3.29292e+08	2.55601e+09	1.0508e+09	4.69474e+08	5.44033e+08	4.7096e+08	3.13785e+08	5.76556e+08	2.68072e+09	3.10615e+09	2.78299e+09	1.72028e+09	1.79671e+09	3.91002e+10	3.94763e+10	2.35052e+09		3.59011e+08	1.5859e+09	7.32926e+08	1.53106e+10	8.21258e+09	7.80118e+09	1.08057e+10	6.14274e+09	3.34506e+09	9.29755e+08	9.9559e+09	5.35036e+09	1.70904e+09	3.44313e+09	4.6742e+09	5.6159e+08	3.89686e+09	3.16347e+09	3.21784e+09	7.87573e+09	2.28989e+09	1.47219e+09	4.45033e+08
P01703	IGLV1-40	Fc_epsilon_receptor_(FCERI)_signaling	Innate_Immunity	5	1.97273e+09	1.69527e+09	4.48696e+09	3.84659e+09	2.15063e+09	6.9172e+08	1.88107e+09	2.52862e+09	4.24469e+09	1.99877e+09	3.8376e+09	2.75815e+09	3.27321e+09	5.01086e+09	6.76726e+09	3.4912e+09	1.36109e+09	4.18461e+09	3.79516e+10	1.09422e+10	1.51892e+09	4.94671e+08	7.5506e+09	3.90157e+09	1.21044e+10	7.07856e+09	3.81053e+09	6.59112e+09	7.07417e+09	3.92045e+09	1.67245e+09	3.16873e+09	7.7214e+09	5.86945e+09	1.14295e+09	1.18268e+09	8.75394e+09	2.25364e+08	4.0504e+09	1.31952e+10	2.19002e+09	7.11121e+09	4.33036e+09	3.3956e+09	1.98267e+09
P04211	IGLV7-43	Fc_epsilon_receptor_(FCERI)_signaling	Innate_Immunity	5	2.6452e+09	2.95064e+09	2.39262e+10	2.72788e+10	8.66753e+09	1.69403e+09	7.1684e+09	1.77135e+10	8.0382e+09	1.00171e+10	7.30502e+09	1.00179e+10	1.54368e+10	1.23298e+10	1.18322e+10	4.91365e+09	4.80468e+09	7.72373e+09	2.89878e+09	2.97902e+08	2.69649e+07	6.47809e+07	9.42611e+07	5.21773e+08	5.36929e+09	9.3462e+09	9.97524e+08	1.82313e+09	1.57183e+10	4.35636e+09	6.29908e+09	6.3506e+09	1.03111e+10	5.39505e+09	2.45647e+09	1.71963e+09	2.82394e+09	2.55351e+08	3.09674e+08	1.84337e+09	1.77665e+09	3.25542e+09	1.24249e+09	1.37519e+09	1.22306e+09
P01699	IGLV1-44	Fc_epsilon_receptor_(FCERI)_signaling	Innate_Immunity	5	1.60473e+10	1.21006e+10	4.84003e+10	3.28454e+10	7.09934e+10	1.51717e+10	2.66597e+10	6.67966e+10	5.28085e+10	7.58246e+10	7.93869e+10	8.829e+10	7.23264e+10	5.58466e+10	4.92746e+10	2.39739e+10	7.11761e+09	1.48628e+10	7.64331e+10	3.92667e+10	9.83921e+09	4.08679e+09	1.56663e+10	5.99249e+10	1.08146e+11	4.19063e+10	1.76629e+10	2.58884e+10	1.03177e+10	1.88603e+09	1.45624e+09	2.05195e+09	2.61184e+10	3.31385e+10	1.60925e+10	2.00211e+10	1.6915e+11	3.48757e+09	6.68971e+09	2.90601e+10	1.80837e+10	3.20391e+10	1.26799e+10	8.36176e+09	1.33709e+10
P01718	IGLV3-27	Fc_epsilon_receptor_(FCERI)_signaling	Innate_Immunity	5								7.16757e+08	4.74665e+08	8.58535e+08	7.21891e+08	6.75701e+08	5.49364e+08																									7.31062e+08	5.59826e+07	4.04873e+08	1.75267e+08	7.60926e+08	4.53035e+08	8.82814e+08	2.47705e+08
P01704	IGLV2-14	Fc_epsilon_receptor_(FCERI)_signaling	Innate_Immunity	5	1.10253e+10	9.87819e+09	1.27363e+10	1.02472e+10	1.73735e+10	3.95326e+09	2.6328e+10	1.22939e+10	7.66254e+09	1.66977e+10	9.94202e+09	8.58342e+09	1.61237e+10	1.85386e+10	4.5507e+10	1.80393e+10	1.17143e+10	1.54127e+10	7.9627e+10	3.41143e+10	4.55754e+09	3.58958e+09	3.38822e+10	3.87019e+10	6.80876e+10	1.8525e+09	2.48746e+09	2.7557e+09	2.68061e+10	9.96659e+09	1.01468e+10	1.37905e+10	8.28907e+09	1.34889e+10	1.2733e+10	1.23703e+10	1.36916e+11	3.12923e+09	1.05662e+10	3.68949e+10	2.1264e+10	1.59605e+10	9.97484e+09	1.02087e+10	4.26663e+09
P01834	IGKC	Fc_epsilon_receptor_(FCERI)_signaling	Innate_Immunity	5	7.27707e+11	5.96687e+11	1.16558e+12	7.69653e+11	9.52173e+11	6.13061e+11	6.361e+11	2.87881e+12	2.26925e+12	5.95075e+12	3.28805e+12	4.08281e+12	5.89261e+12	3.24234e+12	7.04249e+12	1.7731e+12	1.78306e+12	2.11833e+12	2.92002e+12	1.49918e+12	4.9028e+11	2.04545e+11	2.28547e+11	5.69909e+11	8.97223e+11	1.72002e+12	8.83582e+11	8.72887e+11	3.08485e+12	2.6528e+12	2.77195e+12	1.35698e+12	1.44844e+12	1.87535e+12	1.77253e+12	2.86789e+12	1.15658e+12	1.09527e+11	4.53386e+11	5.84215e+11	1.07721e+12	8.62957e+11	9.99231e+11	1.03872e+12	8.32765e+11
P06312	IGKV4-1	Fc_epsilon_receptor_(FCERI)_signaling	Innate_Immunity	5				9.29967e+08	1.02567e+08			6.13119e+09	3.08458e+08	6.19311e+08	2.51338e+09	1.64483e+09	2.08658e+09	3.2836e+08	1.76578e+08		5.58892e+08	5.99623e+07	4.38584e+08	1.09179e+09	5.84006e+08	9.30381e+08	1.8891e+09	2.96181e+08	1.98712e+09				4.75378e+09				2.06272e+09	1.97416e+09			6.49574e+09	1.4713e+09	2.42982e+09	1.66808e+09	1.95082e+09	1.84112e+09	1.02308e+09	7.81923e+08	4.50992e+07
A0A0C4DH25	IGKV3D-20	Fc_epsilon_receptor_(FCERI)_signaling	Innate_Immunity	5	2.63327e+10	2.81061e+10	9.48801e+10	1.27126e+11	9.87934e+10	1.73255e+10	7.386e+10	1.05469e+11	7.4991e+10	7.48439e+10	7.87668e+10	9.6236e+10	8.78277e+10	1.17269e+11	1.00405e+11	6.5761e+10	3.22351e+10	3.51944e+10	2.6102e+11	8.29668e+10	3.27797e+10	8.7797e+09	1.47304e+10	4.89691e+10	1.79284e+11	1.13166e+11	5.09884e+10	4.47677e+10	1.38655e+11	3.16763e+10	2.00255e+10	2.93152e+10	5.29036e+10	4.97097e+10	4.44721e+10	5.99843e+10	1.73055e+11	4.38526e+09	2.82816e+10	1.25827e+11	5.64287e+10	8.3621e+10	8.62082e+10	4.21725e+10	5.41682e+10
A0A075B6P5	IGKV2-28	Fc_epsilon_receptor_(FCERI)_signaling	Innate_Immunity	5
A2NJV5	IGKV2-29	Fc_epsilon_receptor_(FCERI)_signaling	Innate_Immunity	5					2.08577e+09			3.21904e+09	1.34876e+09	5.76222e+08	3.29985e+08	3.44127e+08	8.15043e+08																									5.93942e+08	1.23216e+09	1.04952e+08	7.65343e+08	1.113e+09		1.51789e+07	9.81684e+06
P25787	PSMA2	Fc_epsilon_receptor_(FCERI)_signaling	Innate_Immunity	8	1.35959e+09	1.99272e+09	1.29894e+09	3.55683e+09	3.01189e+09	8.51408e+09	9.01857e+09	9.70846e+09	2.12709e+09	2.08303e+09	1.94546e+09	1.29199e+10	1.82886e+09	1.8947e+09	5.63405e+09	7.10608e+08	1.03101e+09	1.58642e+09	5.71448e+08	9.45933e+08	4.31045e+10	3.22236e+10	1.73614e+10	3.33229e+10	3.54954e+10	3.66215e+09	6.79576e+09	9.79074e+08	6.22637e+08	2.33123e+09	8.36296e+08	7.5345e+08	5.18013e+09	6.54643e+09	1.85667e+09	2.38113e+09	2.25596e+10	5.27067e+09	1.22667e+10	1.04709e+10	3.29749e+09	6.79135e+09	1.21029e+10	6.30721e+09	6.30167e+09
Q99436	PSMB7	Fc_epsilon_receptor_(FCERI)_signaling	Innate_Immunity	8																																											1.74094e+09
P35998	PSMC2	Fc_epsilon_receptor_(FCERI)_signaling	Innate_Immunity	8	3.18468e+09	3.35172e+09	2.25727e+08	1.31888e+08	5.74723e+08	8.06994e+08	1.07008e+09														4.82842e+10																	1.77129e+09	2.32082e+09	4.58957e+08	1.19288e+09	1.31234e+09	9.30052e+08	2.35706e+09	4.19504e+08
O00487	PSMD14	Fc_epsilon_receptor_(FCERI)_signaling	Innate_Immunity	8	9.64367e+08	1.74128e+09	2.91341e+08	2.94082e+08	1.11574e+08	1.70227e+08	3.73814e+08																															2.24927e+08	3.29775e+08	4.33853e+08	6.20283e+08	7.76761e+08	1.8984e+09	8.90476e+08	4.0557e+08
O00232	PSMD12	Fc_epsilon_receptor_(FCERI)_signaling	Innate_Immunity	8	1.21834e+09	3.02273e+09	4.33283e+08	3.94158e+08	1.02332e+09	8.58374e+08	5.87848e+08														3.82271e+08																	1.55146e+09	2.14895e+09	1.26707e+09	3.63717e+09	2.50569e+09	1.32551e+09	3.43545e+09	1.20856e+09
P17980	PSMC3	Fc_epsilon_receptor_(FCERI)_signaling	Innate_Immunity	8	5.55442e+09	5.41194e+09	5.23896e+08	8.36046e+08	4.50709e+08	5.06127e+08	2.01147e+09																															1.44607e+09	2.64466e+08	2.18506e+08	2.83021e+08	3.39075e+08	9.40012e+08	2.25481e+09	1.15303e+08
O00231	PSMD11	Fc_epsilon_receptor_(FCERI)_signaling	Innate_Immunity	8	6.19744e+08	2.94353e+09				6.88977e+08	1.53364e+08								1.26434e+08					4.5168e+08																4.75733e+08		2.92821e+09	2.06599e+09	7.25256e+08	1.5588e+09	2.61889e+09	7.97172e+08	2.97335e+09	2.30292e+09
Q13200	PSMD2	Fc_epsilon_receptor_(FCERI)_signaling	Innate_Immunity	8	2.33744e+09	4.03144e+09	9.09605e+08	5.41526e+08	2.1888e+08	1.41039e+09	7.10472e+08	4.51404e+08						1.99694e+08																								4.20013e+09	9.49046e+08	1.55271e+09	3.89104e+09	1.27872e+09	1.42033e+09	2.76299e+09	7.69491e+08
Q15008	PSMD6	Fc_epsilon_receptor_(FCERI)_signaling	Innate_Immunity	8		1.37451e+08				1.04569e+08							7.66926e+08																	6.09477e+08								1.19371e+09	2.49206e+09	2.61834e+09	1.81301e+09	2.69754e+09	1.7611e+09	2.3022e+09	5.46858e+08
P51665	PSMD7	Fc_epsilon_receptor_(FCERI)_signaling	Innate_Immunity	8	2.81836e+09	2.79529e+09	2.61626e+09	3.73831e+09	3.79427e+09	6.70553e+09	1.73938e+09								4.62485e+08																							2.51771e+08	1.34355e+09	2.38615e+09	2.37972e+08	3.44011e+09	1.37886e+09	4.15031e+09	3.06338e+08
O43242	PSMD3	Fc_epsilon_receptor_(FCERI)_signaling	Innate_Immunity	8	1.16623e+09	1.08327e+09	1.24314e+08	1.2358e+08	7.05004e+08	2.37909e+08	6.62732e+08									1.04103e+09			4.6883e+07	2.21227e+08	3.98568e+08	7.00515e+08	7.9564e+08	3.16097e+07	2.89017e+08													5.44967e+09	4.40248e+09	2.68352e+09	3.87518e+09	3.58117e+09	1.50155e+09	6.25855e+09	5.13697e+08
P28066	PSMA5	Fc_epsilon_receptor_(FCERI)_signaling	Innate_Immunity	8	1.33925e+09	1.38001e+09	8.66182e+08	2.21707e+09	1.11761e+09	4.53809e+09	1.94044e+09	5.98889e+09	1.73243e+09	1.45533e+09	2.12952e+09	4.8247e+09	2.80405e+09	6.51814e+08	2.85959e+09	1.28531e+09	2.99059e+09		6.43719e+08	1.41478e+09	2.70844e+10	1.68153e+10	5.32961e+09	1.71667e+10	1.33352e+10	6.70247e+08	2.72878e+09	8.19428e+07					3.68942e+08	2.20949e+09	2.30965e+08	2.45603e+08	1.53774e+10	3.64475e+09	2.70415e+10	2.66664e+10	7.20296e+09	1.39021e+10	3.43567e+10	6.07175e+09	9.043e+09
P20618	PSMB1	Fc_epsilon_receptor_(FCERI)_signaling	Innate_Immunity	8	4.58846e+08	1.76989e+09	1.08662e+09	2.7918e+09	5.06107e+09	4.54176e+09	3.09607e+09	1.42982e+10	2.2337e+09	2.54489e+09	2.68328e+09	8.8193e+09	2.62031e+09	1.25863e+09	4.84162e+09	9.64842e+08	1.47895e+09	2.56679e+08	4.74012e+08	4.59588e+09	4.74635e+10	3.27431e+10	1.39759e+10	2.93366e+10	2.31982e+10	1.43709e+09	4.36863e+09	7.64312e+08	2.28599e+08	1.16585e+09		1.19201e+08	4.54561e+09	6.04354e+09	1.54529e+09	1.27676e+09	1.88226e+10	3.31458e+09	1.10636e+10	9.3268e+09	2.86175e+09	5.45194e+09	9.68719e+09	4.18269e+09	3.90537e+09
Q99460	PSMD1	Fc_epsilon_receptor_(FCERI)_signaling	Innate_Immunity	8	1.45065e+09	2.06348e+09	1.9918e+09	7.6531e+08	1.91418e+09	5.94514e+08	8.84957e+08														1.83328e+08	1.70517e+08	7.36825e+08															1.96655e+08	7.2262e+08	2.5665e+08	5.2545e+08	1.26182e+09	9.18114e+08	1.63286e+09	3.17804e+08
P01111	NRAS	Fc_epsilon_receptor_(FCERI)_signaling	Innate_Immunity	6		3.8245e+08		3.59879e+08	2.86413e+08	4.5527e+09	1.90477e+08							9.66376e+08	7.45588e+08	5.58967e+08	2.7069e+08	4.19873e+08	3.32258e+08	5.037e+07	1.71579e+08	2.42724e+08	8.32931e+07	2.0469e+08					2.39532e+08		2.10724e+08	1.15396e+08			1.55244e+08	1.44506e+08		2.09866e+09	4.09853e+08	4.19701e+08	3.66226e+08	1.06896e+08	1.9018e+08	2.66397e+08	4.11635e+08
Q14643	ITPR1	Fc_epsilon_receptor_(FCERI)_signaling	Innate_Immunity	4																								3.80902e+08													2.05217e+08
Q14573	ITPR3	Fc_epsilon_receptor_(FCERI)_signaling	Innate_Immunity	4	2.123e+08	1.37456e+09	7.38375e+07	5.03819e+08	3.5192e+09	6.89018e+08	7.51777e+08		2.41563e+09					5.57627e+08	3.62109e+08	3.50148e+08	2.21097e+08		1.61966e+09	1.12173e+09	2.55646e+09	2.62292e+09	3.9564e+09	2.23517e+09	3.34335e+09											7.89782e+08		1.23199e+10	7.11649e+09	4.63086e+09	4.01442e+09	5.71788e+09	3.82056e+09	6.83258e+09	4.02472e+09
Q14571	ITPR2	Fc_epsilon_receptor_(FCERI)_signaling	Innate_Immunity	4																				6.51753e+08	1.18516e+08	4.13463e+08	1.41241e+08	7.51148e+08	5.4359e+07												3.35056e+08	1.46702e+09	4.2124e+08	5.05254e+08	6.8582e+08	5.84756e+08	2.35064e+08	2.26333e+08	1.0771e+08
P19174	PLCG1	Fc_epsilon_receptor_(FCERI)_signaling	Innate_Immunity	5																																							1.32798e+08			2.58511e+08	2.57997e+08	1.7476e+08
P43405	SYK	Fc_epsilon_receptor_(FCERI)_signaling	Innate_Immunity	6	3.41164e+09	2.39635e+09	2.61729e+08	2.48197e+08	3.86842e+08	6.61894e+08	9.54192e+08		1.71665e+08	4.66373e+08		1.88658e+08	4.9246e+08	1.17289e+09	1.7333e+09	2.83303e+08	3.92046e+07	1.99615e+08	1.97437e+08	4.53037e+08	2.43075e+08	3.56054e+08	2.31304e+08	3.23096e+08	6.84782e+08	3.11834e+08				2.09596e+08	5.96045e+07			7.91163e+07		1.42374e+08	3.72275e+08	7.03247e+09	6.08404e+09	1.68912e+09	5.90128e+09	6.56224e+09	2.94618e+09	3.15412e+09	2.1436e+09
P42338	PIK3CB	Fc_epsilon_receptor_(FCERI)_signaling	Innate_Immunity	5	1.38164e+08	1.57165e+08	2.50991e+08		5.20394e+08		3.0461e+08				5.36041e+09				2.42647e+08				1.47296e+09	1.44335e+09	6.53643e+09	1.00135e+10	1.73608e+10	1.13015e+10	6.90663e+09													1.68577e+08	9.32092e+08	1.03804e+10	1.16664e+09	8.85687e+09	1.20585e+10	9.88308e+08	3.66245e+09
P52735	VAV2	Fc_epsilon_receptor_(FCERI)_signaling	Innate_Immunity	3		3.27375e+08			7.5994e+08										1.39966e+08																							1.22708e+09	9.1365e+08	2.49072e+09	1.10348e+09	1.65432e+09	9.09061e+08	2.07375e+09	9.34878e+08
Q9UKW4	VAV3	Fc_epsilon_receptor_(FCERI)_signaling	Innate_Immunity	3											1.60131e+08
P15498	VAV1	Fc_epsilon_receptor_(FCERI)_signaling	Innate_Immunity	5										2.0131e+09												1.09825e+09
Q13153	PAK1	Fc_epsilon_receptor_(FCERI)_signaling	Innate_Immunity	5															1.60031e+08
P06241	FYN	Fc_epsilon_receptor_(FCERI)_signaling	Innate_Immunity	7
P07948	LYN	Fc_epsilon_receptor_(FCERI)_signaling	Innate_Immunity	7	1.38193e+08	8.2304e+08			3.14495e+08	7.14027e+08	3.59129e+08							1.99798e+09	3.38544e+08	1.94667e+08		1.43833e+08	4.68034e+08	2.74799e+08		9.01046e+07			2.0145e+08								9.6916e+08	6.01747e+08		1.04816e+09		1.95111e+08	5.035e+08	4.94126e+08	1.19671e+09	1.0349e+09	3.04344e+08	1.47138e+09	1.54774e+09
P25789	PSMA4	Fc_epsilon_receptor_(FCERI)_signaling	Innate_Immunity	7							4.46573e+08	3.25366e+09	2.6829e+08	2.09265e+08	3.87463e+08	3.5735e+09	2.02375e+09	8.53653e+08	1.66758e+09	5.91885e+08	3.59333e+09	8.21264e+08		5.07649e+07	1.12592e+10	5.71794e+08	1.66099e+08	9.37893e+09	3.38539e+09		2.19925e+09						2.97587e+08	2.305e+08	2.98805e+08	3.2962e+08	1.67247e+09	1.35062e+09	2.28708e+09	2.8288e+09	3.86847e+08	2.07597e+09	3.53955e+09	2.1333e+09	7.50778e+08
P25788	PSMA3	Fc_epsilon_receptor_(FCERI)_signaling	Innate_Immunity	7	4.28162e+08	2.01535e+09	6.92727e+09	5.29209e+08	2.04378e+09	3.50036e+09	4.91098e+09	7.13369e+09	1.16521e+09	8.91456e+08	9.57859e+08	3.58175e+09	2.54501e+08	7.4114e+08	4.13964e+09	3.85913e+08	5.43097e+08	1.14239e+08	1.01891e+09	1.54772e+09	3.02774e+10	2.04523e+10	4.78925e+09	1.68846e+10	1.39673e+10	4.0212e+08	1.24895e+09	1.12705e+08		1.53279e+09	9.73491e+08	8.02469e+08	6.6803e+09	4.02343e+09	2.18342e+10	4.9309e+10	1.68277e+10	2.34637e+09	8.87077e+09	7.83013e+09	1.96962e+09	4.73926e+09	4.23245e+09	2.07897e+09	3.40395e+09
O75832	PSMD10	Fc_epsilon_receptor_(FCERI)_signaling	Innate_Immunity	7		2.44002e+08				3.61457e+08																1.2207e+10							3.62803e+07	4.84842e+07	4.50239e+07	4.71307e+07		6.178e+07	1.08335e+08	4.33953e+07		1.44093e+08	8.63497e+07		3.00088e+08	2.39071e+08	5.99912e+07	1.01779e+08
P25786	PSMA1	Fc_epsilon_receptor_(FCERI)_signaling	Innate_Immunity	7								2.31228e+09		5.09815e+08	5.82221e+08	1.16516e+09	6.28873e+08		5.76786e+08				1.8504e+09	5.12255e+08	1.69813e+10	6.55298e+09	4.26613e+09	7.66808e+09	1.16158e+10								2.15029e+08	1.00084e+09	2.95221e+08	2.40632e+08	6.62556e+09	7.60789e+08	1.39989e+09	1.08669e+09	1.82898e+08	8.90368e+08	1.16558e+09	5.6042e+08	1.32695e+09
P62195	PSMC5	Fc_epsilon_receptor_(FCERI)_signaling	Innate_Immunity	7	2.62476e+09	5.88542e+09	4.95724e+08	3.29509e+08	1.69443e+09	1.64062e+09	8.71239e+08																															1.70135e+09	7.85077e+08	2.87705e+08	1.40797e+09	7.31126e+08	2.98624e+08	2.73748e+09	2.71149e+08
P43686	PSMC4	Fc_epsilon_receptor_(FCERI)_signaling	Innate_Immunity	7	1.05119e+09	2.42107e+09		1.68508e+08		3.84347e+08	8.85351e+08																			1.39266e+09	1.88558e+09	2.33379e+09		8.77003e+08	3.25059e+09	5.66618e+09	1.36195e+09	1.1133e+09	3.32604e+09	3.21528e+09	7.64e+07	6.65339e+08	7.66761e+08	1.25198e+08	4.09801e+08	3.99648e+08	2.06635e+08	1.36014e+09	3.03671e+08
P62191	PSMC1	Fc_epsilon_receptor_(FCERI)_signaling	Innate_Immunity	7	5.36265e+08	9.00814e+08	1.09285e+09	1.0175e+09	2.04136e+08	1.19998e+08	2.21398e+08																															5.01995e+08	5.0426e+08	1.03853e+09	6.54436e+08	9.10698e+08	5.11037e+08	1.30004e+09	3.82839e+08
P28065	PSMB9	Fc_epsilon_receptor_(FCERI)_signaling	Innate_Immunity	7								2.24652e+09	1.73504e+08	5.33282e+08	4.78453e+08	1.84013e+09	3.92386e+08						2.76461e+08	4.6366e+08	1.66003e+10	8.78654e+09	1.31621e+09	7.59438e+09	1.18613e+10	1.12063e+08	2.65964e+09	4.45545e+08	2.087e+08	2.51659e+08	1.32178e+08	3.12291e+08	1.28058e+09	2.75139e+09	7.85785e+08	2.7776e+09	7.65992e+09	1.67955e+09	7.4764e+08	2.26182e+08	1.07994e+08	2.07186e+08	6.11653e+08	4.12985e+08	5.68079e+08
P28062	PSMB8	Fc_epsilon_receptor_(FCERI)_signaling	Innate_Immunity	8	2.69719e+08	3.89888e+08	1.00931e+09	1.57328e+09	9.57235e+08	2.55458e+09	1.7671e+09	5.58833e+09	2.46201e+09	1.29357e+09	8.77316e+08	6.40258e+09	1.92706e+09	3.25205e+09	9.91894e+09	3.15232e+09	8.70366e+08	2.41582e+09	1.23453e+09	9.42621e+08	1.86302e+10	2.35462e+10	4.96092e+09	2.13288e+10	1.92375e+10	2.50515e+09	5.05263e+09	1.16565e+09	4.22232e+08	8.47832e+08	3.27132e+08	3.93212e+08	1.72351e+09	4.64958e+09	6.26721e+08	1.806e+09	1.29418e+10	3.15567e+09	1.16057e+10	6.05396e+09	3.1106e+09	2.52358e+09	8.88439e+09	2.09332e+09	3.58749e+09
A5LHX3	PSMB11	Fc_epsilon_receptor_(FCERI)_signaling	Innate_Immunity	7																																								1.66022e+08
Q14997	PSME4	Fc_epsilon_receptor_(FCERI)_signaling	Innate_Immunity	7																			2.23363e+09	2.05068e+09	7.97637e+08	1.69265e+09	1.33395e+09	1.14862e+09	3.03655e+09			1.72241e+09
P28072	PSMB6	Fc_epsilon_receptor_(FCERI)_signaling	Innate_Immunity	7	9.43546e+08	6.22741e+08	1.19935e+08	2.42868e+09	4.07112e+08	2.1526e+09	1.17998e+09	6.20136e+09	4.8594e+08	1.05812e+09	7.98199e+08	2.53869e+09	2.01914e+09	4.39182e+08	4.0646e+08	8.25824e+07	3.16951e+08	7.51806e+08	3.02037e+08	2.38043e+08	3.01943e+09	4.90616e+09	1.49038e+09	2.82033e+09	1.505e+09				5.49968e+08	2.83386e+09	4.88958e+08	9.5368e+08	1.04494e+09	1.79014e+09	4.31562e+08	2.72398e+08	8.31224e+09	1.69979e+09	1.43302e+09	1.09388e+09	6.48393e+08	5.53511e+08	1.29856e+09	2.67482e+08	2.06514e+08
Q92530	PSMF1	Fc_epsilon_receptor_(FCERI)_signaling	Innate_Immunity	7																																						2.336e+08
P61289	PSME3	Fc_epsilon_receptor_(FCERI)_signaling	Innate_Immunity	7																																						4.74442e+08	8.16737e+08		2.64061e+08		7.20784e+08	2.38748e+08
P28074	PSMB5	Fc_epsilon_receptor_(FCERI)_signaling	Innate_Immunity	7	6.66433e+08		1.52259e+08	6.18799e+08	1.47344e+08	4.38879e+08	2.91456e+08	4.00326e+09	5.35388e+08	1.2723e+09	8.4308e+08	1.00993e+09	4.57479e+08	1.91449e+08	7.44816e+08	1.70681e+08	4.80573e+08	2.94928e+08	1.86714e+09	1.19478e+09	6.86197e+09	1.87547e+09	9.71232e+08	2.89338e+09	1.07952e+09	3.11576e+08	5.65094e+08						4.88882e+08	9.98426e+08	1.16965e+08		2.51397e+09	4.03216e+08	1.88125e+09	1.77681e+09	2.03119e+08	8.23289e+08	1.70189e+09	5.75684e+08	5.43993e+08
P28070	PSMB4	Fc_epsilon_receptor_(FCERI)_signaling	Innate_Immunity	7	2.21577e+08	9.419e+08	4.88674e+08	1.89199e+09	1.54885e+09	2.78501e+09	2.85808e+09	7.07331e+09	1.12513e+09	8.77694e+08	8.10679e+08	4.41298e+09	6.40504e+08	1.50227e+09	8.6541e+09	6.91305e+08		1.12161e+08	5.8942e+08	1.5071e+09	3.38078e+10	1.51266e+10	9.63362e+09	1.35174e+10	1.50557e+10	8.39007e+08	1.38519e+09	3.73513e+08	4.50026e+08	9.91222e+08	3.84077e+08	5.65144e+08	5.36952e+09	4.16043e+09	6.54815e+08	4.37955e+08	6.75586e+09	1.80895e+09	6.22056e+09	4.92428e+09	3.24272e+08	2.48611e+09	4.58567e+09	2.98668e+09	2.75124e+09
Q06323	PSME1	Fc_epsilon_receptor_(FCERI)_signaling	Innate_Immunity	7	2.19023e+09	3.74951e+09	4.61126e+08	1.13042e+09	1.1225e+09	1.46066e+09	5.26326e+08								3.01079e+08																							4.39214e+09	8.5779e+09	5.30515e+09	2.02916e+09	5.85103e+09	3.16666e+09	7.5953e+09	7.01125e+08
O00233	PSMD9	Fc_epsilon_receptor_(FCERI)_signaling	Innate_Immunity	7
P49720	PSMB3	Fc_epsilon_receptor_(FCERI)_signaling	Innate_Immunity	7	1.00417e+09	3.12162e+08	3.91271e+08	1.57093e+08	2.33973e+08	1.18933e+09	2.03254e+09	4.15807e+09	1.21637e+09	6.51464e+08	5.04505e+08	1.97839e+09	3.71383e+08	3.59712e+08	2.09222e+09	2.86021e+08	3.00923e+08	1.80326e+08	3.27092e+07	2.27935e+08	1.21737e+10	7.77421e+09	1.84457e+09	7.67631e+09	4.20334e+09	1.00349e+08	6.33859e+08			3.51503e+08			6.66287e+08	9.20945e+08	1.5127e+08	2.53764e+08	5.78772e+09	7.58244e+08	2.71561e+09	1.78395e+09	8.75407e+08	2.10713e+09	4.36598e+09	2.17836e+09	6.12748e+08
P49721	PSMB2	Fc_epsilon_receptor_(FCERI)_signaling	Innate_Immunity	7	3.3964e+08	5.54508e+08	8.18567e+07	1.76887e+09	6.84329e+08	2.00202e+09	1.77176e+09	1.0682e+10	2.5457e+09	3.78965e+09	5.57863e+09	1.05788e+10	1.38656e+09	7.51723e+08	3.24459e+09	3.41917e+08	2.45207e+08	2.84331e+08	1.18758e+09	3.56601e+09	5.11345e+10	1.32637e+10	5.24824e+09	1.21251e+10	1.7556e+10				2.37659e+08	1.20005e+09	4.60178e+08	4.83671e+08	4.2717e+09	2.87777e+09	2.52681e+09	1.48314e+09	1.36558e+10	1.4238e+09	1.24272e+09	5.85687e+08	9.60477e+08	1.27702e+09	1.78924e+09	1.11265e+09	4.54979e+08
P40306	PSMB10	Fc_epsilon_receptor_(FCERI)_signaling	Innate_Immunity	7	4.33212e+08	2.10247e+09	3.98432e+09	1.73055e+08	9.91577e+09	6.39473e+09	6.48245e+08	4.91934e+08	1.77501e+08	1.67779e+09	5.13231e+08	7.79871e+08	1.77637e+09	1.44486e+08	4.11521e+08			3.4842e+08		1.62173e+08	5.20361e+09	2.77825e+09	7.13375e+08	1.89041e+09	4.83417e+09	7.52686e+07	3.19193e+08	1.04923e+08					9.83757e+08	4.63036e+08	1.81242e+08	1.90598e+08	5.19157e+09	3.56133e+07	7.83308e+08	5.87937e+08	1.32614e+08	4.43481e+08	5.7301e+08	3.86867e+08	2.78058e+08
Q16401	PSMD5	Fc_epsilon_receptor_(FCERI)_signaling	Innate_Immunity	7	8.66117e+08	9.57574e+08	4.09068e+08		7.50688e+08	5.41887e+08								1.4381e+08	1.59741e+08			1.19337e+08																			3.08587e+09	4.08779e+09	6.99815e+08	3.9311e+08	1.09068e+09	5.52919e+08	4.54044e+08	5.19988e+09	1.28872e+08
O14818	PSMA7	Fc_epsilon_receptor_(FCERI)_signaling	Innate_Immunity	7	2.30681e+08			7.70338e+08				3.73812e+09	3.40767e+08	1.54609e+08	1.176e+09	1.70255e+09	2.45003e+08		1.39113e+09				5.26215e+09	1.3091e+09	1.53693e+10	5.59654e+09	3.18848e+09	6.68039e+09	1.4276e+10		5.63009e+08						2.07567e+08	1.21603e+08	1.34406e+08	1.15795e+08	5.50102e+09	1.16181e+09	1.86264e+09	4.87792e+09	1.85399e+09	2.74976e+09	1.71314e+09	1.41669e+09	1.20626e+09
O95999	BCL10	Fc_epsilon_receptor_(FCERI)_signaling	Innate_Immunity	4
O15530	PDPK1	Fc_epsilon_receptor_(FCERI)_signaling	Innate_Immunity	5																																							1.93843e+08					1.21505e+08
Q9BXL7	CARD11	Fc_epsilon_receptor_(FCERI)_signaling	Innate_Immunity	4
P16298	PPP3CB	Fc_epsilon_receptor_(FCERI)_signaling	Innate_Immunity	3														3.97847e+08
Q08209	PPP3CA	Fc_epsilon_receptor_(FCERI)_signaling	Innate_Immunity	3	4.16215e+08	8.70831e+08			2.75256e+06	1.30433e+09									9.90957e+08																							4.16039e+08	2.66036e+09	4.09466e+08	4.03015e+08	5.29097e+08	1.96391e+07	3.33969e+08	4.51356e+08
Q13469	NFATC2	Fc_epsilon_receptor_(FCERI)_signaling	Innate_Immunity	3																			7.88323e+08	1.52259e+09	2.08504e+09	2.04179e+09	1.98577e+09	8.69755e+08	3.38842e+09
Q12968	NFATC3	Fc_epsilon_receptor_(FCERI)_signaling	Innate_Immunity	3		9.20254e+08
O95644	NFATC1	Fc_epsilon_receptor_(FCERI)_signaling	Innate_Immunity	3							5.43737e+08			1.47019e+08										8.60427e+07	1.11108e+09	1.27661e+09	8.72361e+08	5.14463e+08	4.45982e+08
Q13177	PAK2	Fc_epsilon_receptor_(FCERI)_signaling	Innate_Immunity	5	1.44367e+08	6.81271e+08	1.07792e+08	2.08764e+08	9.26441e+07	2.47377e+08	2.62138e+08
Q9UQC2	GAB2	Fc_epsilon_receptor_(FCERI)_signaling	Innate_Immunity	2																			2.64505e+10
Q04759	PRKCQ	Fc_epsilon_receptor_(FCERI)_signaling	Innate_Immunity	2												1.67914e+08
Q7LDG7	RASGRP2	Fc_epsilon_receptor_(FCERI)_signaling	Innate_Immunity	2																																										4.21759e+08
Q8TDF6	RASGRP4	Fc_epsilon_receptor_(FCERI)_signaling	Innate_Immunity	2	1.14467e+08	1.31072e+08	6.11099e+07	9.63033e+08					1.57599e+08
P42681	TXK	Fc_epsilon_receptor_(FCERI)_signaling	Innate_Immunity	1																	3.256e+09
P42680	TEC	Fc_epsilon_receptor_(FCERI)_signaling	Innate_Immunity	2
Q08881	ITK	Fc_epsilon_receptor_(FCERI)_signaling	Innate_Immunity	2							2.06489e+09																6.7281e+08
P27361	MAPK3	FcGamma_receptor_FCGR_dependent_phagocytosis	Innate_Immunity	7	3.79501e+08	1.40009e+09	2.15014e+09	8.74197e+08	7.15096e+08	4.09912e+09	9.6451e+08		6.2181e+08					4.53625e+08	1.97909e+09				8.98148e+07	2.63559e+08		1.60676e+09	7.70888e+08	9.18104e+08	2.10113e+08							2.08433e+08			3.09771e+08			1.01791e+10	1.382e+10	8.43944e+09	7.96372e+09	8.34097e+09	6.72863e+09	9.14949e+09	6.13117e+09
Q06187	BTK	FcGamma_receptor_FCGR_dependent_phagocytosis	Innate_Immunity	6
P16885	PLCG2	FcGamma_receptor_FCGR_dependent_phagocytosis	Innate_Immunity	6																																										3.46109e+07	3.40248e+07	8.70296e+07	1.83405e+08
P01742	IGHV1-69	FcGamma_receptor_FCGR_dependent_phagocytosis	Innate_Immunity	5								9.43251e+08	1.08776e+08	2.68932e+08	1.47656e+08	3.44596e+08	6.36744e+08	8.2508e+08	9.86945e+08	7.96078e+08										1.07728e+09		1.23122e+08					3.74966e+08			1.72518e+08	7.07619e+08	7.67726e+08		3.67354e+09	1.01791e+09	2.25655e+09
P01766	IGHV3-13	FcGamma_receptor_FCGR_dependent_phagocytosis	Innate_Immunity	5	4.32619e+08			3.03467e+08	1.87816e+08									3.46101e+09	1.99227e+09	1.35777e+09	2.57334e+08	5.63666e+08	7.94472e+08														9.6575e+08	2.79488e+07	9.89213e+08	1.04187e+09	9.12018e+08
P01772	IGHV3-33	FcGamma_receptor_FCGR_dependent_phagocytosis	Innate_Immunity	5	1.24691e+09	3.38688e+09	3.04694e+10	2.8652e+10	1.77062e+10	2.02598e+09	1.16131e+10	1.61725e+10	7.74303e+09	5.88422e+09	7.03471e+09	9.18456e+09	1.62524e+10	3.38437e+10	3.16694e+10	1.23217e+10	7.91865e+09	1.01989e+10	1.65142e+10	6.43339e+09	8.4599e+08	2.2738e+09	2.71403e+09	7.25253e+09	2.51024e+10	2.23944e+10	7.66984e+09	7.3066e+09	3.97119e+08			2.56841e+08	3.74034e+09	3.88791e+09	5.00148e+09	2.38238e+09	3.98382e+10	3.20376e+09	6.04247e+09	3.05208e+10	1.23064e+10	1.70754e+10	1.63649e+10	1.14766e+10	1.08747e+10
P01782	IGHV3-9	FcGamma_receptor_FCGR_dependent_phagocytosis	Innate_Immunity	5	1.12071e+09	1.95882e+08	4.63559e+08	4.00544e+08	6.40011e+09	6.39366e+08	1.187e+09	1.22883e+10	1.62762e+09	1.70534e+09	2.94426e+09	3.81424e+09	1.43159e+09	2.10597e+10	2.72212e+10	1.26576e+10	7.46155e+09	1.40017e+10	1.74755e+10	5.69572e+09	8.39998e+08	3.53432e+09	4.74714e+09	6.24626e+09	6.31987e+09	1.11137e+10	6.01514e+09	7.41256e+09	3.61952e+09	6.43081e+08	3.89729e+08	3.30459e+08	6.94632e+09	2.2095e+09	2.1594e+09	2.525e+09	5.45656e+09	4.03381e+08	3.29251e+08	2.16849e+09	1.94431e+09	1.53029e+09		3.14174e+08	1.23258e+09
P01817	IGHV2-5	FcGamma_receptor_FCGR_dependent_phagocytosis	Innate_Immunity	5														2.09636e+09	2.57683e+09	1.25456e+09	1.56075e+09	1.26407e+09	8.94555e+08	1.19557e+09	1.20984e+08		3.47946e+08	7.64592e+08	4.77525e+09				5.88817e+08	6.96001e+08	6.57898e+08	4.94046e+08	5.807e+08	3.73128e+08		6.9554e+08	2.12979e+09	5.18463e+08	1.6057e+09	6.82175e+09	2.29208e+09	3.21135e+09	1.0778e+09	1.30209e+09	7.02666e+08
P01767	IGHV3-53	FcGamma_receptor_FCGR_dependent_phagocytosis	Innate_Immunity	5				3.88281e+08
P01824	IGHV4-39	FcGamma_receptor_FCGR_dependent_phagocytosis	Innate_Immunity	5	5.9002e+07	1.87241e+09	2.16325e+09	1.45811e+10	7.11072e+09	5.53349e+08	4.36175e+09	3.60979e+09	5.01321e+08	4.70806e+08	7.82367e+08	2.66269e+09	1.55674e+09	6.13988e+09	4.67326e+09	2.56335e+09	2.72007e+09	4.06267e+09	3.40322e+10	3.04538e+10	5.1774e+08	1.81137e+08	9.7567e+08	3.76554e+08	3.66467e+09	7.79336e+08	6.47998e+08	6.28158e+08	2.19429e+09	7.06227e+08	6.14451e+08	6.88496e+08	2.15782e+09	1.61815e+09	5.21472e+08	5.61137e+08	6.37344e+09	3.73576e+09	1.8656e+10	6.74192e+10	1.5336e+10	2.23036e+10	1.34789e+10	4.59817e+09	1.21472e+10
P23083	IGHV1-2	FcGamma_receptor_FCGR_dependent_phagocytosis	Innate_Immunity	5	1.52114e+09	3.34291e+09	1.24649e+10	1.43863e+10	1.16215e+10	2.91569e+09	1.23865e+10	2.81258e+10	7.1494e+09	5.90791e+09	8.99476e+09	1.57616e+10	9.15981e+09	4.67444e+10	5.11947e+10	1.93945e+10	1.03645e+10	1.37136e+10	7.87847e+10	3.63067e+10	8.14554e+09	5.79115e+09	1.95404e+10	3.38127e+10	2.22003e+11	6.50638e+09	4.53207e+09	1.39434e+10	2.46359e+10	9.14948e+09	7.78084e+09	7.35256e+09	1.92711e+10	1.98482e+10	1.96207e+10	2.2873e+10	3.01164e+11	2.73436e+09	7.8697e+09	5.22756e+10	3.50116e+10	3.31558e+10	2.70326e+10	2.23085e+10	1.22983e+10
P01860	IGHG3	FcGamma_receptor_FCGR_dependent_phagocytosis	Innate_Immunity	2	6.03632e+10	6.88055e+10	4.81938e+10	1.43274e+10	1.61744e+10	1.92028e+09	2.97926e+09	1.35795e+11	1.92734e+10	1.62902e+10	8.61388e+09	2.02367e+10	7.93514e+10	1.66985e+10	3.0224e+10	1.3258e+10	7.84283e+08	5.97957e+09	2.39112e+09	1.54311e+09	1.04992e+11	5.53399e+10	4.31798e+09	5.15106e+09	1.96508e+09	2.85974e+09	2.09481e+09	1.52214e+09	5.74922e+10	2.27255e+10	2.06243e+10	1.9517e+10	4.24026e+10	4.85985e+10	1.387e+10	1.8528e+10	3.77406e+10	3.13739e+09	2.51151e+09	2.74795e+10	6.30896e+10	5.91793e+10	6.06301e+10	9.54047e+10	3.05677e+10
P01701	IGLV1-51	FcGamma_receptor_FCGR_dependent_phagocytosis	Innate_Immunity	5	2.38358e+09	6.11618e+09	1.41992e+10	1.66794e+10	8.73929e+09	4.48389e+09	1.89296e+10	3.09684e+10	1.60682e+10	1.48894e+10	1.59185e+10	2.43355e+10	1.77919e+10	2.31756e+10	2.33983e+10	9.99497e+09	1.01136e+10	1.27095e+10	5.62238e+10	1.84913e+10	2.40317e+09	1.30936e+09	5.82462e+09	1.54734e+10	2.56895e+10	7.74882e+09	1.03359e+09	3.11053e+09	6.72608e+09	5.58625e+09	6.64417e+09	5.36602e+09	5.84241e+09	4.31994e+09	3.25727e+09	5.88418e+09	3.79909e+10	1.56023e+09	2.92565e+08	4.28088e+09	2.482e+09	1.3258e+09	1.98962e+09	2.39513e+09	4.27566e+09
P01715	IGLV3-1	FcGamma_receptor_FCGR_dependent_phagocytosis	Innate_Immunity	5			9.49327e+08	2.2331e+08		3.53518e+08	4.84078e+08							2.2256e+08	2.56069e+08	2.26801e+08	8.89515e+07	4.49185e+09	1.83413e+09		5.87576e+08	5.20875e+08	1.86948e+09	2.23247e+10	6.13995e+09	5.34266e+09	3.29485e+09	1.20237e+10										3.06314e+07	1.3955e+08	1.31274e+08	9.03164e+07	7.09647e+08	3.15079e+08	1.02862e+09	7.26148e+08
P01721	IGLV6-57	FcGamma_receptor_FCGR_dependent_phagocytosis	Innate_Immunity	5																																								4.41313e+08	4.44452e+08	3.77149e+08	8.66715e+08	4.47834e+08	1.27861e+09
P01714	IGLV3-19	FcGamma_receptor_FCGR_dependent_phagocytosis	Innate_Immunity	5	5.15568e+07	2.34917e+08	2.54574e+09	8.05427e+08	1.76851e+08	1.40123e+08	1.84563e+09	2.63184e+10	1.05992e+10	8.68657e+09	1.84932e+09	1.37177e+10	1.02412e+10	5.16478e+08	1.54884e+09	4.34359e+07	4.32222e+09	3.40331e+09	1.7256e+09	2.24167e+09	1.82107e+07	2.01837e+08	1.12874e+08	2.85763e+08	2.69032e+06				8.07534e+09	1.05429e+09	7.1283e+08	1.27896e+09	1.4521e+10	3.91807e+09	7.63272e+09	7.1033e+09	7.46029e+09	8.13555e+08	4.54673e+09	1.8247e+09	1.96446e+09	1.13209e+10	3.68748e+09	2.95404e+09	4.30823e+08
P80748	IGLV3-21	FcGamma_receptor_FCGR_dependent_phagocytosis	Innate_Immunity	5	8.74554e+08	9.24421e+08	8.75393e+08	1.67585e+09	3.3369e+09	3.29292e+08	2.55601e+09	1.0508e+09	4.69474e+08	5.44033e+08	4.7096e+08	3.13785e+08	5.76556e+08	2.68072e+09	3.10615e+09	2.78299e+09	1.72028e+09	1.79671e+09	3.91002e+10	3.94763e+10	2.35052e+09		3.59011e+08	1.5859e+09	7.32926e+08	1.53106e+10	8.21258e+09	7.80118e+09	1.08057e+10	6.14274e+09	3.34506e+09	9.29755e+08	9.9559e+09	5.35036e+09	1.70904e+09	3.44313e+09	4.6742e+09	5.6159e+08	3.89686e+09	3.16347e+09	3.21784e+09	7.87573e+09	2.28989e+09	1.47219e+09	4.45033e+08
P01703	IGLV1-40	FcGamma_receptor_FCGR_dependent_phagocytosis	Innate_Immunity	5	1.97273e+09	1.69527e+09	4.48696e+09	3.84659e+09	2.15063e+09	6.9172e+08	1.88107e+09	2.52862e+09	4.24469e+09	1.99877e+09	3.8376e+09	2.75815e+09	3.27321e+09	5.01086e+09	6.76726e+09	3.4912e+09	1.36109e+09	4.18461e+09	3.79516e+10	1.09422e+10	1.51892e+09	4.94671e+08	7.5506e+09	3.90157e+09	1.21044e+10	7.07856e+09	3.81053e+09	6.59112e+09	7.07417e+09	3.92045e+09	1.67245e+09	3.16873e+09	7.7214e+09	5.86945e+09	1.14295e+09	1.18268e+09	8.75394e+09	2.25364e+08	4.0504e+09	1.31952e+10	2.19002e+09	7.11121e+09	4.33036e+09	3.3956e+09	1.98267e+09
P04211	IGLV7-43	FcGamma_receptor_FCGR_dependent_phagocytosis	Innate_Immunity	5	2.6452e+09	2.95064e+09	2.39262e+10	2.72788e+10	8.66753e+09	1.69403e+09	7.1684e+09	1.77135e+10	8.0382e+09	1.00171e+10	7.30502e+09	1.00179e+10	1.54368e+10	1.23298e+10	1.18322e+10	4.91365e+09	4.80468e+09	7.72373e+09	2.89878e+09	2.97902e+08	2.69649e+07	6.47809e+07	9.42611e+07	5.21773e+08	5.36929e+09	9.3462e+09	9.97524e+08	1.82313e+09	1.57183e+10	4.35636e+09	6.29908e+09	6.3506e+09	1.03111e+10	5.39505e+09	2.45647e+09	1.71963e+09	2.82394e+09	2.55351e+08	3.09674e+08	1.84337e+09	1.77665e+09	3.25542e+09	1.24249e+09	1.37519e+09	1.22306e+09
P01699	IGLV1-44	FcGamma_receptor_FCGR_dependent_phagocytosis	Innate_Immunity	5	1.60473e+10	1.21006e+10	4.84003e+10	3.28454e+10	7.09934e+10	1.51717e+10	2.66597e+10	6.67966e+10	5.28085e+10	7.58246e+10	7.93869e+10	8.829e+10	7.23264e+10	5.58466e+10	4.92746e+10	2.39739e+10	7.11761e+09	1.48628e+10	7.64331e+10	3.92667e+10	9.83921e+09	4.08679e+09	1.56663e+10	5.99249e+10	1.08146e+11	4.19063e+10	1.76629e+10	2.58884e+10	1.03177e+10	1.88603e+09	1.45624e+09	2.05195e+09	2.61184e+10	3.31385e+10	1.60925e+10	2.00211e+10	1.6915e+11	3.48757e+09	6.68971e+09	2.90601e+10	1.80837e+10	3.20391e+10	1.26799e+10	8.36176e+09	1.33709e+10
P01718	IGLV3-27	FcGamma_receptor_FCGR_dependent_phagocytosis	Innate_Immunity	5								7.16757e+08	4.74665e+08	8.58535e+08	7.21891e+08	6.75701e+08	5.49364e+08																									7.31062e+08	5.59826e+07	4.04873e+08	1.75267e+08	7.60926e+08	4.53035e+08	8.82814e+08	2.47705e+08
P01704	IGLV2-14	FcGamma_receptor_FCGR_dependent_phagocytosis	Innate_Immunity	5	1.10253e+10	9.87819e+09	1.27363e+10	1.02472e+10	1.73735e+10	3.95326e+09	2.6328e+10	1.22939e+10	7.66254e+09	1.66977e+10	9.94202e+09	8.58342e+09	1.61237e+10	1.85386e+10	4.5507e+10	1.80393e+10	1.17143e+10	1.54127e+10	7.9627e+10	3.41143e+10	4.55754e+09	3.58958e+09	3.38822e+10	3.87019e+10	6.80876e+10	1.8525e+09	2.48746e+09	2.7557e+09	2.68061e+10	9.96659e+09	1.01468e+10	1.37905e+10	8.28907e+09	1.34889e+10	1.2733e+10	1.23703e+10	1.36916e+11	3.12923e+09	1.05662e+10	3.68949e+10	2.1264e+10	1.59605e+10	9.97484e+09	1.02087e+10	4.26663e+09
P01834	IGKC	FcGamma_receptor_FCGR_dependent_phagocytosis	Innate_Immunity	5	7.27707e+11	5.96687e+11	1.16558e+12	7.69653e+11	9.52173e+11	6.13061e+11	6.361e+11	2.87881e+12	2.26925e+12	5.95075e+12	3.28805e+12	4.08281e+12	5.89261e+12	3.24234e+12	7.04249e+12	1.7731e+12	1.78306e+12	2.11833e+12	2.92002e+12	1.49918e+12	4.9028e+11	2.04545e+11	2.28547e+11	5.69909e+11	8.97223e+11	1.72002e+12	8.83582e+11	8.72887e+11	3.08485e+12	2.6528e+12	2.77195e+12	1.35698e+12	1.44844e+12	1.87535e+12	1.77253e+12	2.86789e+12	1.15658e+12	1.09527e+11	4.53386e+11	5.84215e+11	1.07721e+12	8.62957e+11	9.99231e+11	1.03872e+12	8.32765e+11
P06312	IGKV4-1	FcGamma_receptor_FCGR_dependent_phagocytosis	Innate_Immunity	5				9.29967e+08	1.02567e+08			6.13119e+09	3.08458e+08	6.19311e+08	2.51338e+09	1.64483e+09	2.08658e+09	3.2836e+08	1.76578e+08		5.58892e+08	5.99623e+07	4.38584e+08	1.09179e+09	5.84006e+08	9.30381e+08	1.8891e+09	2.96181e+08	1.98712e+09				4.75378e+09				2.06272e+09	1.97416e+09			6.49574e+09	1.4713e+09	2.42982e+09	1.66808e+09	1.95082e+09	1.84112e+09	1.02308e+09	7.81923e+08	4.50992e+07
A0A0C4DH25	IGKV3D-20	FcGamma_receptor_FCGR_dependent_phagocytosis	Innate_Immunity	5	2.63327e+10	2.81061e+10	9.48801e+10	1.27126e+11	9.87934e+10	1.73255e+10	7.386e+10	1.05469e+11	7.4991e+10	7.48439e+10	7.87668e+10	9.6236e+10	8.78277e+10	1.17269e+11	1.00405e+11	6.5761e+10	3.22351e+10	3.51944e+10	2.6102e+11	8.29668e+10	3.27797e+10	8.7797e+09	1.47304e+10	4.89691e+10	1.79284e+11	1.13166e+11	5.09884e+10	4.47677e+10	1.38655e+11	3.16763e+10	2.00255e+10	2.93152e+10	5.29036e+10	4.97097e+10	4.44721e+10	5.99843e+10	1.73055e+11	4.38526e+09	2.82816e+10	1.25827e+11	5.64287e+10	8.3621e+10	8.62082e+10	4.21725e+10	5.41682e+10
A0A075B6P5	IGKV2-28	FcGamma_receptor_FCGR_dependent_phagocytosis	Innate_Immunity	5
A2NJV5	IGKV2-29	FcGamma_receptor_FCGR_dependent_phagocytosis	Innate_Immunity	5					2.08577e+09			3.21904e+09	1.34876e+09	5.76222e+08	3.29985e+08	3.44127e+08	8.15043e+08																									5.93942e+08	1.23216e+09	1.04952e+08	7.65343e+08	1.113e+09		1.51789e+07	9.81684e+06
P55160	NCKAP1L	FcGamma_receptor_FCGR_dependent_phagocytosis	Innate_Immunity	2		1.69681e+08																																								1.11127e+08
Q13393	PLD1	FcGamma_receptor_FCGR_dependent_phagocytosis	Innate_Immunity	2		1.028e+08	1.13201e+08		1.87755e+08	8.29568e+08	1.81662e+08													1.53181e+09				2.56302e+07	3.87918e+07													1.67428e+09	2.08844e+09	1.79067e+09	1.03991e+09	1.97095e+09	8.15882e+08	1.64099e+09	2.1116e+08
P08238	HSP90AB1	FcGamma_receptor_FCGR_dependent_phagocytosis	Innate_Immunity	3	2.50968e+10	2.78992e+10	1.64761e+10	1.54972e+09	4.40137e+09	1.39863e+10	2.27292e+09			2.42383e+08				1.49246e+09	4.63913e+09	1.28099e+09	8.72157e+08	7.69918e+08	4.95336e+08					9.11079e+08	6.38299e+08	1.8271e+08	8.47995e+07	8.1094e+07										1.2253e+10	1.51496e+10	5.02326e+09	1.17869e+10	1.31827e+10	9.75017e+09	1.65535e+10	6.23386e+09
P61160	ACTR2	FcGamma_receptor_FCGR_dependent_phagocytosis	Innate_Immunity	2	5.77454e+09	1.12622e+10	8.12259e+08	1.5384e+09	9.59593e+08	5.425e+09	1.1038e+09							1.38172e+09	2.22972e+09	7.66863e+08	5.02695e+08	5.96461e+08							3.52307e+08										8.91946e+08			1.15666e+10	1.33018e+10	3.94721e+09	5.74832e+09	7.26251e+09	3.82067e+09	6.46252e+09	2.18001e+09
P07900	HSP90AA1	FcGamma_receptor_FCGR_dependent_phagocytosis	Innate_Immunity	3	2.5454e+10	2.4839e+10	2.38063e+09	5.97227e+09	1.7444e+09	1.07545e+10	7.39292e+09	3.55807e+08				1.19025e+08		2.41459e+09	2.4234e+09	5.20637e+08	1.19989e+09	9.67823e+08		1.87005e+08	1.25591e+08	1.7728e+08		6.55807e+08	2.21299e+08									7.7592e+07	1.63208e+09	7.7661e+08		1.34727e+10	2.06544e+10	1.13396e+10	1.34564e+10	1.74475e+10	1.29614e+10	1.88655e+10	9.77959e+09
O15511	ARPC5	FcGamma_receptor_FCGR_dependent_phagocytosis	Innate_Immunity	2	2.63817e+08	9.21912e+08	6.96278e+07	1.56546e+08		7.96697e+08								3.83677e+08	8.62138e+08		1.82343e+08	2.99592e+08																				3.24939e+09	4.83611e+09	5.45013e+09	1.49097e+08	5.90019e+09	3.1469e+09	3.85273e+08	1.1117e+09
Q05655	PRKCD	FcGamma_receptor_FCGR_dependent_phagocytosis	Innate_Immunity	4	1.34376e+09	1.58691e+09		3.28538e+08	1.95999e+08	3.73907e+09	2.26065e+08				1.42656e+09			2.2682e+08	1.88456e+08			1.32644e+08			1.09909e+08	4.55107e+07	1.12994e+08	1.56232e+08	2.28875e+08													4.53242e+09	2.13725e+09	1.92167e+09	4.34351e+09	3.16167e+09	1.08727e+09	3.80459e+09	1.83228e+09
P09769	FGR	FcGamma_receptor_FCGR_dependent_phagocytosis	Innate_Immunity	2	3.22068e+08	1.26963e+08													1.13479e+08				8.13033e+08	1.54537e+09	1.59755e+09	1.28396e+09	1.42662e+09	4.36914e+08	1.0724e+09
Q14643	ITPR1	FcGamma_receptor_FCGR_dependent_phagocytosis	Innate_Immunity	4																								3.80902e+08													2.05217e+08
Q14573	ITPR3	FcGamma_receptor_FCGR_dependent_phagocytosis	Innate_Immunity	4	2.123e+08	1.37456e+09	7.38375e+07	5.03819e+08	3.5192e+09	6.89018e+08	7.51777e+08		2.41563e+09					5.57627e+08	3.62109e+08	3.50148e+08	2.21097e+08		1.61966e+09	1.12173e+09	2.55646e+09	2.62292e+09	3.9564e+09	2.23517e+09	3.34335e+09											7.89782e+08		1.23199e+10	7.11649e+09	4.63086e+09	4.01442e+09	5.71788e+09	3.82056e+09	6.83258e+09	4.02472e+09
Q14571	ITPR2	FcGamma_receptor_FCGR_dependent_phagocytosis	Innate_Immunity	4																				6.51753e+08	1.18516e+08	4.13463e+08	1.41241e+08	7.51148e+08	5.4359e+07												3.35056e+08	1.46702e+09	4.2124e+08	5.05254e+08	6.8582e+08	5.84756e+08	2.35064e+08	2.26333e+08	1.0771e+08
Q8IV08	PLD3	FcGamma_receptor_FCGR_dependent_phagocytosis	Innate_Immunity	1		1.52516e+08		3.25983e+08	1.16533e+08		6.29338e+07	4.62936e+08	5.3832e+07	9.23955e+07	9.5474e+07	1.49999e+08	1.41657e+08						4.43648e+09	5.74757e+09	2.56789e+09	1.70687e+08	7.85939e+08	6.58265e+08	7.81244e+08				7.80371e+08			8.47565e+07	2.84678e+09	2.01545e+08		1.25903e+08	1.76328e+08	1.39963e+09	1.06068e+10	1.89961e+10	2.00705e+09	6.32251e+09	4.49394e+09	1.08951e+09	1.32161e+09
O14939	PLD2	FcGamma_receptor_FCGR_dependent_phagocytosis	Innate_Immunity	1						1.36438e+08																								1.97621e+08	1.52681e+09	6.20885e+08										1.23262e+08
P19174	PLCG1	FcGamma_receptor_FCGR_dependent_phagocytosis	Innate_Immunity	5																																							1.32798e+08			2.58511e+08	2.57997e+08	1.7476e+08
P09693	CD3G	FcGamma_receptor_FCGR_dependent_phagocytosis	Innate_Immunity	4
P12314	FCGR1A	FcGamma_receptor_FCGR_dependent_phagocytosis	Innate_Immunity	4																		1.07319e+09									5.02958e+08
P43405	SYK	FcGamma_receptor_FCGR_dependent_phagocytosis	Innate_Immunity	6	3.41164e+09	2.39635e+09	2.61729e+08	2.48197e+08	3.86842e+08	6.61894e+08	9.54192e+08		1.71665e+08	4.66373e+08		1.88658e+08	4.9246e+08	1.17289e+09	1.7333e+09	2.83303e+08	3.92046e+07	1.99615e+08	1.97437e+08	4.53037e+08	2.43075e+08	3.56054e+08	2.31304e+08	3.23096e+08	6.84782e+08	3.11834e+08				2.09596e+08	5.96045e+07			7.91163e+07		1.42374e+08	3.72275e+08	7.03247e+09	6.08404e+09	1.68912e+09	5.90128e+09	6.56224e+09	2.94618e+09	3.15412e+09	2.1436e+09
P42338	PIK3CB	FcGamma_receptor_FCGR_dependent_phagocytosis	Innate_Immunity	5	1.38164e+08	1.57165e+08	2.50991e+08		5.20394e+08		3.0461e+08				5.36041e+09				2.42647e+08				1.47296e+09	1.44335e+09	6.53643e+09	1.00135e+10	1.73608e+10	1.13015e+10	6.90663e+09													1.68577e+08	9.32092e+08	1.03804e+10	1.16664e+09	8.85687e+09	1.20585e+10	9.88308e+08	3.66245e+09
Q02156	PRKCE	FcGamma_receptor_FCGR_dependent_phagocytosis	Innate_Immunity	1			7.88434e+08		4.50531e+08	3.7133e+08	7.17031e+08																						9.2491e+07														4.40821e+08
O60733	PLA2G6	FcGamma_receptor_FCGR_dependent_phagocytosis	Innate_Immunity	1
O15144	ARPC2	FcGamma_receptor_FCGR_dependent_phagocytosis	Innate_Immunity	1	4.73035e+09	7.41841e+09	2.7115e+08	1.41557e+09		3.28976e+09	4.47165e+09							1.13451e+09	5.96133e+08	6.09184e+08	1.86512e+08	2.03227e+08																				1.07884e+10	6.32171e+09	4.55487e+09	3.29653e+09	2.78743e+09	2.62599e+09	2.88775e+09	2.53133e+09
O15145	ARPC3	FcGamma_receptor_FCGR_dependent_phagocytosis	Innate_Immunity	1	2.08295e+09	3.40547e+09	1.41729e+08	1.00525e+08	1.11007e+08	9.57522e+08								3.55533e+08	4.77758e+08																							1.1644e+10	6.86469e+09	3.91022e+09	3.47861e+09	4.17496e+09	3.44831e+09	6.7588e+09	2.849e+09
O00401	WASL	FcGamma_receptor_FCGR_dependent_phagocytosis	Innate_Immunity	1																																						4.94398e+07	1.62846e+08	1.35097e+08	1.24183e+08	1.05292e+08	8.61818e+07	4.23712e+08	5.2623e+08
P42768	WAS	FcGamma_receptor_FCGR_dependent_phagocytosis	Innate_Immunity	2																																			3.46242e+08
P60953	CDC42	FcGamma_receptor_FCGR_dependent_phagocytosis	Innate_Immunity	3	7.2317e+09	5.66199e+09	1.64641e+09	2.47054e+09	5.06527e+09	1.60743e+10	2.7414e+09	8.30068e+08	9.53875e+07	2.81086e+09	1.52634e+09	1.66657e+09	1.51746e+09	6.29313e+09	3.99298e+09	3.04014e+09	1.94511e+09	7.63027e+08	3.2781e+08	1.29911e+08	2.3748e+08	7.24881e+08	5.1107e+08	1.06096e+09	3.89212e+08	1.6195e+09	5.66756e+08	6.29764e+08	2.9139e+09	2.68655e+09	2.91097e+09	2.49414e+09	6.4725e+08	1.13245e+09	2.57173e+09	3.32422e+09	2.45485e+09	1.48041e+10	9.1841e+09	8.84098e+09	2.48743e+09	6.24766e+09	6.99277e+09	1.34343e+10	8.72901e+09
P16333	NCK1	FcGamma_receptor_FCGR_dependent_phagocytosis	Innate_Immunity	3																																				7.61009e+08
Q9NZQ3	NCKIPSD	FcGamma_receptor_FCGR_dependent_phagocytosis	Innate_Immunity	1																					1.15373e+08	1.31594e+09		1.30847e+08	1.32447e+08
O43516	WIPF1	FcGamma_receptor_FCGR_dependent_phagocytosis	Innate_Immunity	1																1.63546e+09																											3.88592e+08
Q8TF74	WIPF2	FcGamma_receptor_FCGR_dependent_phagocytosis	Innate_Immunity	1
Q9Y2A7	NCKAP1	FcGamma_receptor_FCGR_dependent_phagocytosis	Innate_Immunity	1	2.98047e+09	2.56255e+09	6.02824e+09	1.30661e+08	3.49306e+08	4.93196e+09	1.05071e+09							4.55781e+08	8.37586e+08	1.00698e+08	1.39846e+08	3.04456e+08	1.70736e+08																			6.20293e+09	5.42848e+09	2.63096e+09	3.82579e+09	3.12528e+09	2.91533e+09	6.32822e+09	4.65386e+09
Q9NYB9	ABI2	FcGamma_receptor_FCGR_dependent_phagocytosis	Innate_Immunity	1
Q8IZP0	ABI1	FcGamma_receptor_FCGR_dependent_phagocytosis	Innate_Immunity	1		2.92399e+08			1.19371e+09	2.8677e+08																																1.59984e+08	4.21066e+07					1.45493e+08
Q9UPY6	WASF3	FcGamma_receptor_FCGR_dependent_phagocytosis	Innate_Immunity	1
Q9Y6W5	WASF2	FcGamma_receptor_FCGR_dependent_phagocytosis	Innate_Immunity	1
Q96F07	CYFIP2	FcGamma_receptor_FCGR_dependent_phagocytosis	Innate_Immunity	1	1.66043e+09	2.12394e+09	2.49542e+08	8.31573e+08	2.06738e+08	4.22982e+09	2.05999e+08							5.21428e+08	4.8426e+08	4.10045e+08	3.15927e+07	6.6188e+07	1.7829e+08		4.92305e+08				6.37214e+08					1.87132e+08	2.0495e+09	7.82874e+08			9.03125e+08	7.66595e+08		8.96324e+09	1.20505e+10	1.12429e+10	4.19166e+09	8.97215e+09	3.55639e+09	6.57343e+09	6.93164e+09
P35579	MYH9	FcGamma_receptor_FCGR_dependent_phagocytosis	Innate_Immunity	1	2.15156e+11	1.12153e+11	1.57632e+10	5.71628e+09	8.95036e+09	3.65103e+10	1.28559e+10	1.41731e+08	5.02504e+08	1.8916e+07		2.1866e+07	1.28568e+08	9.63455e+09	2.53763e+10	1.7099e+09	3.88842e+09	4.33348e+09	4.33951e+08	2.57719e+08	2.20293e+08	7.51655e+07	2.30408e+07	2.37334e+08	1.1707e+09				4.79897e+08	1.18204e+09	6.81244e+09	2.63383e+09	3.3499e+08	1.31496e+09	1.31289e+10	4.98072e+09	1.29454e+09	8.35253e+10	8.16702e+10	2.37578e+10	2.732e+10	3.73134e+10	4.07036e+10	7.30331e+10	2.20939e+10
Q13459	MYO9B	FcGamma_receptor_FCGR_dependent_phagocytosis	Innate_Immunity	1		5.80829e+07																											1.60616e+09										8.3454e+07		1.97627e+08
O00159	MYO1C	FcGamma_receptor_FCGR_dependent_phagocytosis	Innate_Immunity	1	2.19958e+09	2.67914e+09	1.30949e+09	1.93282e+09	7.26566e+08	2.00523e+10	1.03673e+09						1.25143e+08	4.00102e+09	2.50959e+09	9.4448e+08	6.73623e+08	1.0149e+09								5.91355e+08											8.40749e+08	2.49649e+10	2.50377e+10	1.50937e+10	5.31339e+09	6.87594e+09	7.53508e+09	9.56551e+09	8.2558e+09
Q9UKX2	MYH2	FcGamma_receptor_FCGR_dependent_phagocytosis	Innate_Immunity	1															2.73419e+09			2.52207e+08							3.43098e+08				5.34656e+08									1.05917e+08	3.09346e+08	2.10422e+08		7.1388e+07	8.92314e+07
P52735	VAV2	FcGamma_receptor_FCGR_dependent_phagocytosis	Innate_Immunity	3		3.27375e+08			7.5994e+08										1.39966e+08																							1.22708e+09	9.1365e+08	2.49072e+09	1.10348e+09	1.65432e+09	9.09061e+08	2.07375e+09	9.34878e+08
Q9UKW4	VAV3	FcGamma_receptor_FCGR_dependent_phagocytosis	Innate_Immunity	3											1.60131e+08
P15498	VAV1	FcGamma_receptor_FCGR_dependent_phagocytosis	Innate_Immunity	5										2.0131e+09												1.09825e+09
P00519	ABL1	FcGamma_receptor_FCGR_dependent_phagocytosis	Innate_Immunity	1																																												2.12049e+09
Q13153	PAK1	FcGamma_receptor_FCGR_dependent_phagocytosis	Innate_Immunity	5															1.60031e+08
P35240	NF2	FcGamma_receptor_FCGR_dependent_phagocytosis	Innate_Immunity	1											6.84003e+08																	8.30686e+08																1.31145e+08
Q92556	ELMO1	FcGamma_receptor_FCGR_dependent_phagocytosis	Innate_Immunity	1		1.00975e+08												1.12695e+08	1.47666e+08	1.53697e+09				5.91711e+08				6.48539e+07													8.73518e+07		1.38046e+08	1.7545e+08	6.47273e+08	5.38229e+08	7.92011e+07	6.16642e+07	4.661e+07
Q96JJ3	ELMO2	FcGamma_receptor_FCGR_dependent_phagocytosis	Innate_Immunity	1																																						9.74257e+07	1.35443e+08	1.35682e+08	2.99672e+08	2.35402e+08	9.38899e+07	2.37262e+08	4.04085e+07
P46108	CRK	FcGamma_receptor_FCGR_dependent_phagocytosis	Innate_Immunity	2
P06241	FYN	FcGamma_receptor_FCGR_dependent_phagocytosis	Innate_Immunity	7
P07948	LYN	FcGamma_receptor_FCGR_dependent_phagocytosis	Innate_Immunity	7	1.38193e+08	8.2304e+08			3.14495e+08	7.14027e+08	3.59129e+08							1.99798e+09	3.38544e+08	1.94667e+08		1.43833e+08	4.68034e+08	2.74799e+08		9.01046e+07			2.0145e+08								9.6916e+08	6.01747e+08		1.04816e+09		1.95111e+08	5.035e+08	4.94126e+08	1.19671e+09	1.0349e+09	3.04344e+08	1.47138e+09	1.54774e+09
P07858	CTSB	Neutrophil_degranulation	Innate_Immunity	3	4.41875e+09	5.26571e+09	5.61339e+09	2.23345e+09	8.0436e+08	1.34122e+09	2.82118e+08	1.65389e+09	1.72663e+09	6.11684e+08	1.68421e+09	1.50393e+09	1.55562e+08	6.76042e+09	8.16914e+09	5.12532e+09	2.38317e+09	8.94538e+09	4.23181e+09	4.97469e+09	3.52134e+09	1.40969e+09	2.22652e+08	1.28579e+09	2.72028e+09	8.08276e+08	3.33736e+08	1.00401e+08	5.22633e+09	1.49783e+09	2.53542e+08	2.72623e+08	6.16663e+08	1.65324e+09	1.83743e+08	2.88647e+08	4.07215e+08	2.00784e+09	2.24026e+09	4.3022e+09	3.10895e+09	8.10193e+09	8.55076e+09	7.89825e+09	4.37708e+09
P25774	CTSS	Neutrophil_degranulation	Innate_Immunity	4	1.24263e+09	2.4349e+09		2.52088e+09	1.50784e+09	8.89513e+09	4.96018e+09	1.24461e+09	1.31998e+08	2.65172e+08	1.24271e+08	2.11241e+08	4.026e+08	4.49378e+09	9.96387e+09	1.92284e+09	3.67972e+09	6.61144e+09	3.29175e+09	5.93994e+09	3.35189e+10	1.6115e+10	2.25272e+09	1.34864e+10	1.81724e+10	5.22712e+09	9.22369e+09	4.60894e+09	9.21015e+09	8.51417e+08	1.17168e+09	2.4803e+09	1.53455e+10	2.75493e+09	3.8928e+09	4.11114e+09	1.17876e+10	2.78085e+09	4.21039e+09	2.95211e+09	1.04325e+09	1.98565e+09	1.46468e+09	2.22259e+09	1.28099e+09
P19838	NFKB1	Neutrophil_degranulation	Innate_Immunity	10	8.80032e+08	1.08151e+09	8.92169e+08	2.12434e+08	1.91191e+09	5.3959e+08	4.53895e+08																															4.77047e+08	1.54439e+09	1.96562e+08	3.46464e+08	8.74836e+08	6.97363e+08	4.48675e+08	7.76218e+08
P80511	S100A12	Neutrophil_degranulation	Innate_Immunity	5														1.37041e+09	1.54514e+09	3.85575e+08	1.56751e+09	1.22947e+09	5.64384e+08	3.94614e+08	4.45409e+09	4.65666e+09	1.01444e+10	8.05704e+08	1.04177e+09	2.5859e+08	1.22759e+09	4.3672e+08	3.86368e+08	8.70244e+08	5.68282e+09	8.15566e+09	1.10591e+08	1.23149e+09	2.59981e+09	1.11513e+09	1.41712e+09	7.32543e+08	1.07829e+09	8.41628e+08	5.1845e+09	1.02247e+10	8.51228e+08	9.2981e+08	2.11703e+09
P09429	HMGB1	Neutrophil_degranulation	Innate_Immunity	5	2.47303e+08	8.79189e+08	1.98285e+07			1.29246e+08	1.82501e+07																															3.65122e+08	1.49079e+08	3.63254e+07	1.92484e+08	3.56505e+08	5.80325e+08	4.53071e+09	4.50406e+08
Q16539	MAPK14	Neutrophil_degranulation	Innate_Immunity	4		9.53885e+08		4.91651e+08		2.96613e+07	3.38194e+08								1.981e+08																							4.34015e+08	2.52868e+09	1.15597e+09	9.91967e+08	1.53689e+09	1.60226e+09	2.38994e+09	4.81357e+08
P08571	CD14	Neutrophil_degranulation	Innate_Immunity	3	3.42162e+10	3.51129e+10	3.92258e+09	1.1845e+09	8.81216e+08	1.83026e+09	1.13078e+09	4.29407e+08	6.66449e+08	1.26403e+09	3.05577e+08	5.77688e+08	8.57515e+08	1.4558e+09	7.47705e+08	1.21971e+09	1.83728e+08									8.6076e+08												1.17042e+08		9.40881e+07	7.24388e+07	9.60153e+07	7.49445e+07
P11215	ITGAM	Neutrophil_degranulation	Innate_Immunity	3	1.67049e+08	3.78967e+08			2.85829e+08	1.78926e+08	5.28965e+08							1.55879e+09	6.45226e+08	2.45252e+08	5.81344e+07	2.13161e+08								1.70019e+09				4.90688e+08	1.08211e+09	2.23584e+09		2.10324e+08	3.82982e+08	1.65071e+08	3.75816e+08	5.77272e+08	1.47281e+08	1.36073e+08	6.92966e+08	4.69047e+08	5.75949e+08
P05107	ITGB2	Neutrophil_degranulation	Innate_Immunity	4	8.6733e+08	2.60093e+09	2.79532e+08	5.32885e+08	6.74371e+08	6.75871e+08	1.29907e+09				4.86196e+07	9.65954e+07	1.18956e+08	4.63193e+09	5.0095e+09	2.85683e+09	3.47378e+09	4.16928e+09	8.91885e+07	1.29218e+09	2.07518e+08	2.98639e+08	1.52767e+09	6.04305e+08	1.51616e+08	4.6292e+08	2.27365e+08		1.40362e+09	3.60782e+09	1.98255e+09	1.17619e+09	2.48561e+08	3.89263e+07	2.68246e+08	1.37676e+08	4.98162e+09	1.75455e+09	9.31079e+09	3.14722e+09	8.41795e+09	1.81878e+10	2.66844e+09	4.48212e+09	4.87042e+09
P16671	CD36	Neutrophil_degranulation	Innate_Immunity	4	2.67021e+10	4.647e+10	1.1738e+10	3.59134e+10	2.99306e+10	2.66147e+10	6.90733e+10	1.73095e+10	2.00303e+09	2.37295e+10	3.67545e+08	5.546e+09	6.55588e+10	2.66574e+10	1.1113e+10	2.40415e+10	1.5099e+10	3.17568e+10	6.99917e+09	7.90856e+07	2.43359e+09	2.71276e+08	6.60636e+08	1.09223e+09	6.73577e+08	3.47029e+10	1.65872e+10	1.35772e+10	2.12135e+09	9.31251e+09	2.63695e+10	1.4595e+10	2.52049e+10	1.36647e+09	3.84507e+09	2.09511e+10	4.06804e+09	2.99152e+09	7.09592e+09	3.67771e+10	8.7701e+09	1.48816e+10	1.48764e+09	1.75941e+10	7.38387e+09
O60603	TLR2	Neutrophil_degranulation	Innate_Immunity	4	2.2218e+09	1.34166e+09	7.37115e+08	3.77286e+08		2.26299e+08	2.60715e+08							6.39933e+08	1.05087e+09	3.66367e+08																									1.1991e+08	1.50866e+08		1.09868e+08	4.42097e+08
P17213	BPI	Neutrophil_degranulation	Innate_Immunity	3	1.56047e+08		1.9785e+08		2.02853e+08	1.47845e+09								8.07471e+08	1.16799e+09	3.14437e+08		8.74761e+08		6.04177e+08					4.65621e+08							6.52452e+08						4.34229e+09	3.73711e+09	2.8532e+09	3.24174e+09	2.14326e+09	8.15625e+09	5.64498e+08	4.22411e+08
P06702	S100A9	Neutrophil_degranulation	Innate_Immunity	3	2.55411e+10	5.28718e+10	3.78952e+11	6.99863e+11	3.77192e+11	3.10648e+11	2.3029e+11	1.90158e+11	3.90914e+11	3.43417e+11	5.32548e+11	6.91279e+11	2.75583e+11	1.42085e+12	1.73221e+12	1.23474e+12	5.00071e+11	6.9208e+11	7.51953e+11	2.90753e+11	1.31404e+12	4.66921e+12	3.52124e+12	1.28902e+12	1.34856e+12	4.38561e+11	8.89715e+11	4.47001e+11	5.54369e+11	6.15557e+11	5.51163e+12	6.92448e+12	1.7716e+11	3.83736e+11	1.90934e+12	1.77202e+12	5.99e+11	2.56316e+12	7.56273e+11	4.69793e+11	1.60669e+11	2.18069e+11	1.8525e+11	1.67521e+11	3.88713e+11
P05109	S100A8	Neutrophil_degranulation	Innate_Immunity	3	2.35801e+10	2.16766e+10	1.34478e+11	4.24077e+11	1.79235e+11	8.49996e+10	1.02434e+11	7.94671e+10	1.63945e+11	2.20564e+11	2.8443e+11	3.95197e+11	1.10178e+11	7.19227e+11	6.22322e+11	3.34712e+11	1.02377e+11	1.71695e+11	2.54761e+11	7.45985e+10	2.50651e+11	8.71264e+11	8.82608e+11	8.13074e+11	2.78516e+11	8.09886e+10	1.49167e+11	6.75857e+10	3.36374e+11	2.53328e+11	9.74498e+11	1.69898e+12	1.18806e+11	2.75973e+11	1.03648e+12	6.20727e+11	4.41081e+11	4.08386e+11	3.37326e+11	2.85553e+11	1.21045e+11	1.28302e+11	5.68628e+10	6.2436e+10	1.7027e+11
P01024	C3	Neutrophil_degranulation	Innate_Immunity	3	2.31561e+11	3.29657e+11	1.47979e+11	1.26001e+11	1.86848e+11	1.92915e+11	1.1807e+11	2.01077e+11	5.16355e+11	4.80252e+11	9.85957e+11	1.79581e+12	4.47775e+11	4.15278e+11	9.61902e+11	7.52268e+10	2.93442e+10	5.5209e+10	4.34465e+11	3.30138e+10	1.0609e+12	1.77446e+12	3.17806e+11	5.05041e+11	1.16625e+11	1.78561e+11	4.52581e+10	1.05869e+10	8.97063e+11	2.20666e+11	2.90148e+11	2.52466e+11	8.79377e+11	3.68848e+11	4.82982e+11	5.32851e+11	1.01673e+11	3.10723e+10	5.12961e+10	2.64124e+11	3.16471e+11	8.14934e+11	1.12746e+12	4.28416e+11	4.40037e+11
O00602	FCN1	Neutrophil_degranulation	Innate_Immunity	2
P08246	ELANE	Neutrophil_degranulation	Innate_Immunity	3	3.93184e+09	6.89097e+09	2.35365e+09	5.23846e+09	2.85406e+09	2.25827e+10	2.66433e+10	6.55273e+08	2.41324e+09	4.35525e+09	3.51328e+09	2.06613e+09	4.15736e+09	6.02755e+10	6.11185e+10	3.60899e+10	1.91011e+10	2.99544e+10	2.57312e+09	2.84575e+08	3.58309e+08	4.62169e+09	1.08287e+09	1.28749e+10	1.60874e+09	2.19745e+10	2.89046e+10	2.15668e+10	3.64032e+10	5.95867e+10	8.58605e+10	1.04608e+11	4.33367e+09	1.50025e+10	4.10933e+10	3.12826e+10	4.50432e+10	5.18187e+10	7.51183e+10	2.42988e+10	2.39133e+10	1.58165e+10	4.46739e+09	4.79557e+09	8.90086e+09
P21730	C5AR1	Neutrophil_degranulation	Innate_Immunity	2
Q16581	C3AR1	Neutrophil_degranulation	Innate_Immunity	2
P16070	CD44	Neutrophil_degranulation	Innate_Immunity	2		1.7195e+08	2.03975e+09										3.84463e+08					1.55866e+09																			3.24521e+08
Q13576	IQGAP2	Neutrophil_degranulation	Innate_Immunity	1	3.13048e+09	6.21987e+09	2.39058e+09	8.85096e+09	2.90822e+09	1.38453e+10	3.54285e+09							2.40519e+09	3.16983e+09	9.65097e+08	1.06221e+09	7.62639e+08						1.86081e+08	1.27777e+08													3.4037e+10	3.12009e+10	1.00645e+10	8.24849e+09	1.32674e+10	7.57559e+09	1.35006e+10	1.04164e+10
Q01469	FABP5	Neutrophil_degranulation	Innate_Immunity	1	6.00099e+08	8.8522e+08		1.57259e+09	5.75326e+08	9.47248e+08								9.88599e+08	8.74389e+08	2.62298e+09	6.07651e+08	2.69873e+08	3.64235e+08	7.02421e+08	2.43482e+07			1.8269e+08	4.99343e+09				8.20182e+08	2.28331e+09		3.55749e+08	3.59292e+09	7.39195e+09	5.40014e+08	2.09878e+09	1.31759e+10	9.39581e+07	8.66115e+08	2.22171e+09	2.3077e+09	4.44751e+08	6.84817e+09	1.36659e+09	8.80742e+08
Q5T9A4	ATAD3B	Neutrophil_degranulation	Innate_Immunity	1	2.42248e+09	9.06977e+08	1.69005e+08		1.55491e+11	4.49528e+08	2.18079e+07							7.77087e+08	1.44594e+09	5.83573e+08	1.60167e+08	3.77888e+08	2.22747e+10	1.82121e+09	3.88818e+10	1.44078e+09	5.91344e+09	1.9325e+10	6.56388e+10					8.63664e+09								1.52527e+10	5.57628e+09	1.08597e+09	6.46146e+09	2.81623e+09	3.36371e+09	3.95254e+09	1.69587e+09
P21462	FPR1	Neutrophil_degranulation	Innate_Immunity	2																																										1.42652e+08		1.8394e+08
P25025	CXCR2	Neutrophil_degranulation	Innate_Immunity	1																																		1.8542e+10					3.72781e+07			6.8616e+07
O60610	DIAPH1	Neutrophil_degranulation	Innate_Immunity	1	1.58607e+09	8.18934e+08	1.65842e+08		3.16224e+08	4.84911e+08	1.91726e+08																															3.86457e+08	1.33129e+09	7.04546e+08	3.86354e+09	1.29548e+09	5.17616e+08	2.23841e+09	3.85675e+08
Q9Y6G9	DYNC1LI1	Neutrophil_degranulation	Innate_Immunity	2																																						1.9355e+08	8.69077e+08	2.25843e+08	3.19901e+08	3.27884e+08	6.46213e+08	4.58686e+08	1.8502e+08
P46940	IQGAP1	Neutrophil_degranulation	Innate_Immunity	2	1.67298e+10	2.45592e+10	1.16693e+10	1.46992e+09	1.0596e+10	3.63707e+10	3.74249e+09							9.15414e+09	8.72695e+09	2.63146e+09	3.90544e+09	3.26708e+09	1.48858e+09			5.44485e+08		1.3124e+09							1.29976e+08		8.18611e+08	3.41625e+08	4.06809e+08	1.48521e+08	3.10329e+08	7.38387e+10	5.74436e+10	3.00386e+10	1.65382e+10	2.22753e+10	2.39497e+10	3.277e+10	1.28224e+10
P55160	NCKAP1L	Neutrophil_degranulation	Innate_Immunity	2		1.69681e+08																																								1.11127e+08
Q9NP72	RAB18	Neutrophil_degranulation	Innate_Immunity	1	1.06754e+10	5.51791e+09	1.11422e+09	9.13528e+08	6.6292e+08		4.6895e+08						9.617e+08	9.56285e+08	1.8328e+09	1.22919e+09	1.1714e+09	4.53629e+08	2.98512e+09	1.01055e+10	5.1157e+09	4.75196e+09	2.11796e+09	5.17214e+09	1.86703e+09	2.83101e+09	3.99034e+09	2.4874e+09					1.01619e+09	6.35405e+08	1.05059e+09	2.47405e+08	3.40965e+09	1.68958e+08	2.49396e+08	2.46732e+08	3.32664e+09	4.61897e+08	1.00775e+09	9.63668e+08	2.91673e+08
P15291	B4GALT1	Neutrophil_degranulation	Innate_Immunity	1	6.74609e+10	4.1962e+10	7.92806e+10	5.36787e+09	3.38758e+10	7.86215e+09	8.75998e+09	5.52752e+08	7.0398e+08	2.48157e+09	1.10215e+09	1.46043e+09	2.28252e+09	3.26084e+09	3.53421e+09	1.54131e+09	5.80292e+08	1.6127e+09	1.67564e+09	8.04974e+08	5.63528e+08	7.60307e+08	4.87931e+08	2.77716e+09	4.01935e+09					3.66867e+08								2.45475e+09	1.62136e+09	2.48333e+09	6.19088e+09	2.56378e+09	3.94056e+09	7.06352e+09	2.92909e+09
P11717	IGF2R	Neutrophil_degranulation	Innate_Immunity	1	1.76621e+09	5.50582e+09	3.38795e+09	4.39922e+09	3.1884e+08	9.07481e+08	8.95482e+08							6.8948e+08	8.04206e+08														1.43819e+08		2.31552e+08		4.58292e+07	9.00051e+07	1.01031e+08	2.39748e+08		6.94894e+09	4.55296e+09	6.94185e+09	1.21683e+10	1.13667e+10	1.66538e+10	1.3922e+10	9.88027e+09
Q7L591	DOK3	Neutrophil_degranulation	Innate_Immunity	1																																									7.69779e+07	2.55907e+08
P51575	P2RX1	Neutrophil_degranulation	Innate_Immunity	1
Q8WTT0	CLEC4C	Neutrophil_degranulation	Innate_Immunity	2
P17931	LGALS3	Neutrophil_degranulation	Innate_Immunity	2	1.75938e+10	2.73056e+10	8.12902e+09	1.61535e+10	1.75009e+10	1.89295e+11	1.91503e+10	1.48582e+10	1.76132e+10	3.37043e+10	1.15677e+10	2.10033e+10	1.78115e+10	4.14913e+10	4.74852e+10	2.38651e+10	1.48746e+10	1.14633e+10	1.48368e+10	4.49823e+09	7.66546e+09	1.69173e+10	1.00194e+10	1.36641e+10	2.07125e+10	4.03364e+09	5.12054e+09	5.41713e+09	8.83753e+09	2.33907e+10	3.94141e+10	3.97939e+10	7.61144e+09	1.72619e+10	1.72014e+10	2.17559e+10	1.09401e+10	6.17628e+10	1.13923e+11	4.05827e+10	1.7014e+10	1.36501e+10	1.60994e+10	2.47284e+10	9.92367e+09
P43353	ALDH3B1	Neutrophil_degranulation	Innate_Immunity	1					2.36304e+08								9.14041e+08		1.04484e+08						4.46079e+08
Q969Q5	RAB24	Neutrophil_degranulation	Innate_Immunity	1		1.13788e+09																																						6.17135e+08	1.30355e+08		3.58932e+08	2.5888e+08
Q9HBH0	RHOF	Neutrophil_degranulation	Innate_Immunity	1	1.60512e+08	1.62285e+09	3.75752e+08	8.47095e+08	5.40832e+08	2.9805e+09	5.10722e+08	1.66546e+08				1.73711e+08	1.26768e+08	7.24624e+08	1.0343e+09	7.07363e+08	2.10484e+08	7.10801e+08							3.13212e+08													2.35911e+09	1.30818e+09	1.71752e+09	2.27141e+09	1.85172e+09	1.44679e+09	3.85349e+09	4.45965e+09
Q8N138	ORMDL3	Neutrophil_degranulation	Innate_Immunity	1																				1.00125e+08																		1.29815e+08
P20336	RAB3A	Neutrophil_degranulation	Innate_Immunity	1
P51149	RAB7A	Neutrophil_degranulation	Innate_Immunity	2	1.80791e+10	1.7589e+10	1.34001e+10	9.3688e+09	6.7527e+09	1.4476e+10	4.85777e+09	8.73948e+08	5.95278e+08	7.44768e+08	7.39422e+08	7.05873e+08	1.488e+09	8.88433e+09	3.05813e+09	3.18224e+09	6.56654e+09	5.10351e+09	2.26446e+09	3.48616e+09	2.96029e+09	3.58667e+09	1.54701e+09	4.83185e+09	1.70024e+09	1.88265e+09	1.1775e+09	4.98021e+08	8.88194e+08	1.94389e+09	1.17621e+09	2.60536e+09	9.23926e+08	4.14708e+09	8.16276e+08	7.57744e+08	2.59871e+09	1.8111e+10	1.52322e+10	2.17722e+10	2.21502e+10	2.3673e+10	2.32619e+10	2.90324e+10	1.82961e+10
Q5JV73	FRMPD3	Neutrophil_degranulation	Innate_Immunity	1
P48960	CD97	Neutrophil_degranulation	Innate_Immunity	1					9.3497e+08																																	4.7634e+08			1.75977e+08
P84095	RHOG	Neutrophil_degranulation	Innate_Immunity	1	3.68531e+08	1.77883e+09	6.99596e+08	2.70724e+08	8.98535e+08	2.93912e+09	3.7243e+08	2.85965e+08						1.05742e+09	1.3747e+09	3.8255e+08	1.55203e+08	2.04813e+08				1.46653e+08		1.76313e+08	1.11484e+08	1.69479e+08			2.67684e+08	6.14193e+08	1.07385e+09	7.51419e+08	4.53694e+08	2.85044e+08	2.78242e+08	6.49912e+08	1.21926e+08	3.61092e+09	2.23885e+09	1.73054e+09	2.48216e+09	1.98891e+09	8.07276e+08	1.91758e+09	3.29631e+08
P61020	RAB5B	Neutrophil_degranulation	Innate_Immunity	1	9.78552e+08	7.2457e+08		7.31244e+08	2.73993e+08	1.19931e+09	3.91563e+08																															8.36024e+08	2.57808e+08		6.47364e+08	4.13963e+08	6.64307e+08	7.7916e+08	1.6348e+08
O75165	DNAJC13	Neutrophil_degranulation	Innate_Immunity	1	1.19345e+09	1.93957e+09	3.64428e+08	1.25682e+08	3.40607e+08	5.1058e+08		1.77336e+08													3.88899e+09	2.83827e+09	1.32029e+09	1.14635e+09	4.68584e+08							1.36244e+08						2.92899e+09	4.25154e+09	2.60491e+09	3.5492e+09	7.04597e+09	5.59481e+09	1.16368e+10	4.97471e+09
Q9BY15	ADGRE3	Neutrophil_degranulation	Innate_Immunity	1														3.47268e+09	2.8928e+09		1.65708e+09	7.26466e+09
Q8NHG7	SVIP	Neutrophil_degranulation	Innate_Immunity	1																						4.87287e+07								2.26215e+08
P61026	RAB10	Neutrophil_degranulation	Innate_Immunity	1	1.34517e+09	9.76421e+08	1.24156e+09	1.63434e+09	2.66152e+09	6.62354e+09	5.97522e+08	1.87636e+08	1.62129e+08	1.69303e+08	1.61577e+08	3.30564e+08	2.29337e+08	4.57777e+09	4.31884e+09	2.01771e+09	7.31649e+08	2.08686e+09	4.11576e+08	6.03335e+08	1.86768e+07	3.69627e+08	1.81255e+08	1.68201e+09	3.96156e+08	7.18658e+08	9.87028e+08	3.60175e+08	5.20466e+08				4.01692e+08	5.81073e+08	2.49825e+08	2.05435e+08	6.26514e+08	4.72812e+09	6.01445e+09	5.14675e+09	6.1214e+09	7.14657e+09	5.95397e+09	9.20481e+09	4.92619e+09
Q96D96	HVCN1	Neutrophil_degranulation	Innate_Immunity	2															1.2093e+08
Q86WV6	TMEM173	Neutrophil_degranulation	Innate_Immunity	2															3.90153e+08							6.74614e+08																3.57291e+08	2.0227e+08	4.81019e+07	8.01135e+08	5.57795e+08		2.40413e+08	2.24942e+08
Q13636	RAB31	Neutrophil_degranulation	Innate_Immunity	1
P48595	SERPINB10	Neutrophil_degranulation	Innate_Immunity	1														2.61664e+08	1.11118e+08	2.94693e+08	8.45412e+07	2.28323e+08	5.18076e+07	2.23091e+08	1.26635e+08	3.851e+08	1.154e+09	7.64123e+08	1.70414e+08	8.9996e+07			5.98348e+07	3.72157e+08	7.74184e+08	9.29715e+08	4.38679e+08	3.75498e+08	8.02791e+08	8.95828e+08	2.21589e+09
Q93050	ATP6V0A1	Neutrophil_degranulation	Innate_Immunity	2																																						1.41479e+09	9.05016e+08	9.9628e+08	2.28521e+09	1.57697e+09	1.05348e+09	1.03359e+09	4.27617e+08
O15389	SIGLEC5	Neutrophil_degranulation	Innate_Immunity	2																			1.54295e+10														4.511e+10	1.12812e+11	2.50512e+09	5.38592e+08	1.91691e+09
P08473	MME	Neutrophil_degranulation	Innate_Immunity	1	2.00309e+10	5.13572e+10	6.52309e+10	1.26752e+11	1.16323e+11	3.41933e+12	3.78614e+11	6.90578e+10	2.71175e+10	1.26468e+11	4.14864e+10	5.98251e+10	8.42891e+10	5.50095e+10	1.28274e+11	6.71495e+10	1.77362e+11	2.75976e+11	2.14034e+11	7.74413e+11	1.1521e+12	8.93281e+11	9.12219e+11	9.36607e+11	5.05441e+11	8.18599e+10	2.04714e+11	1.15714e+11	4.74851e+10	8.84453e+10	1.18311e+11	7.41119e+10	6.45591e+10	6.73681e+10	9.29854e+10	1.37861e+11	3.51387e+11	2.46855e+11	5.53675e+11	5.5741e+11	1.32633e+11	2.1892e+11	2.06128e+11	9.70771e+10	1.34938e+11
P15144	ANPEP	Neutrophil_degranulation	Innate_Immunity	1	2.04949e+10	4.219e+10	4.36572e+10	3.55681e+10	2.93515e+10	2.97081e+11	8.40511e+10	7.37748e+10	6.14439e+10	9.56921e+10	7.84179e+10	9.96373e+10	1.69618e+11	5.14362e+10	5.72453e+10	4.11239e+10	9.33228e+10	1.35845e+11	1.92089e+11	4.34669e+11	3.07702e+11	1.51173e+11	4.67298e+11	2.93046e+11	4.14871e+11	2.87213e+10	1.87235e+10	1.80385e+10	5.33541e+10	7.05862e+10	8.36231e+10	6.96049e+10	9.8175e+09	7.95161e+10	1.27015e+11	8.77436e+10	2.55493e+11	3.62439e+11	4.2674e+11	4.37785e+11	5.29853e+10	8.58413e+10	9.03658e+10	3.64455e+10	4.02707e+10
P53618	COPB1	Neutrophil_degranulation	Innate_Immunity	1	1.56917e+10	3.08891e+10	6.20599e+09	1.00503e+09	2.65165e+09	5.18377e+09	9.77584e+09	7.67468e+07	1.81158e+08	1.5937e+09	2.7751e+08	1.96702e+08	1.13699e+08	1.36833e+09	6.01806e+09		4.4399e+08	6.06065e+08	1.533e+08	1.19804e+09	4.12807e+08	2.10471e+08	3.70009e+08	5.99916e+08	2.77655e+08													1.76819e+10	1.62405e+10	1.51542e+10	4.15276e+10	3.91451e+10	4.89707e+10	5.84847e+10	2.44656e+10
O94973	AP2A2	Neutrophil_degranulation	Innate_Immunity	2		2.36939e+07				1.89699e+09																																5.24639e+08	7.70673e+08	1.75604e+08	6.20761e+08	4.11388e+08	2.52575e+08	1.83607e+09	1.07434e+09
P13688	CEACAM1	Neutrophil_degranulation	Innate_Immunity	1	4.65583e+08	9.24938e+08	3.33787e+08	1.96421e+09	1.46708e+09	1.68024e+10	4.08685e+09	5.8132e+08	5.90329e+08	1.24896e+09	5.60702e+08	8.03627e+08	1.71153e+09	2.54949e+09	1.27795e+09	1.78978e+09	7.38793e+09	2.10013e+09	8.81995e+08	3.51105e+09	1.34182e+09	7.77508e+09	3.25378e+09	4.04265e+09	1.94683e+09	1.41992e+09	7.71046e+09	6.99149e+09	3.95574e+08	3.7185e+09	4.47101e+09	2.68562e+09	2.73252e+08	2.12152e+09	2.84289e+09	3.25956e+09	8.20686e+09	8.27353e+08	2.05207e+09	4.15437e+09	9.68815e+08	7.03645e+08	1.3235e+09	1.83186e+09	4.36711e+08
Q9Y2Q0	ATP8A1	Neutrophil_degranulation	Innate_Immunity	1													8.33381e+07															7.4369e+07										4.12551e+08	8.42895e+07	1.7506e+08	3.81819e+08	8.92403e+08	3.04367e+08	3.45184e+08	3.89827e+08
Q13393	PLD1	Neutrophil_degranulation	Innate_Immunity	2		1.028e+08	1.13201e+08		1.87755e+08	8.29568e+08	1.81662e+08													1.53181e+09				2.56302e+07	3.87918e+07													1.67428e+09	2.08844e+09	1.79067e+09	1.03991e+09	1.97095e+09	8.15882e+08	1.64099e+09	2.1116e+08
O00264	PGRMC1	Neutrophil_degranulation	Innate_Immunity	1	1.76359e+09	2.47822e+09	8.45714e+07	5.10379e+08	7.84034e+08	1.25776e+09	7.98858e+08							8.23336e+08	1.51383e+09	4.07419e+08								6.35688e+08														6.41101e+09	4.74608e+08	7.9941e+08	3.44194e+09	2.3655e+09	1.36821e+09	5.4064e+09	3.52333e+09
Q86Y34	ADGRG3	Neutrophil_degranulation	Innate_Immunity	1														1.51605e+08																						1.21039e+09
Q08722	CD47	Neutrophil_degranulation	Innate_Immunity	1																																						3.03145e+09
Q8WXI8	CLEC4D	Neutrophil_degranulation	Innate_Immunity	2
Q9NV96	TMEM30A	Neutrophil_degranulation	Innate_Immunity	1	1.97283e+07																																					7.39822e+08	3.64041e+08	2.07867e+08	7.25953e+08	5.75584e+08	2.73797e+09	2.00942e+08	2.00469e+09
P00749	PLAU	Neutrophil_degranulation	Innate_Immunity	1																								6.73932e+06
Q9BV40	VAMP8	Neutrophil_degranulation	Innate_Immunity	2																				5.7982e+08									1.9527e+08	4.58016e+08	2.21972e+08	1.72183e+08	2.83632e+08					7.07597e+08		5.0488e+08	6.16597e+08	1.16414e+08
Q8NG11	TSPAN14	Neutrophil_degranulation	Innate_Immunity	1		7.48366e+07									9.80693e+08																											7.88631e+08	5.57343e+08	2.15752e+08	3.88283e+08	4.71309e+08	2.93033e+08	2.41123e+08
Q9H3Z4	DNAJC5	Neutrophil_degranulation	Innate_Immunity	1																																								3.20507e+08
Q9Y5K8	ATP6V1D	Neutrophil_degranulation	Innate_Immunity	2						2.14698e+08																																5.56453e+07	2.62804e+08	7.58917e+07	1.96218e+09	4.29287e+07
P04839	CYBB	Neutrophil_degranulation	Innate_Immunity	3	5.01528e+07	1.78881e+08	3.70332e+07	1.30351e+08	2.08546e+08	5.90961e+07	2.95205e+07						8.55969e+08	2.25438e+08	1.19844e+09	5.63842e+08	4.92401e+08					5.0586e+08		2.04193e+08														6.90057e+08	1.51136e+09	1.41057e+09	5.65294e+09	5.44726e+09	1.05837e+09	1.46493e+09	6.03597e+08
P27105	STOM	Neutrophil_degranulation	Innate_Immunity	1	1.64774e+10	1.54321e+10	8.93566e+09	1.67616e+10	2.08261e+10	7.7838e+10	5.76922e+10	1.06478e+10	5.30155e+09	4.85036e+09	3.8387e+09	4.59348e+09	2.03608e+10	4.52563e+10	2.35952e+10	2.78172e+10	1.4246e+10	8.89722e+09	2.10021e+10	1.16645e+10	4.93355e+10	6.55173e+10	3.1987e+10	3.05332e+10	8.46546e+09	1.62567e+10	2.38115e+10	6.86791e+09	9.66821e+09	3.47077e+10	7.45767e+10	3.74306e+10	1.42376e+10	1.72215e+10	4.9261e+10	4.24012e+10	1.92254e+10	4.18431e+10	9.58603e+10	1.75771e+11	1.89646e+10	3.12732e+10	1.39711e+10	1.91523e+10	2.02009e+10
P22732	SLC2A5	Neutrophil_degranulation	Innate_Immunity	1						2.31567e+08																																	7.51758e+07
Q5T4S7	UBR4	Neutrophil_degranulation	Innate_Immunity	2	2.83891e+08	2.31566e+09	1.88401e+09	2.30061e+08	4.34272e+08	3.96199e+08	8.22329e+08								6.20234e+07				6.25226e+08																			2.45672e+09	1.10572e+10	1.54041e+10	2.71986e+09	1.48694e+10	1.74016e+10	1.74435e+09	2.8759e+09
P13498	CYBA	Neutrophil_degranulation	Innate_Immunity	3	3.69822e+07					2.62686e+07									5.10916e+08																							3.58453e+08			5.406e+08			9.45522e+08
P31997	CEACAM8	Neutrophil_degranulation	Innate_Immunity	1																																									7.67177e+06
P78325	ADAM8	Neutrophil_degranulation	Innate_Immunity	1
O75907	DGAT1	Neutrophil_degranulation	Innate_Immunity	1	1.28506e+09	1.71162e+09	5.74504e+08	1.40276e+09	1.49365e+09	8.86952e+08	5.07638e+08	1.8983e+09	2.30677e+09	5.43232e+09	3.66535e+09	2.7571e+09	1.86336e+09	5.92017e+08	1.83655e+09		3.81055e+08	8.45975e+08	9.8261e+07		2.54465e+08		2.98065e+08	1.40896e+09		7.00638e+08	4.47515e+08	1.6835e+08										2.32059e+09	8.56244e+08	1.54488e+09	8.80032e+09	1.43838e+10	1.79612e+10	1.45975e+10	1.28797e+10
O14975	SLC27A2	Neutrophil_degranulation	Innate_Immunity	1	4.28435e+09	4.49809e+09	6.79967e+08	2.40777e+09	1.99762e+09	4.01205e+08	1.22464e+08	2.86685e+08	3.08558e+08	7.7888e+08	5.54879e+08	5.2424e+08	6.03669e+08	5.22124e+08	2.09752e+09		9.91701e+07	1.00709e+08	3.32252e+08	1.42389e+09	1.20477e+09	1.564e+09	1.07067e+09	2.49562e+09	1.43161e+09	3.99753e+08	5.44765e+07		7.36569e+08	4.57067e+08				1.35014e+09	3.00286e+08	3.47622e+08	7.04631e+08	1.03893e+10	4.96075e+09	8.90622e+09	2.17645e+10	2.33073e+10	2.16843e+10	1.97853e+10	1.25907e+10
O14672	ADAM10	Neutrophil_degranulation	Innate_Immunity	1	1.05824e+09	1.2098e+09			7.09631e+08	1.23636e+09	2.45558e+08		1.69122e+08					1.35271e+09	2.08093e+09	1.2709e+09	2.14126e+08	1.21854e+09								8.63863e+08							2.4483e+08					1.26757e+10	3.61604e+09	3.31306e+09	3.37584e+09	5.29579e+09	5.70436e+09	2.75729e+09	5.81795e+09
Q07065	CKAP4	Neutrophil_degranulation	Innate_Immunity	1	2.64423e+08	3.81213e+08	2.99431e+07		6.10141e+06	1.52158e+08	3.38376e+08												6.61626e+09	4.90656e+08	7.28668e+09	7.72256e+08	4.04209e+09	1.99263e+09	7.28171e+09													4.74576e+09	2.67372e+08	5.37429e+08	4.2603e+08	6.32755e+08	4.00689e+08	9.69987e+08	8.05809e+08
O15120	AGPAT2	Neutrophil_degranulation	Innate_Immunity	1	1.3844e+09	1.70454e+09	7.67033e+08	1.4212e+09	9.97961e+08	5.21459e+08	1.28702e+09	6.66859e+08	1.1309e+09	2.3821e+09	1.0862e+09	1.39955e+09	1.06568e+09	8.08211e+08	2.85411e+09	5.64728e+08	3.34068e+08	3.91865e+08	3.35232e+08	1.74156e+09	1.63268e+09	4.12691e+09	2.45733e+09	4.59822e+09	1.48305e+09	1.39533e+08	8.87059e+07		1.96978e+08	4.94417e+08	1.59283e+08	3.67215e+08		5.39186e+08	3.24907e+08	2.40559e+08	7.3958e+08	3.15528e+09	2.78483e+09	2.22789e+09	8.28665e+09	8.48771e+09	9.39615e+09	1.12049e+10	9.73023e+09
Q9NPA2	MMP25	Neutrophil_degranulation	Innate_Immunity	1																								4.17856e+08
Q03405	PLAUR	Neutrophil_degranulation	Innate_Immunity	1
P20138	CD33	Neutrophil_degranulation	Innate_Immunity	2																																			2.72198e+08	6.78872e+08	2.59583e+09
Q96AX2	RAB37	Neutrophil_degranulation	Innate_Immunity	1
P25090	FPR2	Neutrophil_degranulation	Innate_Immunity	1																			2.1078e+09																			1.20904e+08	1.57658e+08			1.26912e+08
O94886	TMEM63A	Neutrophil_degranulation	Innate_Immunity	1															9.84849e+07								1.88677e+08															2.23783e+08			1.92442e+08
Q7Z403	TMC6	Neutrophil_degranulation	Innate_Immunity	1
Q8N697	SLC15A4	Neutrophil_degranulation	Innate_Immunity	1														1.11141e+08																												5.3382e+07
Q9Y2Q5	LAMTOR2	Neutrophil_degranulation	Innate_Immunity	2																																									2.02551e+08
Q9UHA4	LAMTOR3	Neutrophil_degranulation	Innate_Immunity	2			2.33802e+08			5.86705e+08																																6.5616e+08		5.4597e+08	3.03248e+08	2.87201e+08	5.73959e+08	9.13457e+08	8.71694e+08
P20701	ITGAL	Neutrophil_degranulation	Innate_Immunity	2																		6.29658e+08						6.03163e+08																	7.71109e+07
P19397	CD53	Neutrophil_degranulation	Innate_Immunity	1																					4.25137e+07	2.27084e+07			7.12549e+07																	3.88408e+08
Q9BXS5	AP1M1	Neutrophil_degranulation	Innate_Immunity	2																							2.02668e+09																5.71092e+08	5.08109e+08		8.96809e+08	2.78978e+08	4.54603e+08	3.24608e+08
P30926	CHRNB4	Neutrophil_degranulation	Innate_Immunity	1
Q6ZQN7	SLCO4C1	Neutrophil_degranulation	Innate_Immunity	1																																		5.62868e+08					4.30803e+08	1.14597e+09	1.67502e+08	5.10487e+08	4.1315e+08	2.07992e+08
Q14165	MLEC	Neutrophil_degranulation	Innate_Immunity	1																																					5.30185e+08		2.21853e+08	2.00796e+08		3.14712e+08	2.90732e+08	9.75047e+08	1.11465e+09
O94804	STK10	Neutrophil_degranulation	Innate_Immunity	1						8.3503e+08																																1.74535e+08	1.30882e+08		2.09857e+08	1.16406e+08		9.5353e+07	1.51991e+08
P06756	ITGAV	Neutrophil_degranulation	Innate_Immunity	2	2.35192e+08	1.88931e+08				7.0266e+08																																1.79261e+09	1.60687e+09	4.37333e+08	1.32167e+09	1.59728e+09	2.12744e+09	8.63202e+08	3.38996e+08
Q6IAA8	LAMTOR1	Neutrophil_degranulation	Innate_Immunity	1	3.07686e+08	1.71696e+08																																					2.02267e+08	3.98922e+08	2.92517e+08	4.01767e+08	6.87269e+08	1.23084e+09	1.96146e+08
O00161	SNAP23	Neutrophil_degranulation	Innate_Immunity	2				3.52599e+08		1.78593e+09	2.78499e+08																															1.03942e+09	4.14358e+08	3.69107e+09	2.56879e+09	1.03598e+09	1.06751e+10	1.62791e+10	5.73884e+10
Q13303	KCNAB2	Neutrophil_degranulation	Innate_Immunity	1																																									2.25708e+08
Q9NQS5	GPR84	Neutrophil_degranulation	Innate_Immunity	1
P60880	SNAP25	Neutrophil_degranulation	Innate_Immunity	2
Q4KMQ2	ANO6	Neutrophil_degranulation	Innate_Immunity	1			2.20716e+09			1.70709e+09																		2.00947e+08														3.65924e+08	6.19194e+08	8.99244e+08	8.98388e+08	6.23102e+08	1.7532e+08	4.79576e+08	3.89849e+09
Q8IX19	MCEMP1	Neutrophil_degranulation	Innate_Immunity	1
Q8NHP6	MOSPD2	Neutrophil_degranulation	Innate_Immunity	1																																						1.03016e+08				1.6492e+08	1.72229e+08	1.41776e+08
Q8IWA5	SLC44A2	Neutrophil_degranulation	Innate_Immunity	1		3.91988e+08		5.58971e+08		2.37629e+09		1.19352e+10						4.33779e+07	1.47418e+08		2.62567e+08																					5.42092e+09	5.07985e+09	2.5207e+09	3.71247e+08	7.58376e+08	8.64118e+08	2.60718e+08	9.99158e+08
Q8TF62	ATP8B4	Neutrophil_degranulation	Innate_Immunity	1																																							1.22492e+08
P78380	OLR1	Neutrophil_degranulation	Innate_Immunity	1																													4.49939e+10	3.45093e+10	2.18324e+10	1.07099e+10	1.31513e+09	3.4901e+09	9.67607e+08	2.64834e+09	5.43124e+09
O60784	TOM1	Neutrophil_degranulation	Innate_Immunity	1		6.34446e+08				1.69459e+08	1.6607e+08																															2.75664e+08		1.79103e+08				9.84043e+08	1.10764e+09
Q8NET5	NFAM1	Neutrophil_degranulation	Innate_Immunity	1																						3.78273e+08
P42785	PRCP	Neutrophil_degranulation	Innate_Immunity	1								4.42965e+08			9.75506e+07		2.79992e+07	2.21486e+09	1.86929e+09	1.06925e+09	6.85028e+08	5.78422e+08		5.88064e+08							2.8983e+08		2.93849e+09	4.57156e+08	3.93484e+08	1.55102e+09	1.12368e+09	6.49479e+08	2.03186e+08	9.88764e+07	2.27002e+09	1.08084e+08	2.26362e+09	2.37935e+09	3.62428e+08	1.15388e+09	7.11207e+08	7.8851e+08	2.38212e+08
O15260	SURF4	Neutrophil_degranulation	Innate_Immunity	1	5.08591e+09	1.36385e+10	3.28366e+09	7.70257e+09	6.17804e+09	4.03007e+09	2.76465e+09	2.73707e+08	6.43887e+08	3.10142e+09	6.84053e+08	8.57261e+08	1.1211e+09	7.11892e+09	2.05641e+10	5.51412e+09	1.57003e+09	5.09618e+09	6.63701e+08	3.51553e+09	7.04063e+09	1.33827e+10	4.85305e+09	1.40796e+10	1.07734e+09	1.66945e+09	5.23561e+08	5.14651e+08	4.94289e+08	2.8053e+09	9.34356e+08	7.28568e+08		2.47e+08			5.56423e+08	1.67533e+10	1.08532e+10	1.71099e+10	5.55938e+10	4.0088e+10	3.63656e+10	5.06939e+10	3.78934e+10
P49768	PSEN1	Neutrophil_degranulation	Innate_Immunity	1
P27449	ATP6V0C	Neutrophil_degranulation	Innate_Immunity	2														6.6343e+08	9.03903e+08	3.07307e+08		4.9733e+08																				2.53922e+09	1.09618e+09	6.64858e+08	2.70101e+09	1.49769e+09	8.384e+08	8.45301e+08	5.17637e+08
Q9P0L0	VAPA	Neutrophil_degranulation	Innate_Immunity	1	3.76621e+09	6.30771e+09	6.34247e+08	1.26567e+09	4.73934e+08	1.53409e+09	2.84615e+08							1.03892e+09	1.7526e+09	2.99334e+08																						2.54271e+09	2.61584e+09	1.06466e+09	4.80956e+09	3.89437e+09	3.15858e+09	7.55307e+09	3.323e+09
P11279	LAMP1	Neutrophil_degranulation	Innate_Immunity	1	7.78546e+08	3.46056e+08	1.86403e+09	1.71712e+08	1.04556e+09	5.74503e+08	7.14971e+08														8.29922e+08			1.87078e+08			7.308e+08												5.38987e+08		8.19155e+08			8.84699e+08	5.66634e+08
P01833	PIGR	Neutrophil_degranulation	Innate_Immunity	1	1.72938e+12	2.01339e+12	1.01981e+12	5.61534e+11	8.67721e+11	3.35289e+11	4.37391e+11	2.44693e+12	2.14848e+12	5.40542e+12	3.26653e+12	3.32214e+12	4.50123e+12	2.69874e+12	6.16394e+12	1.67554e+12	5.60762e+11	1.01769e+12	2.98709e+12	1.52933e+11	5.78443e+10	5.26552e+10	1.88777e+11	3.19986e+11	8.70391e+11	1.89032e+12	8.52438e+11	6.04512e+11	3.67572e+12	1.98073e+12	1.46747e+12	1.22882e+12	1.31031e+12	1.68621e+12	1.16237e+12	1.7783e+12	1.28612e+12	3.45458e+10	1.88533e+11	4.16987e+11	7.74185e+11	6.92814e+11	8.32178e+11	9.34133e+11	8.27152e+11
O75131	CPNE3	Neutrophil_degranulation	Innate_Immunity	1	7.21771e+09	1.50474e+10	8.79739e+09	2.7804e+10	8.87936e+09	3.0552e+10	1.51279e+10	2.19908e+10	1.27745e+09	6.65048e+09	2.84022e+09	6.3473e+09	1.15912e+10	1.13732e+10	2.12028e+10	7.01475e+09	7.10064e+08	2.1135e+09	8.35094e+09	5.61142e+10	2.87651e+10	2.18752e+10	3.66004e+10	5.63051e+10	2.0452e+10	5.60431e+09	1.0389e+10	6.91744e+09	4.2442e+09	5.69342e+09	5.29513e+09	6.93907e+09	6.11425e+09	5.7709e+09	7.29839e+09	7.66548e+09	1.68797e+10	1.5152e+10	3.3811e+10	3.8074e+10	2.22362e+10	1.67351e+10	1.54272e+10	1.54918e+10	1.03738e+10
Q9Y2G3	ATP11B	Neutrophil_degranulation	Innate_Immunity	1						5.09743e+08																1.41269e+09																1.38325e+08			3.02356e+08	1.24556e+08
P08962	CD63	Neutrophil_degranulation	Innate_Immunity	1																			2.2901e+08	3.85393e+08	1.17956e+09	3.3321e+08	1.83544e+08	3.22674e+08	1.56076e+08													7.19497e+08	1.52629e+09	1.16815e+09	7.07357e+08	1.42848e+09	6.94235e+08	4.45508e+08	1.38444e+08
P39656	DDOST	Neutrophil_degranulation	Innate_Immunity	2	1.93832e+10	2.73292e+10	1.18796e+10	9.96246e+09	1.3664e+10	1.49618e+10	4.11931e+09	1.04446e+09	2.55286e+08	2.35452e+09	1.37515e+09	1.36983e+09	8.59102e+08	9.04913e+09	2.56422e+10	1.14674e+10	2.07595e+09	8.27839e+09	1.54221e+09	1.08391e+09	3.84144e+09	5.32495e+09	1.66061e+09	6.30738e+09	4.92595e+08	8.25816e+08	1.8348e+08	9.56334e+07	1.04538e+09	4.56201e+08	3.91875e+08	2.77549e+08		2.42464e+08		2.06072e+08	2.96668e+08	5.63235e+10	2.61469e+10	3.68025e+10	8.79428e+10	6.40411e+10	7.07469e+10	7.99942e+10	4.80958e+10
Q96BM9	ARL8A	Neutrophil_degranulation	Innate_Immunity	1	7.04352e+08	2.44845e+09	1.70125e+08	3.26432e+09	8.93626e+08	9.84471e+08	3.97083e+09							5.36822e+08	2.31039e+09	4.70361e+08	1.84269e+08	5.45321e+08																				2.02522e+09	3.00014e+09	6.88333e+09	4.81063e+09	1.02935e+10	5.20488e+09	4.05077e+09	7.69011e+09
P13473	LAMP2	Neutrophil_degranulation	Innate_Immunity	1						9.5018e+08								7.67562e+08	8.4674e+08	4.01195e+08	2.12774e+09	1.20173e+09		3.46552e+08	1.85965e+09	1.09113e+09	4.08861e+08	2.30163e+09	5.01749e+08	3.62037e+08	8.62537e+08	2.08511e+08										1.021e+08	2.97539e+08	9.37952e+08	4.49865e+08	5.42125e+08	7.16774e+08	2.46042e+08
Q8NF37	LPCAT1	Neutrophil_degranulation	Innate_Immunity	1																																						3.71532e+07
P10620	MGST1	Neutrophil_degranulation	Innate_Immunity	1	7.7284e+08	1.50185e+09	5.71666e+08	1.64736e+09	6.80035e+08	1.21892e+09	3.14976e+08	7.93301e+08	1.14337e+09	1.15295e+09	4.86153e+08	4.76563e+08	7.76612e+08	1.82733e+08	7.84311e+08				7.82155e+07	9.31338e+07	3.13162e+08	5.40846e+08	3.86467e+08	3.15126e+08	2.23294e+08													7.08128e+09	2.41536e+09	3.14357e+09	1.56213e+10	4.92975e+09	4.67132e+09	8.49485e+09	7.30586e+09
O95721	SNAP29	Neutrophil_degranulation	Innate_Immunity	1								6.02954e+08					2.39341e+08
Q92542	NCSTN	Neutrophil_degranulation	Innate_Immunity	1	3.96119e+08	6.18506e+08		5.20817e+08	7.36328e+08	2.69831e+09	1.06497e+09	6.00244e+08	9.89862e+08	7.68226e+08	8.69117e+08	9.15087e+08	8.43332e+08		7.55604e+08				1.08444e+09	1.12228e+10	7.49223e+09	3.50841e+09	1.69e+09	9.36102e+09	9.81929e+08	2.66492e+08	1.79532e+09	1.69755e+08	8.06255e+08	1.44701e+08	3.43442e+08	5.49992e+08	1.70351e+09	1.43051e+09	8.67126e+08	1.00994e+09	1.22012e+09	9.423e+09	7.32114e+09	1.75522e+10	9.3426e+09	6.58609e+09	9.18908e+09	5.87782e+09	1.77383e+09
P51148	RAB5C	Neutrophil_degranulation	Innate_Immunity	1	1.22913e+09	3.2389e+09	1.21208e+09	2.93684e+09	3.49965e+09	3.20522e+09	7.75784e+08	1.9483e+08	9.24284e+08	2.12129e+08	3.28458e+08	3.58323e+08	1.00819e+09	1.46034e+09	1.62633e+09	1.45399e+09	2.16588e+08	3.08178e+08	1.51024e+09	9.93446e+08	2.01798e+08	8.22964e+07	4.32686e+08	8.73653e+08					9.23208e+08	1.38021e+09	1.08284e+09	7.89775e+08	2.23817e+08	4.45244e+08	1.33328e+08		4.80136e+08	2.03876e+09	9.19311e+08	1.89871e+09	1.08491e+09	1.42598e+09	2.28846e+09	5.42799e+09	1.43141e+09
O95497	VNN1	Neutrophil_degranulation	Innate_Immunity	1	5.23541e+08	7.43126e+08	9.25373e+08	7.22568e+09	2.76336e+09	2.44526e+10	4.40826e+10	3.82931e+08	5.43332e+08	7.24622e+08	3.40179e+08	8.40724e+08	1.44307e+09	4.16387e+09	3.96924e+09	7.47176e+09	1.81472e+10	3.33415e+10	2.28036e+09	3.67231e+09	1.62996e+09	7.95468e+08	3.18744e+09	2.55853e+09	2.33108e+09	1.89248e+09	5.26959e+09	4.4585e+09	4.90183e+09	5.4359e+09	2.55635e+09	1.60826e+09	5.26542e+09	4.81555e+09	1.83921e+09	3.56848e+09	1.92604e+10	2.32612e+10	5.26289e+10	8.33151e+10	2.18323e+10	1.27266e+10	4.95459e+10	8.07565e+09	1.95377e+10
P61224	RAP1B	Neutrophil_degranulation	Innate_Immunity	3	1.24718e+10	1.60267e+10	1.62851e+09	8.25981e+09	1.33621e+10	4.17037e+10	6.20277e+09		1.1337e+08	1.11496e+08	7.04294e+07	4.37513e+07		1.12188e+10	1.24653e+10	1.02416e+10	4.00978e+09	4.3409e+09	3.97229e+09	8.24753e+08	9.47987e+08	1.29066e+09	9.17311e+08	3.03709e+09	1.96555e+09	3.23236e+09	2.92065e+09	4.50586e+08	1.95853e+09	1.9139e+09	2.58319e+09	2.10084e+09	1.22601e+09	2.00105e+09	2.42698e+09	1.80286e+09	1.80948e+09	1.46284e+10	2.30965e+10	2.45531e+10	1.4202e+10	1.65116e+10	1.39079e+10	2.5637e+10	1.55707e+10
P10253	GAA	Neutrophil_degranulation	Innate_Immunity	1		5.15749e+08	2.09458e+09	7.31318e+08	1.79722e+09			7.4426e+07	3.08136e+08	4.42092e+08	6.50042e+08	4.20695e+08	4.50173e+08	3.05862e+09	2.26501e+09	2.81842e+09	1.26761e+09	3.56946e+09	1.24105e+09	3.33659e+09	8.44698e+08	3.34585e+08		6.5441e+08	3.88892e+08				8.78157e+08	1.50137e+09	7.82579e+08	3.77956e+08	6.43741e+08		1.50795e+08		8.79171e+08	1.07097e+09	1.09306e+09	1.24101e+09	9.58182e+08	9.47683e+08	6.97471e+08	3.72566e+08	3.2678e+08
O95716	RAB3D	Neutrophil_degranulation	Innate_Immunity	1																																					4.73049e+08	6.94956e+08				2.16742e+09
P15309	ACPP	Neutrophil_degranulation	Innate_Immunity	1			1.86767e+08	2.09833e+08	1.89244e+08	1.77097e+09	1.67942e+08																															5.36144e+08	9.60333e+08	1.20096e+09	3.70018e+08	2.65687e+08	3.00003e+08	2.71416e+08	1.32757e+08
P34810	CD68	Neutrophil_degranulation	Innate_Immunity	1
P40199	CEACAM6	Neutrophil_degranulation	Innate_Immunity	1						1.92704e+09										9.79357e+08	3.1515e+09									6.02256e+08	7.01179e+09	1.61426e+10				1.8408e+08						1.17887e+09	6.72909e+08	2.90445e+09	2.52979e+08	2.9835e+08	1.49547e+09	3.04893e+08
O00462	MANBA	Neutrophil_degranulation	Innate_Immunity	1							1.7083e+08	2.67187e+08						1.73401e+09	1.46306e+09	1.49841e+09	7.47619e+08	1.03526e+09		3.33649e+08		8.33034e+08				3.2121e+08	8.50129e+08	3.00447e+08	1.57324e+09				6.0336e+09	5.19564e+08	5.07276e+08	1.14349e+08	2.10055e+08		1.54081e+08	4.18044e+08	1.92099e+08	5.84034e+08	3.2223e+08	1.84829e+08	3.51939e+08
P14174	MIF	Neutrophil_degranulation	Innate_Immunity	2	5.09719e+09	1.09132e+10	4.38624e+08	3.66262e+09	3.98711e+09	1.4713e+10	1.8147e+09	7.041e+08	4.54662e+08	4.82179e+08	4.23977e+08	6.11335e+08	1.23806e+09	7.09883e+09	4.0947e+09	3.92083e+09	1.64657e+09	1.29279e+09	5.84651e+08	1.35758e+08	2.75274e+08	1.45625e+08		2.11812e+08	2.12693e+08	4.02105e+08	1.10029e+08		5.6333e+08	8.08483e+08	1.54603e+09	1.68692e+09	9.78138e+08	1.11926e+09	1.05179e+09	5.72711e+08	1.64992e+08	7.22592e+09	5.03953e+09	3.82718e+09	5.24207e+09	3.4005e+09	1.90152e+09	1.71241e+09	1.1411e+09
P18206	VCL	Neutrophil_degranulation	Innate_Immunity	2	1.90129e+09	4.0906e+09	2.3274e+08	4.59839e+08	2.25763e+08	4.12357e+09	9.16777e+07								4.31656e+08																							2.27036e+09	1.95569e+09	4.08279e+08	9.41342e+08	9.29459e+08	4.21401e+08	7.79752e+08	4.59358e+08
Q14314	FGL2	Neutrophil_degranulation	Innate_Immunity	1		1.75246e+08
P68402	PAFAH1B2	Neutrophil_degranulation	Innate_Immunity	1	3.44828e+08	1.01566e+09		4.77383e+08	8.46677e+07	1.06826e+09								2.46852e+08	5.58517e+08																							2.44289e+09	2.7088e+09	1.04418e+09	3.8281e+09	1.91068e+09	1.36255e+09	4.83554e+09	9.28633e+08
Q9Y315	DERA	Neutrophil_degranulation	Innate_Immunity	1	2.31645e+09	3.26062e+09	2.56527e+08	6.41703e+08	3.32303e+08	4.31718e+08	4.55802e+08																															2.39445e+08	6.92755e+08	3.8112e+08	9.87737e+07	5.19934e+08	3.07541e+08	1.91206e+09	3.64506e+08
O75874	IDH1	Neutrophil_degranulation	Innate_Immunity	1	3.24128e+10	2.76204e+10	4.09011e+09	2.33695e+09	4.13405e+09	4.36503e+10	3.85043e+09	2.89544e+08	4.06239e+08	4.72605e+08	2.30274e+08	4.15241e+08	9.13623e+08	7.75385e+09	8.48169e+09	4.02239e+09	1.46099e+09	3.42616e+09	1.90154e+06	5.92252e+08	3.52333e+07	2.10957e+07	2.48519e+06	2.01183e+07	8.62672e+06	2.46084e+08			2.65672e+08	7.64738e+08	7.79804e+08	7.8584e+08	6.82085e+08	8.26088e+08	2.59994e+09	1.41918e+09	7.1925e+07	2.38108e+10	3.18013e+10	8.43985e+09	2.02511e+09	3.71272e+09	3.22247e+09	8.64773e+09	2.36619e+09
Q14974	KPNB1	Neutrophil_degranulation	Innate_Immunity	2	1.70789e+10	2.95849e+09	4.70141e+08	5.64199e+07	2.02534e+08	1.75759e+09	5.23621e+08							1.88685e+08	3.90709e+08		2.19742e+08	1.6471e+08																				1.86079e+09	2.8095e+09	4.81692e+08	7.77949e+08	9.40596e+08	5.41298e+08	1.77042e+09	4.45133e+08
P08238	HSP90AB1	Neutrophil_degranulation	Innate_Immunity	3	2.50968e+10	2.78992e+10	1.64761e+10	1.54972e+09	4.40137e+09	1.39863e+10	2.27292e+09			2.42383e+08				1.49246e+09	4.63913e+09	1.28099e+09	8.72157e+08	7.69918e+08	4.95336e+08					9.11079e+08	6.38299e+08	1.8271e+08	8.47995e+07	8.1094e+07										1.2253e+10	1.51496e+10	5.02326e+09	1.17869e+10	1.31827e+10	9.75017e+09	1.65535e+10	6.23386e+09
P25787	PSMA2	Neutrophil_degranulation	Innate_Immunity	8	1.35959e+09	1.99272e+09	1.29894e+09	3.55683e+09	3.01189e+09	8.51408e+09	9.01857e+09	9.70846e+09	2.12709e+09	2.08303e+09	1.94546e+09	1.29199e+10	1.82886e+09	1.8947e+09	5.63405e+09	7.10608e+08	1.03101e+09	1.58642e+09	5.71448e+08	9.45933e+08	4.31045e+10	3.22236e+10	1.73614e+10	3.33229e+10	3.54954e+10	3.66215e+09	6.79576e+09	9.79074e+08	6.22637e+08	2.33123e+09	8.36296e+08	7.5345e+08	5.18013e+09	6.54643e+09	1.85667e+09	2.38113e+09	2.25596e+10	5.27067e+09	1.22667e+10	1.04709e+10	3.29749e+09	6.79135e+09	1.21029e+10	6.30721e+09	6.30167e+09
Q13162	PRDX4	Neutrophil_degranulation	Innate_Immunity	1	3.05037e+09	3.4947e+09	1.15931e+09	3.40091e+09	4.20826e+09	2.19319e+09	1.69037e+09	1.24733e+09	9.52906e+08	3.06286e+09	1.9412e+09	1.96611e+09	1.24598e+09	3.36617e+09	8.27969e+09	4.4114e+08		1.14135e+09	1.06258e+09	3.19743e+09	2.63277e+09	3.18038e+09	4.53081e+08	3.90393e+09	5.24167e+08	2.70309e+09	1.25962e+09	6.71674e+08	4.32779e+08	5.56215e+08	2.33525e+08	7.34372e+07	3.26607e+08	3.91343e+08	3.82599e+08	1.30448e+08	6.38786e+07	5.67502e+09	5.34569e+09	4.85173e+09	4.8492e+09	5.12997e+09	1.30918e+10	4.94055e+09	2.77711e+09
P11142	HSPA8	Neutrophil_degranulation	Innate_Immunity	2	4.19569e+10	8.74853e+10	1.93774e+10	1.448e+10	4.92167e+10	7.34599e+10	1.4619e+10	9.84362e+08	4.89045e+09	4.28464e+09	6.62186e+08	4.48182e+08	1.48474e+09	1.46949e+10	1.32231e+10	6.86135e+09	5.9579e+09	4.20284e+09	5.60869e+09	4.15304e+09	6.51357e+09	8.16999e+09	3.30573e+09	6.44532e+09	2.67097e+09	3.90914e+08	1.09372e+08	8.08167e+07	1.78226e+09	6.69821e+09	2.46499e+09	4.80833e+09	1.95972e+09	6.92224e+09	8.7877e+09	8.03501e+09	4.36501e+09	3.93303e+10	5.15382e+10	4.59498e+10	2.43237e+10	3.25798e+10	4.12968e+10	4.27691e+10	1.39655e+10
O60234	GMFG	Neutrophil_degranulation	Innate_Immunity	1																																						3.99638e+08	1.17064e+09	1.24306e+09	1.73444e+09	1.6281e+09	1.28551e+09		7.37069e+08
P16278	GLB1	Neutrophil_degranulation	Innate_Immunity	1	8.75252e+07	4.16087e+08						9.35671e+08	2.96934e+08	2.65762e+08	1.12044e+09	3.62403e+08	1.2604e+08	1.535e+09	2.98444e+09	2.92395e+08	1.52896e+10	1.61998e+09	1.04479e+07	8.75444e+07	4.9246e+07	4.83879e+08	5.59189e+08	1.58754e+09	3.82253e+08														1.68464e+08	1.06579e+09	1.62833e+09	1.53752e+09	4.78911e+08	2.90727e+08
P14780	MMP9	Neutrophil_degranulation	Innate_Immunity	2		5.16979e+08																																							6.33518e+08	1.65508e+09		3.32566e+08	2.08293e+08
P00491	PNP	Neutrophil_degranulation	Innate_Immunity	1	1.08177e+09	1.64205e+09				1.27706e+09																															4.50691e+08	8.619e+08	4.96246e+08	2.10223e+09	3.29862e+08	1.01149e+09	5.48229e+08	1.10515e+09
Q96G03	PGM2	Neutrophil_degranulation	Innate_Immunity	1																																											4.81735e+08
P08236	GUSB	Neutrophil_degranulation	Innate_Immunity	1	7.60889e+09	5.11546e+08	1.22673e+08	5.34226e+09	2.65622e+09	3.2413e+10	7.70354e+09	4.01397e+08	2.70684e+08	1.71301e+08	1.93066e+08	1.65211e+08	1.41512e+08	9.59582e+09	1.24933e+10	5.88466e+09	7.07456e+09	7.77465e+09	3.0024e+09	4.16988e+10	2.40366e+10	1.18625e+10	1.51109e+10	1.80989e+10	1.42621e+09	3.52077e+09	5.40737e+09	2.65238e+09	2.38862e+10	1.65496e+09	1.18075e+09	1.2628e+09	1.14964e+10	2.43139e+09	8.97736e+08	2.02283e+09	1.03956e+10	8.92829e+09	1.58612e+10	1.60965e+10	5.69837e+09	1.04194e+10	1.63522e+10	1.40609e+10	5.83146e+09
P02794	FTH1	Neutrophil_degranulation	Innate_Immunity	1	2.61922e+10	4.11759e+10	1.18521e+11	1.00992e+12	2.80188e+11	8.61735e+11	3.63225e+11	6.69462e+10	2.43344e+10	8.04779e+10	8.66745e+10	9.4312e+10	2.84673e+11	4.80788e+11	1.60581e+12	5.61788e+11	2.06462e+11	1.90534e+11	3.0103e+11	3.83279e+11	1.12488e+12	1.15195e+12	1.16711e+12	2.30448e+12	8.43813e+11	3.23606e+11	6.71858e+10	2.05166e+10	2.00769e+11	2.36926e+11	1.18409e+12	7.02533e+11	1.02491e+11	1.5682e+11	1.00886e+12	1.14511e+12	3.51683e+11	1.60887e+11	3.31962e+11	4.07451e+11	3.09144e+10	1.28074e+11	1.02025e+11	2.19129e+10	8.9597e+10
Q14764	MVP	Neutrophil_degranulation	Innate_Immunity	1	3.1685e+10	4.2564e+10	6.87058e+09	2.45409e+09	5.72742e+09	4.95495e+10	4.85892e+09	9.20917e+08	2.49519e+09	2.28108e+09	7.67192e+08	2.9481e+08	2.83867e+09	3.96068e+09	9.57253e+09	1.37129e+09	1.46789e+09	1.5506e+09	2.58649e+08	8.91337e+07	1.34746e+08	1.27856e+09	2.45641e+08	2.97423e+07	3.62689e+08								1.16442e+08		6.33768e+08			2.58196e+10	2.2426e+10	1.33117e+10	6.86154e+10	9.3603e+10	7.5916e+10	8.09234e+10	6.48134e+10
Q99436	PSMB7	Neutrophil_degranulation	Innate_Immunity	8																																											1.74094e+09
P36871	PGM1	Neutrophil_degranulation	Innate_Immunity	1	9.57438e+08	4.30724e+09	1.74367e+09	3.77244e+08	1.84956e+08	2.20266e+09	1.31891e+09							3.86135e+08	6.028e+07		1.51702e+08				3.9727e+08																	2.19114e+09	1.71498e+09	8.35691e+08	5.66237e+08	3.44145e+08	9.19051e+08	1.74004e+08	4.37504e+07
Q9P0J7	KCMF1	Neutrophil_degranulation	Innate_Immunity	1	8.46789e+07	7.15714e+07	4.28267e+08		4.23014e+08																	4.18721e+08
P52790	HK3	Neutrophil_degranulation	Innate_Immunity	1		5.18411e+08												1.91377e+08	1.3683e+08		1.56571e+10																					6.59986e+08	1.29332e+08	3.59788e+07	3.83275e+08	1.26526e+09	6.69323e+07
P17066	HSPA6	Neutrophil_degranulation	Innate_Immunity	1
P13639	EEF2	Neutrophil_degranulation	Innate_Immunity	1	1.14155e+11	1.20794e+11	2.86529e+10	1.33147e+10	1.59904e+10	4.66394e+10	1.51264e+10							6.59642e+09	7.76321e+09	2.61956e+09	2.33663e+09	2.88991e+09	2.84696e+08	3.74127e+08	2.98449e+08	5.55772e+08	2.92779e+08	4.24041e+08	8.37948e+08	1.45825e+09			6.43161e+08	3.54616e+08	7.10012e+08	1.04017e+09	8.84644e+08	4.13982e+08	1.163e+09	8.13943e+08	7.89303e+08	3.79343e+10	3.01108e+10	2.8005e+10	3.62623e+10	1.96717e+10	2.48003e+10	6.28608e+10	1.63867e+10
Q12905	ILF2	Neutrophil_degranulation	Innate_Immunity	1		9.78842e+08																																				1.34282e+09	1.68082e+09	9.07312e+08	3.26304e+09	4.26426e+09	1.42662e+09	4.40733e+09	1.52615e+09
P18669	PGAM1	Neutrophil_degranulation	Innate_Immunity	1	1.87531e+09	3.2577e+09		2.81737e+09	8.40927e+08	4.45688e+09	1.76545e+09							3.3646e+08	1.77517e+08				7.61901e+08										1.40797e+08	1.02056e+09	1.47672e+09			2.57488e+08				2.60057e+09	8.73469e+09	7.21485e+08	9.37237e+08	9.29599e+08	5.63178e+08	6.83877e+08	1.90358e+08
P06737	PYGL	Neutrophil_degranulation	Innate_Immunity	1	2.94481e+08	2.86262e+08			4.31094e+08	4.96516e+08	1.92834e+08															3.59659e+08																1.31796e+09	1.24741e+09	1.41347e+09	1.04543e+09	2.81642e+09	4.43687e+08	4.99425e+08	1.82113e+08
Q92882	OSTF1	Neutrophil_degranulation	Innate_Immunity	1	5.97982e+08	8.79038e+08	1.08018e+08			1.1225e+09																																1.61406e+09	2.179e+08	1.31025e+08	9.14387e+08	3.63426e+08	1.1992e+08	6.62665e+08	1.34909e+08
Q9UJU6	DBNL	Neutrophil_degranulation	Innate_Immunity	1	1.16363e+09	2.14899e+09	1.53338e+10	2.27947e+08	4.21129e+08	2.96499e+09	8.87459e+07							1.43335e+08															8.14802e+08				3.42606e+07	1.70156e+08	3.1736e+08	5.54298e+08	1.53121e+08	8.92749e+08	1.50825e+09	5.14099e+08	7.29775e+08	1.02956e+09	2.78935e+08	1.97292e+09	2.03981e+08
Q8WVQ1	CANT1	Neutrophil_degranulation	Innate_Immunity	1		1.6598e+08																																				3.79369e+08	2.58299e+08		1.7593e+08	7.3079e+07		2.38761e+08
P09960	LTA4H	Neutrophil_degranulation	Innate_Immunity	1	1.52781e+09	1.768e+09	5.08095e+07	2.44836e+08	4.25812e+07	2.45209e+09	1.18941e+09							6.6124e+08	2.06169e+09	1.45471e+09	2.35153e+08	1.45837e+08										1.12259e+09										5.18245e+09	8.23353e+09	3.65729e+09	1.74256e+09	6.39037e+09	2.39094e+09	3.31545e+09	2.50082e+09
P35998	PSMC2	Neutrophil_degranulation	Innate_Immunity	8	3.18468e+09	3.35172e+09	2.25727e+08	1.31888e+08	5.74723e+08	8.06994e+08	1.07008e+09														4.82842e+10																	1.77129e+09	2.32082e+09	4.58957e+08	1.19288e+09	1.31234e+09	9.30052e+08	2.35706e+09	4.19504e+08
O00487	PSMD14	Neutrophil_degranulation	Innate_Immunity	8	9.64367e+08	1.74128e+09	2.91341e+08	2.94082e+08	1.11574e+08	1.70227e+08	3.73814e+08																															2.24927e+08	3.29775e+08	4.33853e+08	6.20283e+08	7.76761e+08	1.8984e+09	8.90476e+08	4.0557e+08
P35573	AGL	Neutrophil_degranulation	Innate_Immunity	1	3.21366e+08	3.20909e+09	7.27819e+08	3.48892e+08	4.5398e+08	3.49549e+08	1.98375e+08																															1.10039e+09	3.86918e+09	9.93302e+08	1.15572e+09	3.01705e+09	1.96179e+09	2.60558e+09	2.25612e+09
O00232	PSMD12	Neutrophil_degranulation	Innate_Immunity	8	1.21834e+09	3.02273e+09	4.33283e+08	3.94158e+08	1.02332e+09	8.58374e+08	5.87848e+08														3.82271e+08																	1.55146e+09	2.14895e+09	1.26707e+09	3.63717e+09	2.50569e+09	1.32551e+09	3.43545e+09	1.20856e+09
P01009	SERPINA1	Neutrophil_degranulation	Innate_Immunity	1	2.26172e+11	6.30825e+11	6.58565e+10	3.40512e+10	3.38127e+10	4.28149e+11	9.00813e+10	2.41043e+11	2.24246e+11	3.19592e+11	2.24621e+11	3.92722e+11	3.3959e+11	2.53677e+11	3.33037e+11	1.93925e+11	4.72778e+11	7.14549e+11	5.13482e+11	1.51734e+12	4.47105e+12	1.71528e+12	1.19335e+12	1.39294e+12	5.8532e+11	2.44915e+11	2.90991e+11	1.67742e+11	2.91735e+11	2.78371e+11	4.23644e+11	2.94486e+11	9.9481e+10	3.15085e+11	3.52896e+11	3.24615e+11	3.39087e+11	2.94074e+11	2.62343e+11	2.80139e+11	2.51635e+11	2.02333e+11	2.14813e+11	4.21359e+11	1.78163e+11
P17980	PSMC3	Neutrophil_degranulation	Innate_Immunity	8	5.55442e+09	5.41194e+09	5.23896e+08	8.36046e+08	4.50709e+08	5.06127e+08	2.01147e+09																															1.44607e+09	2.64466e+08	2.18506e+08	2.83021e+08	3.39075e+08	9.40012e+08	2.25481e+09	1.15303e+08
P04264	KRT1	Neutrophil_degranulation	Innate_Immunity	1			5.24473e+08					2.39809e+09	2.88517e+08	6.00276e+08	1.40247e+09	2.39849e+09	4.55575e+08						2.20282e+09	7.63639e+09	4.12817e+08	8.45477e+08	3.07367e+08	5.60826e+08	4.83936e+08	7.43155e+09	1.34281e+10	1.83867e+09	8.93292e+08		1.52563e+08		4.50468e+09	1.85451e+09	4.99791e+09	7.56284e+09	2.93957e+10	7.7436e+09	3.8383e+10	3.69477e+10	7.32311e+09	1.95133e+10	2.70328e+10	3.8486e+09	2.9185e+10
P55072	VCP	Neutrophil_degranulation	Innate_Immunity	1	1.76472e+10	3.19172e+10	1.33043e+10	1.39697e+09	3.17248e+09	8.7542e+09	6.5505e+09							3.98117e+08	4.12599e+08									3.63691e+08										1.73242e+08				1.28121e+10	6.04705e+09	1.09353e+09	5.53533e+09	1.6364e+09	4.72967e+09	6.32152e+09	1.48456e+09
P61160	ACTR2	Neutrophil_degranulation	Innate_Immunity	2	5.77454e+09	1.12622e+10	8.12259e+08	1.5384e+09	9.59593e+08	5.425e+09	1.1038e+09							1.38172e+09	2.22972e+09	7.66863e+08	5.02695e+08	5.96461e+08							3.52307e+08										8.91946e+08			1.15666e+10	1.33018e+10	3.94721e+09	5.74832e+09	7.26251e+09	3.82067e+09	6.46252e+09	2.18001e+09
Q16769	QPCT	Neutrophil_degranulation	Innate_Immunity	1	3.16133e+09	1.30312e+09	4.5398e+08	7.96575e+08	1.08798e+09	9.3369e+08	1.21442e+09	2.46748e+08						6.85326e+08	1.54581e+09	8.07302e+08	2.65894e+09	6.04965e+08	6.98206e+09	3.30518e+09	4.93017e+09	5.95196e+09	2.9598e+09	2.69767e+09	2.54802e+09	3.0083e+08	5.53275e+07						3.69491e+09	2.37399e+09	1.38405e+09	1.38226e+09	6.35161e+08	1.22925e+09	4.66517e+09	1.02384e+10	1.32301e+09	6.47661e+09	4.61925e+08	2.63253e+08	4.41413e+08
P37108	SRP14	Neutrophil_degranulation	Innate_Immunity	1
O00231	PSMD11	Neutrophil_degranulation	Innate_Immunity	8	6.19744e+08	2.94353e+09				6.88977e+08	1.53364e+08								1.26434e+08					4.5168e+08																4.75733e+08		2.92821e+09	2.06599e+09	7.25256e+08	1.5588e+09	2.61889e+09	7.97172e+08	2.97335e+09	2.30292e+09
Q13200	PSMD2	Neutrophil_degranulation	Innate_Immunity	8	2.33744e+09	4.03144e+09	9.09605e+08	5.41526e+08	2.1888e+08	1.41039e+09	7.10472e+08	4.51404e+08						1.99694e+08																								4.20013e+09	9.49046e+08	1.55271e+09	3.89104e+09	1.27872e+09	1.42033e+09	2.76299e+09	7.69491e+08
P16035	TIMP2	Neutrophil_degranulation	Innate_Immunity	1																				1.11201e+09	3.58947e+08		1.10645e+09	6.46728e+08
P07900	HSP90AA1	Neutrophil_degranulation	Innate_Immunity	3	2.5454e+10	2.4839e+10	2.38063e+09	5.97227e+09	1.7444e+09	1.07545e+10	7.39292e+09	3.55807e+08				1.19025e+08		2.41459e+09	2.4234e+09	5.20637e+08	1.19989e+09	9.67823e+08		1.87005e+08	1.25591e+08	1.7728e+08		6.55807e+08	2.21299e+08									7.7592e+07	1.63208e+09	7.7661e+08		1.34727e+10	2.06544e+10	1.13396e+10	1.34564e+10	1.74475e+10	1.29614e+10	1.88655e+10	9.77959e+09
Q7Z6Z7	HUWE1	Neutrophil_degranulation	Innate_Immunity	2		4.09323e+08		1.98769e+09																		7.91151e+08							5.75384e+08	1.00559e+09	1.7829e+08	8.03078e+08	1.64159e+09	4.32695e+08	2.32492e+08	7.83827e+08		9.00812e+08	1.42249e+09	3.8256e+08	1.99224e+09	2.03637e+09	1.62871e+09	1.4024e+09	3.10633e+08
P62699	YPEL5	Neutrophil_degranulation	Innate_Immunity	1																																										9.30359e+07
P46976	GYG1	Neutrophil_degranulation	Innate_Immunity	1
Q15008	PSMD6	Neutrophil_degranulation	Innate_Immunity	8		1.37451e+08				1.04569e+08							7.66926e+08																	6.09477e+08								1.19371e+09	2.49206e+09	2.61834e+09	1.81301e+09	2.69754e+09	1.7611e+09	2.3022e+09	5.46858e+08
P09972	ALDOC	Neutrophil_degranulation	Innate_Immunity	1	1.41622e+09	2.50817e+09			1.06056e+09	2.52458e+09	8.03926e+08						4.76767e+08																				7.07896e+08		1.89712e+09	1.34074e+09		1.7622e+09	7.12746e+08	4.31081e+08	4.48624e+08	3.29612e+08	2.69395e+08	1.41729e+09	1.89575e+08
P32320	CDA	Neutrophil_degranulation	Innate_Immunity	1	2.61032e+09	2.70644e+09	2.41081e+09	9.84236e+09	1.36601e+09	3.21974e+09	5.52169e+09	3.38813e+08	1.30229e+08	4.82688e+08	2.69894e+08	2.7542e+08	1.86785e+08	9.26731e+08	1.99133e+09	1.02545e+09	3.74919e+08	1.05593e+09	6.26492e+09	2.59586e+10	2.57458e+10	2.60351e+10	1.97622e+10	1.83226e+10	1.05961e+10	1.66686e+09	1.4166e+09	2.79875e+09	1.35581e+09	4.58484e+09	8.09842e+09	9.03843e+09	3.4621e+09	4.75192e+09	4.17548e+09	8.57969e+09	3.15245e+09	1.28224e+09	3.76163e+09	8.69662e+09	5.16552e+09	9.20054e+09	9.38883e+09	5.49466e+09	1.02032e+10
P41218	MNDA	Neutrophil_degranulation	Innate_Immunity	1	3.79398e+09	3.00543e+09	7.23961e+08	1.15139e+09	2.57909e+08	2.28152e+08	1.25735e+09		1.96609e+08					3.91301e+08	2.366e+08	1.24232e+08	3.04377e+08	1.61046e+07	1.4053e+08		1.0943e+08	2.73458e+08	8.05966e+07	2.01739e+08	2.19327e+08	1.08924e+08	7.85945e+07	9.30992e+07										4.01809e+09	5.32703e+09	4.78166e+09	2.94725e+10	2.49295e+10	2.22641e+09	4.21325e+09	3.68632e+09
P51665	PSMD7	Neutrophil_degranulation	Innate_Immunity	8	2.81836e+09	2.79529e+09	2.61626e+09	3.73831e+09	3.79427e+09	6.70553e+09	1.73938e+09								4.62485e+08																							2.51771e+08	1.34355e+09	2.38615e+09	2.37972e+08	3.44011e+09	1.37886e+09	4.15031e+09	3.06338e+08
P20839	IMPDH1	Neutrophil_degranulation	Innate_Immunity	1
O43242	PSMD3	Neutrophil_degranulation	Innate_Immunity	8	1.16623e+09	1.08327e+09	1.24314e+08	1.2358e+08	7.05004e+08	2.37909e+08	6.62732e+08									1.04103e+09			4.6883e+07	2.21227e+08	3.98568e+08	7.00515e+08	7.9564e+08	3.16097e+07	2.89017e+08													5.44967e+09	4.40248e+09	2.68352e+09	3.87518e+09	3.58117e+09	1.50155e+09	6.25855e+09	5.13697e+08
P01034	CST3	Neutrophil_degranulation	Innate_Immunity	1	1.11875e+10	3.01202e+09	1.16005e+08	1.36817e+08	1.55392e+08	3.96425e+08	7.13909e+09													6.82021e+08																		2.70974e+08	1.90476e+08	2.06741e+09	1.14353e+09	1.74026e+09	9.89529e+08	1.93923e+09	3.71254e+08
Q9P000	COMMD9	Neutrophil_degranulation	Innate_Immunity	1
P04080	CSTB	Neutrophil_degranulation	Innate_Immunity	1	1.2282e+10	3.45617e+09	3.30754e+10	1.28327e+09	1.82888e+09	4.87004e+10	3.89758e+09	2.21333e+08	1.5429e+09	2.72246e+09	1.51354e+09	1.73659e+09	1.25679e+09	5.31594e+09	8.88666e+09	2.43148e+09	9.70243e+08	1.33299e+09	6.22412e+09	7.65211e+09	3.07612e+09	1.87712e+09	1.03865e+09	6.14493e+08	6.56215e+09	1.33146e+08	1.40092e+08	4.02903e+07	1.58347e+10	9.05439e+09	6.40249e+09	8.9181e+09	6.43582e+09	3.82462e+09	1.594e+09	6.74999e+09	2.83796e+10	1.02377e+10	7.45405e+09	1.4071e+09	1.30898e+09	2.21209e+09	2.37329e+09	9.85331e+09	4.72109e+09
P14618	PKM	Neutrophil_degranulation	Innate_Immunity	1	4.71406e+10	6.49396e+10	1.5215e+10	4.10137e+09	3.89635e+09	4.50339e+10	3.87094e+09	5.44069e+07	7.4918e+07	7.95767e+07	1.00714e+08	5.46927e+07	1.8458e+08	2.4817e+09	5.08037e+09	7.45254e+08	1.14459e+09	1.11149e+09	1.04203e+09	1.02837e+09	3.54362e+08	1.44849e+08	7.3113e+08	1.2402e+09	6.03124e+08	7.81852e+08	3.32708e+08	9.98789e+07	1.2294e+08	5.84199e+08	6.50023e+08	7.04014e+08	7.77693e+08	1.00015e+09	1.59031e+09	4.87296e+08		4.61789e+10	7.29388e+10	2.01065e+10	2.03454e+10	2.90217e+10	1.98224e+10	1.66281e+10	1.35788e+10
Q14019	COTL1	Neutrophil_degranulation	Innate_Immunity	1																																						1.69787e+09	6.40025e+08	7.54105e+08	1.17664e+09	1.09478e+09	4.81318e+08
Q9H0B8	CRISPLD2	Neutrophil_degranulation	Innate_Immunity	1	1.11169e+08
P15848	ARSB	Neutrophil_degranulation	Innate_Immunity	1						9.27473e+08								1.95338e+08	5.35993e+08	7.65346e+07	1.3641e+08	1.98373e+08																				9.27156e+08	2.12861e+09	4.36984e+09	7.78482e+08	1.53833e+09	6.43083e+08	3.05138e+08	3.32653e+08
Q86VP6	CAND1	Neutrophil_degranulation	Innate_Immunity	1	3.00958e+08	1.48186e+09	6.98893e+08	2.28886e+08	2.07758e+08	6.87029e+08	2.17761e+08							1.57423e+08	1.44387e+08	3.60308e+08	8.56013e+07	1.2338e+08																				6.08475e+09	1.17116e+10	6.9589e+09	8.15162e+09	8.9415e+09	1.27228e+10	1.07214e+10	2.578e+09
P13716	ALAD	Neutrophil_degranulation	Innate_Immunity	1	3.3788e+08	4.12055e+08	4.26081e+08	1.31437e+09	2.11004e+09	4.81528e+08	8.09498e+08						2.336e+09	4.47094e+08	3.30907e+08			1.11585e+09			8.66416e+07	5.90878e+07	3.67428e+08	4.44452e+08						2.05896e+08			1.48944e+08					1.22413e+10	3.69659e+09	8.4884e+09	1.96007e+10	1.35719e+09	2.08193e+09	7.70853e+09	1.33127e+09
Q9UNP9	PPIE	Neutrophil_degranulation	Innate_Immunity	1																																					9.98311e+07
Q13510	ASAH1	Neutrophil_degranulation	Innate_Immunity	1	1.66915e+09	1.36384e+10	1.05153e+09	1.02378e+10	9.90331e+09	4.76848e+10	5.18339e+10	2.50353e+09	8.83704e+08	1.85308e+09	2.27938e+09	3.14317e+09	3.58047e+09	1.62427e+10	3.4074e+10	6.46128e+09	2.35577e+09	7.95127e+09	3.6129e+10	1.17857e+11	3.31384e+11	1.56652e+11	8.11456e+10	2.36157e+11	3.2138e+10	6.09518e+09	1.80591e+10	5.97411e+09	1.84921e+10	4.59739e+09	9.60676e+08	1.75949e+09	2.2768e+10	1.07939e+10	8.83228e+09	5.10938e+09	5.52288e+10	1.98155e+10	5.46801e+10	1.67694e+11	1.4906e+11	1.20113e+11	1.37413e+11	4.0137e+10	3.37055e+10
P50990	CCT8	Neutrophil_degranulation	Innate_Immunity	1	1.31989e+10	1.21637e+10	7.82355e+09	4.08193e+08	7.02405e+08	5.08127e+09	4.65729e+09						3.51529e+09		3.69651e+09					2.62511e+08																		4.50193e+09	5.91918e+09	3.40469e+09	5.47696e+09	8.68079e+09	4.7725e+09	9.00659e+09	1.57785e+10
Q9UBI1	COMMD3	Neutrophil_degranulation	Innate_Immunity	1
P02750	LRG1	Neutrophil_degranulation	Innate_Immunity	1	2.60391e+09	9.68175e+09	7.07003e+07	3.62819e+08	5.82269e+08	8.68929e+08	1.27051e+09	1.3836e+09	2.37845e+09	1.01373e+09	2.20946e+09	1.02272e+10	2.82233e+09	1.14243e+09	4.5527e+09	1.47535e+09					7.92144e+08	1.04782e+09	5.20373e+08	6.1297e+08	1.94929e+09	3.10271e+08				7.41632e+08				8.50647e+08			3.57734e+08	3.51912e+08		4.50244e+08	1.04773e+08	6.51773e+08	1.72234e+08	8.58256e+08	7.94802e+08
Q14004	CDK13	Neutrophil_degranulation	Innate_Immunity	1																							2.51264e+08
Q9UBR2	CTSZ	Neutrophil_degranulation	Innate_Immunity	1	3.17149e+08	7.51277e+08	1.58876e+08	1.42696e+08	3.26102e+07	3.55178e+08	4.58505e+07																														3.72423e+08	3.66671e+09	7.50079e+08	4.62614e+08	1.44235e+09	4.38618e+08	3.3779e+08	7.02117e+08	2.0156e+09
Q8TD55	PLEKHO2	Neutrophil_degranulation	Innate_Immunity	1
O15511	ARPC5	Neutrophil_degranulation	Innate_Immunity	2	2.63817e+08	9.21912e+08	6.96278e+07	1.56546e+08		7.96697e+08								3.83677e+08	8.62138e+08		1.82343e+08	2.99592e+08																				3.24939e+09	4.83611e+09	5.45013e+09	1.49097e+08	5.90019e+09	3.1469e+09	3.85273e+08	1.1117e+09
Q01432	AMPD3	Neutrophil_degranulation	Innate_Immunity	1														4.78878e+08																								4.34784e+08			1.93444e+08	8.95692e+07		2.4931e+08
P04217	A1BG	Neutrophil_degranulation	Innate_Immunity	1	2.45241e+09	9.1509e+09	1.26521e+08	7.66671e+08	5.69402e+08	5.99525e+08	6.34837e+08							1.96843e+09	3.60624e+09	3.10788e+09	1.2971e+09																					2.0889e+08	1.79932e+09	1.89236e+09	1.09841e+09	1.87015e+09	8.04003e+08	9.05661e+08	6.03827e+08
Q9BU76	MMTAG2	Neutrophil_degranulation	Innate_Immunity	1									3.00794e+08
Q9NZ32	ACTR10	Neutrophil_degranulation	Innate_Immunity	2	2.49653e+09	7.05872e+07	4.24183e+08			3.13895e+08	1.08954e+08														4.00244e+09	2.72018e+09	2.90285e+09	3.55873e+09	1.42543e+09							4.61155e+09	1.44452e+09	1.54277e+09	1.45991e+09	1.73698e+09	2.24433e+09	7.36158e+07
P53396	ACLY	Neutrophil_degranulation	Innate_Immunity	1	2.64392e+10	3.80521e+10	2.65804e+09	4.23098e+09	2.63836e+10	6.05197e+09	5.19139e+09							3.52687e+08	4.07753e+08																							7.4647e+09	9.51886e+09	6.29812e+10	1.04532e+10	4.03783e+09	2.87316e+09	1.57148e+10	7.81515e+09
Q9Y376	CAB39	Neutrophil_degranulation	Innate_Immunity	1	3.43242e+08	5.42801e+08	4.95729e+07	4.16298e+08	2.75833e+08	4.48221e+09	9.75056e+08	4.1528e+08						1.09826e+09	5.96154e+08	3.1388e+08	1.07077e+09	2.16751e+09	3.88251e+08	9.99284e+08	4.56657e+08	1.62613e+08	2.88047e+08	2.56301e+08		7.12684e+08	1.79611e+08											6.78644e+09	1.54777e+10	1.16208e+10	3.61754e+09	5.02227e+09	8.00301e+09	3.60296e+09	1.87529e+09
P17858	PFKL	Neutrophil_degranulation	Innate_Immunity	1	1.52361e+10	2.31464e+10	1.65583e+10	8.83612e+08	3.30612e+09	1.30123e+10	3.52827e+09							7.00648e+09	6.65343e+09	1.67829e+09	7.11251e+08	1.57631e+09																				1.85955e+10	2.61124e+10	1.46233e+10	1.32318e+10	1.64496e+10	1.98339e+10	3.1604e+10	1.49542e+10
P14923	JUP	Neutrophil_degranulation	Innate_Immunity	1	1.47506e+10	1.50427e+10	2.65596e+09	8.69353e+08	2.12916e+09	2.28956e+10	2.43874e+09	1.36424e+09	1.75885e+08				4.7745e+08	3.44947e+09	2.74919e+09	2.06036e+08	4.63703e+08	1.80742e+08	1.21941e+08	3.51433e+08	1.92702e+08	1.74217e+08	1.84325e+08		5.96339e+08	3.03086e+08	2.96345e+08	3.69253e+08	4.21624e+08	2.27625e+08			3.02282e+09	5.31692e+09	4.38079e+09	9.92377e+08	1.98092e+10	2.05638e+10	3.05802e+10	1.15189e+10	4.61431e+09	1.27075e+10	1.70981e+10	3.30676e+10	1.50733e+10
P07384	CAPN1	Neutrophil_degranulation	Innate_Immunity	1	3.46493e+10	1.98597e+10	2.48876e+10	1.80598e+10	3.32305e+10	1.92349e+10	2.64186e+10	4.21989e+08	8.11438e+08	5.94095e+08	3.44847e+08	5.84711e+08	5.72817e+08	6.56873e+10	5.68476e+10	3.06388e+10	4.69426e+10	2.26209e+10	4.80125e+07	7.79213e+07	1.34067e+09	7.66079e+07	7.3225e+07	3.45617e+08	7.02242e+08		1.30157e+09	7.33323e+08	1.19955e+08	1.73583e+08	1.31893e+08	1.42887e+08	1.09355e+09	2.14033e+08	6.64763e+08	5.64227e+08	4.05445e+08	1.20258e+10	1.36019e+10	1.46118e+10	1.00259e+10	2.86268e+10	2.50632e+10	2.4465e+10	3.91955e+10
P12268	IMPDH2	Neutrophil_degranulation	Innate_Immunity	1	3.9782e+09	5.47717e+09	3.98892e+08	2.78356e+08	1.13767e+08	7.80079e+08		4.15188e+08		3.24461e+08		1.03883e+08	3.22437e+08	7.8298e+08	7.64944e+08	4.16121e+08	2.60478e+08	2.4436e+08			6.44955e+08	6.31635e+08		6.50089e+08	6.58088e+08	1.72002e+09	3.7714e+08	3.27548e+08		4.14066e+09								5.26704e+08	7.88638e+08	1.69446e+08	1.24481e+09	2.21237e+09	7.31055e+08	3.2711e+08	2.05498e+08
P13727	PRG2	Neutrophil_degranulation	Innate_Immunity	1	1.76036e+10	1.86475e+10	4.58142e+10	1.01681e+11	1.18553e+11	1.90545e+11	2.10436e+10	1.10212e+11	4.22263e+10	2.63412e+11	1.60094e+11	9.97986e+10	2.78248e+11	6.20999e+10	1.73692e+11	1.5189e+11	8.90871e+10	1.3377e+11	3.20651e+10	4.17266e+10	8.32726e+09	4.28806e+10	8.13882e+10	4.56667e+10	6.30668e+10	2.75071e+10	1.83069e+10	1.99234e+10	3.14948e+11	3.22217e+11	2.98741e+11	2.18772e+11	8.94268e+10	3.31e+11	3.74036e+11	5.36528e+11	1.86285e+11	6.71353e+11	1.10529e+12	8.10816e+11	1.42814e+11	1.7583e+11	2.29261e+11	2.82591e+10	8.8102e+10
P28066	PSMA5	Neutrophil_degranulation	Innate_Immunity	8	1.33925e+09	1.38001e+09	8.66182e+08	2.21707e+09	1.11761e+09	4.53809e+09	1.94044e+09	5.98889e+09	1.73243e+09	1.45533e+09	2.12952e+09	4.8247e+09	2.80405e+09	6.51814e+08	2.85959e+09	1.28531e+09	2.99059e+09		6.43719e+08	1.41478e+09	2.70844e+10	1.68153e+10	5.32961e+09	1.71667e+10	1.33352e+10	6.70247e+08	2.72878e+09	8.19428e+07					3.68942e+08	2.20949e+09	2.30965e+08	2.45603e+08	1.53774e+10	3.64475e+09	2.70415e+10	2.66664e+10	7.20296e+09	1.39021e+10	3.43567e+10	6.07175e+09	9.043e+09
P09668	CTSH	Neutrophil_degranulation	Innate_Immunity	2	1.55914e+08	9.39277e+08	1.3307e+09	3.13634e+09	5.72321e+08	2.01307e+09	5.05102e+09	8.69667e+07	5.64029e+07	3.29291e+08	1.06456e+07	1.74429e+07	1.32957e+08	7.27659e+08	6.39121e+08	3.56139e+08	6.94956e+08	3.63865e+08	2.31032e+10	8.98651e+09	1.74153e+09	1.92714e+09	2.45647e+09	8.76935e+09	1.26453e+10	9.23823e+07	1.27321e+08	1.53176e+08	2.56686e+08	1.50283e+08	8.15427e+07	2.50978e+08	3.33876e+08	1.54865e+08	1.52646e+08	3.66791e+08	1.45443e+09	1.74062e+07		7.74792e+08	3.9236e+08	6.18361e+08		4.4353e+07	1.57727e+08
O95352	ATG7	Neutrophil_degranulation	Innate_Immunity	2																																						4.98833e+08	1.42617e+09	1.00939e+09	6.65813e+08	1.05075e+09	2.83508e+08	1.49624e+08	6.3199e+07
P20618	PSMB1	Neutrophil_degranulation	Innate_Immunity	8	4.58846e+08	1.76989e+09	1.08662e+09	2.7918e+09	5.06107e+09	4.54176e+09	3.09607e+09	1.42982e+10	2.2337e+09	2.54489e+09	2.68328e+09	8.8193e+09	2.62031e+09	1.25863e+09	4.84162e+09	9.64842e+08	1.47895e+09	2.56679e+08	4.74012e+08	4.59588e+09	4.74635e+10	3.27431e+10	1.39759e+10	2.93366e+10	2.31982e+10	1.43709e+09	4.36863e+09	7.64312e+08	2.28599e+08	1.16585e+09		1.19201e+08	4.54561e+09	6.04354e+09	1.54529e+09	1.27676e+09	1.88226e+10	3.31458e+09	1.10636e+10	9.3268e+09	2.86175e+09	5.45194e+09	9.68719e+09	4.18269e+09	3.90537e+09
Q9NZT1	CALML5	Neutrophil_degranulation	Innate_Immunity	1																																							8.61936e+07
P09917	ALOX5	Neutrophil_degranulation	Innate_Immunity	2																			6.57649e+09	7.61352e+06	2.3305e+07	7.66167e+08	1.76341e+08	1.06405e+08	3.02518e+07												9.45851e+07	2.39546e+07	2.12025e+08	6.69864e+07	1.86258e+08	6.96575e+08	4.69898e+06	4.01429e+07
O14727	APAF1	Neutrophil_degranulation	Innate_Immunity	1										2.35497e+08																												2.83727e+08	1.87725e+09	9.88983e+07	2.55453e+08	8.42174e+08	2.23335e+08	6.47891e+08	1.232e+09
P12956	XRCC6	Neutrophil_degranulation	Innate_Immunity	2	1.85658e+09	1.02662e+10	2.93396e+09	1.05078e+09	6.24675e+08	7.41845e+08	6.66606e+08																															6.99726e+09	2.99094e+09	1.68899e+09	1.12767e+09	3.56332e+09	2.17537e+09	7.82869e+09	2.63073e+09
Q13217	DNAJC3	Neutrophil_degranulation	Innate_Immunity	1	1.65946e+09	3.21279e+09	1.22162e+09	2.48914e+08	1.25678e+08	8.07037e+08	8.36377e+08					1.68012e+09		1.34863e+08	1.8231e+09			4.81617e+07																				3.47184e+09	3.69062e+09	1.04587e+10	7.11634e+09	1.75435e+10	1.30865e+10	1.05579e+10	9.29609e+09
P10153	RNASE2	Neutrophil_degranulation	Innate_Immunity	1	4.22977e+08	1.49992e+09	2.05678e+09	1.07778e+10	2.70893e+09	1.45278e+10	1.38258e+09	1.733e+10	2.54455e+09	8.623e+09	1.79062e+10	2.64893e+10	5.94531e+09	8.09485e+09	1.65418e+10	1.50247e+10	4.31461e+09	5.78676e+09	3.53868e+08	2.43596e+08	2.06675e+09	3.79374e+09	7.82236e+09	1.00891e+09	1.81736e+09	1.47171e+09	1.4471e+09	5.9999e+09	1.21487e+10	1.01507e+10	2.17543e+10	2.45746e+10	1.95735e+09	2.30629e+09	5.21638e+09	3.31813e+09	1.07087e+09	1.16056e+10	3.20558e+10	3.56816e+10	2.31342e+09	1.74489e+10	1.42812e+10	2.40393e+09	5.18256e+09
O75629	CREG1	Neutrophil_degranulation	Innate_Immunity	1	2.48684e+08	5.59361e+07		9.66276e+08	2.06324e+08	1.59216e+09	2.37254e+09							9.77517e+08	3.50583e+09	1.64415e+09	4.57703e+08	1.75819e+09	2.90385e+10	4.65669e+10	5.22405e+10	8.97569e+09	1.73424e+10	1.51364e+10	1.53318e+09	2.40633e+09	1.86243e+09	2.10966e+09	1.17758e+10	2.16499e+09	6.46209e+08	2.2491e+09	4.0507e+10	4.18809e+09	5.12825e+09	5.01146e+09	3.46853e+08	1.40474e+08	2.00414e+09	5.21637e+09	6.88647e+08	1.78755e+09	9.02107e+08	6.03905e+08	6.23286e+08
P05089	ARG1	Neutrophil_degranulation	Innate_Immunity	1																					6.71363e+08		3.26704e+08																	4.27584e+08	4.76007e+08		2.85972e+08	3.96832e+08	3.14613e+08
P02792	FTL	Neutrophil_degranulation	Innate_Immunity	1	9.16278e+09	1.59179e+10	1.59416e+11	1.59805e+12	4.32191e+11	1.55377e+12	5.07392e+11	4.07282e+10	8.24316e+09	7.90176e+10	6.86669e+10	6.63042e+10	2.36025e+11	2.01469e+11	1.37381e+12	6.70764e+11	1.85457e+11	1.82195e+11	4.88358e+11	8.9372e+11	1.72237e+12	1.68685e+12	2.90246e+12	4.00727e+12	1.50377e+12	1.79869e+11	6.71414e+10	1.0192e+10	3.64022e+11	2.7897e+11	2.42498e+12	1.57838e+12	1.54625e+11	2.55885e+11	1.66089e+12	2.2613e+12	5.31818e+11	2.94925e+11	5.20874e+11	7.54905e+11	4.07206e+10	1.68127e+11	1.26364e+11	9.55542e+09	1.68195e+11
P07355	ANXA2	Neutrophil_degranulation	Innate_Immunity	2	6.32196e+10	4.1865e+10	1.54315e+10	2.04947e+10	2.45421e+10	6.9881e+10	2.72009e+10	3.28988e+10	1.51868e+10	4.45584e+10	1.13522e+10	6.35514e+09	3.35653e+11	4.41074e+10	5.83087e+10	1.22937e+10	1.0071e+10	1.3081e+10	3.36094e+10	2.9039e+10	1.88141e+10	1.33418e+10	1.13289e+10	1.2783e+10	4.05119e+10	6.64085e+09	1.20191e+10	3.38997e+08	2.47086e+10	2.96701e+10	5.81119e+10	3.67865e+10	2.00689e+10	2.26743e+10	7.94907e+10	5.42859e+10	2.66821e+10	2.3923e+11	2.21692e+11	4.23966e+10	5.98057e+10	3.82714e+10	5.41224e+10	7.21402e+10	4.14635e+10
P20160	AZU1	Neutrophil_degranulation	Innate_Immunity	1	2.67515e+09	7.17049e+09	2.74103e+10	1.23088e+10	1.01774e+10	2.19134e+10	1.95637e+10	4.4574e+09	2.0812e+10	6.92867e+09	3.59383e+09	4.96743e+09	3.99305e+09	2.53825e+10	2.14172e+10	2.78234e+10	1.93256e+10	3.21487e+10	8.79709e+09	4.24157e+09	9.61242e+09	1.76077e+10	7.49074e+09	1.23154e+10	1.63646e+08	9.30208e+09	2.27364e+10	2.00384e+10	1.1471e+10	2.27021e+10	3.95409e+10	5.40628e+10	3.31008e+09	5.21607e+09	2.53603e+10	2.45608e+10	3.65492e+10	3.11183e+10	2.31823e+10	1.80371e+10	2.11253e+10	1.83728e+10	5.52452e+09	2.30234e+09	8.53266e+09
Q01518	CAP1	Neutrophil_degranulation	Innate_Immunity	1	1.08107e+10	1.33813e+10	2.45509e+09	1.63795e+09	1.26498e+09	8.18161e+09	6.39268e+08	3.31148e+08						2.54211e+09	2.7116e+09	3.26737e+08	2.25696e+08	3.26765e+08	3.18182e+08	1.69539e+09	3.78976e+08	1.05287e+08		1.96831e+07	3.50917e+08				8.74975e+07		6.48111e+07	5.30551e+07		1.98161e+08	6.71293e+07			2.59518e+10	2.30285e+10	1.6812e+10	9.81526e+09	1.63283e+10	6.12639e+09	1.50242e+10	4.10752e+09
Q96CS3	FAF2	Neutrophil_degranulation	Innate_Immunity	1	6.67437e+08	2.13124e+09			1.98111e+08	5.47299e+08								3.28425e+08	5.61718e+08																							3.77869e+09	2.08327e+09	8.1051e+08	3.23742e+09	3.99493e+09	4.04687e+09	5.7875e+09	1.94338e+09
P01011	SERPINA3	Neutrophil_degranulation	Innate_Immunity	1	4.21524e+11	2.78861e+11	4.27348e+11	2.21143e+11	2.36246e+11	4.40567e+11	5.01427e+10	8.69842e+11	1.18427e+12	1.24569e+12	1.2499e+12	2.56586e+12	2.72532e+11	3.79643e+12	5.97185e+12	7.78327e+11	1.95847e+12	2.01641e+12	3.47649e+12	9.80556e+12	1.00836e+12	3.36632e+11	3.92718e+11	4.36096e+11	3.59467e+11	3.96013e+11	1.02949e+11	9.16524e+10	2.06019e+12	1.49671e+12	3.00998e+11	6.18386e+11	1.17658e+12	1.23574e+12	6.91089e+11	1.34169e+12	2.59358e+11	1.20664e+11	2.20336e+11	3.32038e+11	2.21855e+11	4.66851e+11	5.63253e+11	6.73747e+10	1.76097e+11
P19652	ORM2	Neutrophil_degranulation	Innate_Immunity	1														7.8671e+09	1.84482e+10	1.80043e+10	8.61214e+09	7.14089e+09	3.9954e+08	7.9779e+08	6.06129e+09	1.82186e+10	3.32952e+09	1.29846e+10	4.76006e+08	4.22655e+08	1.32656e+10	3.3274e+09	4.98156e+08	2.65882e+09	2.70508e+09	1.25841e+10	2.65139e+08	8.17078e+08	3.58387e+09	2.14945e+09	1.40626e+09	4.05831e+08	8.65591e+08	9.67042e+09	4.73571e+09	4.02628e+09	5.72464e+09	1.41842e+10	5.65746e+09
Q9NZK5	ADA2	Neutrophil_degranulation	Innate_Immunity	1																	2.50772e+08	1.38299e+08																					2.96573e+08
P42685	FRK	Neutrophil_degranulation	Innate_Immunity	1	1.21651e+09	3.03326e+08	6.7668e+08	4.37464e+09	1.33503e+09	6.57773e+09	8.31346e+08							4.38214e+08	4.12835e+08	4.7297e+08	4.50865e+08	4.73048e+08	2.24628e+08	6.86875e+08	5.83834e+08	6.99468e+08	1.19955e+09	2.21763e+09	7.01394e+08	3.34878e+08			8.60081e+09	8.99009e+09	2.0465e+08	1.07459e+08	5.21523e+09	2.70642e+09	7.97223e+08	3.16003e+08	7.50688e+08	4.15562e+09	5.15042e+09	3.5424e+09	1.90502e+09	1.98912e+09	1.80421e+09	2.1169e+09	3.27604e+09
P59665	DEFA1	Neutrophil_degranulation	Innate_Immunity	2	1.10351e+11	2.83535e+11	6.34834e+10	7.96846e+10	3.18305e+10	2.04418e+11	4.83445e+11	6.90544e+10	1.99277e+11	5.51672e+11	2.25219e+11	3.49734e+11	5.25445e+11	2.73173e+11	5.63352e+11	1.39146e+11	2.87254e+11	2.6563e+11	5.99391e+11	6.25476e+11	1.31229e+12	1.9946e+12	2.14903e+12	3.64674e+12	4.45422e+11	1.71711e+11	5.65269e+11	4.4745e+11	5.15746e+11	1.10332e+12	1.94918e+12	8.7007e+11	3.61172e+11	2.77165e+11	1.06777e+12	1.08621e+12	1.9727e+12	9.67022e+10	3.35473e+11	1.49814e+11	4.62911e+11	2.4093e+11	2.63201e+11	4.03366e+10	1.73853e+11
Q9H0E2	TOLLIP	Neutrophil_degranulation	Innate_Immunity	2	5.78642e+09	8.69614e+09	4.94611e+09	2.34316e+10	1.10364e+10	1.82001e+10	1.31199e+10	7.14086e+08	4.38405e+08	4.14674e+08		1.97742e+08	7.12027e+08	3.29172e+09	4.81225e+09	4.79109e+09	1.9665e+09	2.94031e+09	1.51641e+10	4.61937e+10	4.54822e+10	2.21578e+10	4.20495e+10	4.83441e+10	2.46592e+10	3.61656e+09	6.19048e+09	1.84962e+09	8.37623e+08	9.65282e+08	2.02391e+09	2.76667e+09	6.39603e+09	2.17642e+09	4.91794e+09	1.02063e+10	6.15398e+09	3.06734e+09	1.98828e+10	2.4905e+10	2.90029e+09	1.03851e+10	8.2021e+09	4.53625e+09	4.91878e+09
P28799	GRN	Neutrophil_degranulation	Innate_Immunity	1	9.89313e+08	1.35138e+09	8.91826e+08	2.90807e+09	4.94132e+08	4.53166e+09	2.50578e+09	1.33438e+09	5.49413e+08	3.26079e+08	2.77474e+08	5.21445e+08	6.83871e+08	2.6952e+09	3.96483e+09	9.68931e+08	6.21819e+09	5.31504e+09	6.55106e+09	6.10687e+09	1.09942e+10	3.18869e+09	7.47426e+09	7.54639e+09	1.90484e+09	1.41756e+08	9.94835e+07	2.87676e+07	1.40423e+10	5.66181e+09	5.27007e+09	5.1292e+09	1.06086e+10	2.26822e+09	7.11727e+09	4.01659e+09	8.33937e+09	1.27116e+09	1.6272e+10	1.87587e+10	2.26611e+09	2.29038e+10	1.71871e+10	7.66442e+08	2.87986e+09
P53990	IST1	Neutrophil_degranulation	Innate_Immunity	1	4.72955e+08	1.20931e+09	1.77165e+08	5.53926e+08	2.81514e+08	1.75076e+09	1.63265e+09		7.11645e+07				2.84213e+08	7.28656e+08	2.01422e+08	2.27214e+08	5.54624e+08	8.84375e+08							2.48846e+08								2.64703e+08					2.42159e+09	1.37333e+09	4.4074e+08	1.00735e+09	4.62317e+08	1.33133e+09	9.8686e+08	3.81125e+08
Q86YZ3	HRNR	Neutrophil_degranulation	Innate_Immunity	1	8.05381e+07	1.42713e+08	3.68498e+08	1.04582e+09	2.68054e+08	1.22155e+09	4.77571e+08					1.19286e+08	8.015e+07	3.12944e+08	8.24538e+07	6.00869e+07	1.53407e+08	6.68928e+07	5.22224e+08	4.50489e+08	1.8037e+07	2.13768e+07	1.69267e+08	1.6509e+08	3.90828e+08	2.18047e+09	1.56218e+09	2.8894e+09	8.51877e+07	4.07198e+07	3.88769e+07	4.45285e+07	6.27419e+07	1.5457e+08	6.42975e+07	3.16373e+07	1.43992e+08	2.29766e+09	5.61063e+09	3.74873e+09	2.30685e+09	5.25307e+09	7.20157e+09	1.44066e+09	4.0784e+09
P34059	GALNS	Neutrophil_degranulation	Innate_Immunity	1						1.24111e+09								2.89364e+08	6.52852e+08			2.12517e+08	9.29795e+07	3.32567e+09	1.01499e+09	9.073e+07	2.60984e+08	7.68675e+08									1.20349e+09						3.53243e+08	3.26225e+08			4.36174e+08		1.99286e+08
P78371	CCT2	Neutrophil_degranulation	Innate_Immunity	1	1.08826e+10	1.57847e+10	4.84973e+09	1.87759e+09	4.53607e+09	6.17868e+09	9.00626e+08																												3.17174e+08			3.30086e+09	5.21196e+09	2.1022e+09	1.68529e+09	5.95125e+09	2.6662e+09	1.09662e+10	3.94796e+09
Q9HD89	RETN	Neutrophil_degranulation	Innate_Immunity	1	7.27939e+09	8.08094e+09	8.94065e+10	2.84912e+10	1.2722e+10	1.1847e+10	2.66902e+10	1.72137e+10	3.11389e+10	2.54295e+10	4.38103e+09	7.47439e+09	1.33161e+10	3.93324e+10	1.88764e+10	4.3891e+10	1.47991e+10	2.44623e+10	3.44795e+10	1.86156e+10	3.8431e+10	1.02069e+11	1.53111e+11	6.24392e+10	1.81739e+10	7.34928e+09	1.00706e+10	5.23383e+09	1.41119e+10	6.52464e+10	9.98051e+10	7.38007e+10	8.37264e+09	1.45872e+10	4.72551e+10	3.24228e+10	4.53444e+10	2.51828e+10	2.08492e+10	1.95578e+10	3.5155e+10	2.89774e+10	6.78961e+09	4.58724e+09	1.52328e+10
Q8N1F8	STK11IP	Neutrophil_degranulation	Innate_Immunity	1																		1.90263e+09									7.41582e+08		6.74383e+08									4.32632e+07		6.83109e+07	2.93467e+07	7.16443e+07		1.18438e+08
Q70J99	UNC13D	Neutrophil_degranulation	Innate_Immunity	1	3.64284e+08	8.52233e+08												5.03344e+07	1.02899e+08	5.77725e+07	8.93419e+07	3.83793e+07																				2.94154e+08	3.2686e+08	2.68672e+08	5.80569e+08	6.56889e+08	2.52144e+08	1.02744e+09	2.62939e+08
Q9Y2J8	PADI2	Neutrophil_degranulation	Innate_Immunity	1	2.83165e+10	2.85694e+10	7.51153e+09	7.37547e+09	2.79444e+10	9.63019e+10	1.41821e+10	6.40781e+09	3.04601e+09	4.73214e+09	5.26433e+09	3.3081e+09	1.09895e+10	3.79086e+10	6.02045e+10	8.67507e+09	4.05943e+09	6.91207e+09	1.3654e+10	2.90022e+10	1.28801e+10	1.08424e+10	1.20723e+10	8.35946e+09	2.06992e+10	9.1548e+09	8.76588e+09	1.24868e+09	7.49566e+08	1.14146e+09	2.34844e+09	7.51815e+08	2.03705e+09	2.26673e+09	2.45636e+09	2.14945e+09	3.06241e+09	1.44115e+11	2.17276e+11	1.2072e+11	7.02213e+10	8.7971e+10	9.03686e+10	5.44438e+10	5.12523e+10
O00754	MAN2B1	Neutrophil_degranulation	Innate_Immunity	1	7.44653e+07	1.26788e+08	2.04353e+09	5.75908e+08	1.40082e+09	9.59175e+09	8.3718e+08	2.52164e+08	2.65062e+08	1.47973e+08	2.17739e+08	3.16871e+08	1.23608e+08	1.2446e+09	8.07947e+08	1.04257e+09	1.00374e+09	1.9857e+09	1.11589e+09	4.23235e+09	2.46896e+09	5.60116e+08	1.01872e+09	7.5159e+08	3.32004e+08				3.16374e+08	1.21899e+09	7.84201e+08	5.1263e+08	2.36699e+09	4.58403e+08	1.86791e+09	4.26754e+08	2.07572e+08	1.49344e+09	2.88874e+09	1.9258e+09	6.98838e+08	5.56553e+08	2.5712e+08	5.82918e+08	1.54049e+08
P00387	CYB5R3	Neutrophil_degranulation	Innate_Immunity	1	4.29357e+09	8.11466e+09	9.24288e+08	2.01528e+09	1.79611e+09	7.53185e+08	1.51021e+09	2.84737e+09	1.52171e+09	4.1233e+09	1.90839e+09	2.41164e+09	1.28037e+09	1.96416e+09	8.37737e+09	3.72965e+08	9.71538e+08	1.0617e+09	3.05299e+08	6.28124e+08	4.79505e+08	6.22191e+08	4.1509e+08	1.462e+09					5.08847e+08	3.94227e+08	4.94366e+07	5.15524e+08		5.51077e+08			4.27112e+08	1.03887e+10	3.54476e+09	7.597e+09	2.58773e+10	2.07902e+10	1.83072e+10	3.06293e+10	1.29383e+10
Q9H410	DSN1	Neutrophil_degranulation	Innate_Immunity	1						1.74836e+08															2.9023e+08																			2.18437e+10
Q05655	PRKCD	Neutrophil_degranulation	Innate_Immunity	4	1.34376e+09	1.58691e+09		3.28538e+08	1.95999e+08	3.73907e+09	2.26065e+08				1.42656e+09			2.2682e+08	1.88456e+08			1.32644e+08			1.09909e+08	4.55107e+07	1.12994e+08	1.56232e+08	2.28875e+08													4.53242e+09	2.13725e+09	1.92167e+09	4.34351e+09	3.16167e+09	1.08727e+09	3.80459e+09	1.83228e+09
Q99536	VAT1	Neutrophil_degranulation	Innate_Immunity	1	5.66876e+09	3.4779e+09	7.61399e+08	4.61133e+08	1.71128e+09	9.27543e+08	1.10188e+09							6.23402e+08	6.58843e+08	6.63822e+08	9.13319e+07	8.23434e+07	2.52233e+08	1.63302e+09	1.73652e+08		2.24695e+08	1.555e+08	2.65577e+08					4.55211e+07	9.27337e+07	7.84863e+07						9.24963e+08	5.0715e+08	3.90121e+08	1.40071e+09	2.57188e+08	2.16974e+08	1.12691e+09	2.11063e+08
P24158	PRTN3	Neutrophil_degranulation	Innate_Immunity	3	4.69539e+09	1.30135e+10	1.64268e+10	1.73277e+10	4.05802e+09	7.01982e+10	4.25603e+10	1.94041e+10	2.12474e+10	1.80279e+10	3.12719e+10	3.21161e+10	1.40962e+10	9.68127e+10	3.42024e+10	3.03269e+10	1.19829e+10	3.42327e+10	1.28904e+11	1.14706e+11	9.5714e+10	8.8688e+10	6.43835e+11	5.95296e+11	9.00513e+10	2.11524e+10	4.44163e+10	2.93952e+10	7.41099e+10	2.55593e+10	3.80433e+10	6.56848e+10	1.68256e+10	1.7981e+10	4.09735e+10	2.97258e+10	1.30783e+11	6.66959e+10	2.08088e+11	9.0518e+10	2.21953e+10	5.36689e+10	9.75203e+09	4.23029e+09	1.8576e+10
Q5JS37	NHLRC3	Neutrophil_degranulation	Innate_Immunity	1						2.04639e+08									2.51039e+08					2.70547e+08	1.72734e+09	8.69717e+07	1.42853e+08	4.20543e+08														9.37416e+07	1.16167e+08	3.53295e+08	2.7118e+08	4.62386e+08	4.12596e+08	4.15155e+08	3.08434e+08
Q9UQ80	PA2G4	Neutrophil_degranulation	Innate_Immunity	1	3.66915e+09	3.23539e+09	4.88491e+08	3.62523e+09	3.25864e+08	1.15138e+09	1.55072e+08				3.28654e+08																											1.9663e+09	3.75174e+09	2.58973e+09	3.25561e+09	4.02529e+09	2.37269e+09	5.26466e+09	1.5136e+09
P31151	S100A7	Neutrophil_degranulation	Innate_Immunity	2																																							1.24947e+08					4.1578e+08
P12724	RNASE3	Neutrophil_degranulation	Innate_Immunity	2	2.0863e+09	1.80628e+09	1.14545e+09	1.60539e+10	7.50909e+09	6.05788e+10	1.6167e+09	5.20203e+09	1.57614e+09	4.39672e+09	7.84726e+09	1.03513e+10	8.18556e+09	5.19658e+09	1.67313e+10	1.48732e+10	9.15992e+09	1.23708e+10	1.00664e+10	5.13394e+09	1.10873e+10	3.63363e+10	6.15203e+10	3.33714e+10	3.24229e+10	8.95276e+08	1.22557e+09	2.55667e+09	3.74913e+10	5.52641e+10	7.08733e+10	9.21363e+10	2.17828e+10	7.41381e+10	1.22781e+11	1.08589e+11	2.51535e+10	2.07868e+11	1.39638e+11	1.37808e+11	5.97947e+10	3.57097e+10	3.72223e+10	1.03463e+10	1.55091e+10
Q92820	GGH	Neutrophil_degranulation	Innate_Immunity	1	1.063e+09	1.79928e+09	2.65903e+09	5.82555e+08	7.73898e+08	3.23246e+09	2.22804e+09							4.20555e+09	5.14399e+09	6.42099e+09	8.5227e+09	1.54729e+10	5.38722e+09	7.42081e+10	4.44363e+10	1.52725e+10	9.59853e+09	2.77871e+10	3.69541e+09	2.75471e+09	4.2594e+09	1.00185e+09	8.6874e+08	5.95697e+09	1.98473e+09	6.35977e+09	6.23083e+09	5.70372e+09	1.04603e+09	3.03596e+08	6.16077e+09	1.72172e+09	2.75743e+09	2.48402e+09	2.71113e+09	4.48527e+09	7.24493e+09	4.25353e+09	2.16376e+09
P04066	FUCA1	Neutrophil_degranulation	Innate_Immunity	1		8.06311e+07	7.48454e+08		5.36771e+08	1.17649e+10	1.38565e+09	6.00489e+08		1.99955e+08			3.74636e+08	2.41464e+09	4.20113e+09	1.40377e+09	1.36188e+09	8.2649e+08								1.03044e+09	6.21e+08	7.66437e+08	6.07508e+08	1.42566e+09	6.10731e+08	5.38767e+08			4.77245e+08	6.06777e+08		2.32661e+09	4.62172e+08	2.89694e+08	3.02396e+08	3.08727e+08	1.30795e+09	2.78889e+08	2.24887e+08
Q9BTY2	FUCA2	Neutrophil_degranulation	Innate_Immunity	1																																	4.32447e+08	1.32207e+08			1.3657e+08
Q14204	DYNC1H1	Neutrophil_degranulation	Innate_Immunity	2	2.54622e+10	3.62874e+10	3.2778e+10	8.04379e+09	5.32835e+09	1.33106e+10	2.17435e+10	1.54732e+08	7.2599e+07				8.81009e+07	1.1786e+09	2.12154e+09	6.13343e+08	5.28796e+08	6.08384e+08	9.46755e+09	5.6234e+09	6.52886e+09	1.84221e+10	1.86992e+10	2.73969e+09	1.13556e+10		2.50339e+08			6.5132e+09		1.08183e+09						4.46297e+10	8.82663e+10	3.08059e+10	4.0347e+10	4.44143e+10	3.92324e+10	6.03575e+10	3.96426e+10
P20933	AGA	Neutrophil_degranulation	Innate_Immunity	1														8.83692e+08	4.20125e+08	2.01843e+09	8.46785e+08	3.62958e+09	1.66813e+09	2.50406e+09	2.13712e+08	4.47512e+07	1.32838e+08	1.29572e+08	6.3419e+08						6.85906e+07	2.23565e+08	2.35414e+08		1.334e+09	6.13474e+08	1.84074e+09	3.44106e+08	1.10463e+08	7.89907e+07	1.69484e+08	3.1175e+07	4.37054e+07	4.50564e+07
Q9UHL4	DPP7	Neutrophil_degranulation	Innate_Immunity	1														9.42546e+08		1.07259e+09					5.06532e+08												3.69956e+08
Q9ULZ3	PYCARD	Neutrophil_degranulation	Innate_Immunity	3		2.37356e+08																																										9.82377e+08
P28676	GCA	Neutrophil_degranulation	Innate_Immunity	1
Q9Y5Z4	HEBP2	Neutrophil_degranulation	Innate_Immunity	1														3.28444e+09	3.9193e+08																							1.01827e+09	9.77197e+08	1.8858e+08		1.43436e+08		1.01159e+08	7.15614e+08
P11216	PYGB	Neutrophil_degranulation	Innate_Immunity	1	1.02105e+10	1.04953e+10	1.00188e+09	5.37042e+09	3.69933e+09	1.60459e+10	4.91947e+09							2.67983e+09	2.98506e+09	4.07596e+08	4.74763e+08	1.1527e+09																				3.9969e+10	5.45157e+10	2.16083e+10	6.80293e+09	8.74855e+09	9.56596e+09	9.05885e+09	6.78461e+09
P06280	GLA	Neutrophil_degranulation	Innate_Immunity	1	2.37106e+08	7.48656e+08	6.46227e+07	3.64311e+08	5.55238e+07	1.33631e+09	4.43201e+08	1.99486e+08	3.18687e+08	4.92539e+08		7.63277e+07	2.85671e+08	2.67292e+08	4.2448e+08	5.53546e+07	4.61219e+08	2.93093e+08	1.8855e+08	4.47884e+09	5.08775e+08	1.80635e+08	1.174e+08	8.25693e+07	4.81245e+07				6.799e+08									2.56017e+08	9.50884e+08	1.0256e+09	1.86846e+08	1.1381e+09	7.04204e+08		5.86839e+07
P17900	GM2A	Neutrophil_degranulation	Innate_Immunity	1	2.33576e+09	1.97996e+09	1.88883e+09	2.01454e+09	2.21922e+09	1.65341e+09	5.91705e+09	5.1227e+08	2.10563e+08	1.23213e+08	1.30498e+08	3.96659e+08	7.12315e+08	2.07532e+09	1.07593e+10	2.94611e+09	1.49684e+10	6.52362e+09	4.37139e+08	1.88365e+09	4.66106e+09	1.19906e+09	1.70339e+09	1.73676e+09	2.18388e+09	5.3564e+09	3.01718e+09	3.52328e+09			8.53781e+08	9.49479e+08	4.69609e+09	7.21241e+08	2.44928e+09	1.29766e+09	5.81181e+08	2.69479e+08	8.54134e+08	5.20235e+08	1.9006e+08	3.95256e+09	2.61452e+09	1.66514e+09	1.12917e+09
Q8NBS9	TXNDC5	Neutrophil_degranulation	Innate_Immunity	1	1.81094e+09	4.47447e+09	2.02252e+08	5.60459e+08	2.19064e+10	1.93232e+08	5.48203e+08			1.10163e+08	9.52513e+07		6.38545e+07	2.6902e+08	1.43883e+09	2.87995e+08	1.4993e+08															2.67371e+08						3.06735e+09	1.18901e+09	7.54526e+08	6.44037e+08	4.27804e+08	6.48212e+08	1.25497e+09	1.06086e+09
P05164	MPO	Neutrophil_degranulation	Innate_Immunity	2	3.09512e+10	6.97711e+10	1.11602e+11	6.76437e+10	1.04004e+11	2.69611e+11	8.97146e+10	6.5817e+10	7.73729e+10	9.89586e+10	4.99745e+10	5.59113e+10	1.11484e+11	3.0091e+11	2.0897e+11	3.56879e+11	1.14803e+11	1.85321e+11	3.03649e+11	1.24069e+11	1.39902e+12	3.2668e+12	2.04627e+12	1.77244e+12	3.11194e+11	9.4375e+10	1.82863e+11	1.20239e+11	2.43588e+11	3.98262e+11	7.92982e+11	6.07845e+11	4.52125e+10	1.47957e+11	3.98604e+11	3.64885e+11	6.75357e+11	3.99527e+11	3.33474e+11	2.00731e+11	2.09907e+11	2.33751e+11	9.63137e+10	3.54288e+10	9.07484e+10
Q9H7Z7	PTGES2	Neutrophil_degranulation	Innate_Immunity	1	1.3389e+09	4.21842e+08	5.69341e+08	7.66131e+07	6.57253e+08			2.55231e+09						4.91162e+08	1.21336e+09	8.57665e+08	4.63028e+08																					3.92976e+09	1.21458e+09	2.2768e+08	2.41634e+09	4.27712e+09	2.58843e+09	3.58353e+09	3.01574e+09
Q9Y5R8	TRAPPC1	Neutrophil_degranulation	Innate_Immunity	1																																						3.05588e+08		2.74344e+07	1.16873e+08			7.10468e+08	6.27963e+08
Q99460	PSMD1	Neutrophil_degranulation	Innate_Immunity	8	1.45065e+09	2.06348e+09	1.9918e+09	7.6531e+08	1.91418e+09	5.94514e+08	8.84957e+08														1.83328e+08	1.70517e+08	7.36825e+08															1.96655e+08	7.2262e+08	2.5665e+08	5.2545e+08	1.26182e+09	9.18114e+08	1.63286e+09	3.17804e+08
P07686	HEXB	Neutrophil_degranulation	Innate_Immunity	1	4.37979e+08	1.48566e+09		1.69316e+09	8.72252e+08	1.15772e+10	2.44348e+08	7.55199e+08	7.22253e+08	1.0805e+09	1.7999e+09	1.6113e+09	2.69501e+08	2.68756e+09	2.90033e+09	1.48946e+09	2.4336e+09	4.16236e+09	1.49726e+08	6.78067e+08	8.17424e+09	2.49284e+09	5.30341e+08	3.59224e+09	5.26974e+09	4.93234e+08	4.92432e+08		1.58251e+10	4.98359e+09	1.31722e+09	4.25562e+09	9.59964e+09	1.21291e+10	3.78798e+09	4.09115e+09	1.22131e+10	3.40177e+09	6.99216e+09	1.23445e+10	2.12703e+09	8.29306e+09	1.29604e+10	1.26535e+09	1.86403e+09
Q9BRF8	CPPED1	Neutrophil_degranulation	Innate_Immunity	1						4.19542e+08						3.66315e+08									7.77204e+08																	4.90807e+08		7.53163e+08		4.47599e+08	5.92101e+08	1.47323e+08	4.9698e+08
P53634	CTSC	Neutrophil_degranulation	Innate_Immunity	2	8.85253e+08	2.01278e+09	4.95603e+08	6.63128e+08	7.0722e+08	2.61655e+09	1.19738e+09							4.30451e+09	5.24458e+09	2.55225e+09	1.4212e+09	2.73348e+09	4.1121e+08	2.95154e+08	1.65068e+09	1.57521e+09	5.89975e+08	1.56305e+09	4.86089e+08	2.7457e+09	1.39446e+09	1.75922e+09	3.60598e+09	1.48709e+08	8.46356e+07		2.34473e+10	2.07529e+09	6.59367e+08	6.9042e+08	1.70645e+09	2.46451e+08	9.87927e+07		5.77267e+07	2.67408e+08	1.34473e+09	9.1127e+08	9.21423e+07
P30041	PRDX6	Neutrophil_degranulation	Innate_Immunity	1	6.83692e+09	6.2556e+09	3.80926e+08	5.57008e+08	2.88717e+09	1.75067e+10	8.62041e+07	2.66014e+08	3.40051e+08	1.3514e+08	1.42374e+08	2.63398e+08	1.55182e+08	4.2669e+09	1.27586e+09	3.98113e+08																						1.96783e+10	3.19202e+10	9.24827e+09	1.01347e+10	9.24188e+09	7.9028e+09	1.22232e+10	8.05503e+09
P03973	SLPI	Neutrophil_degranulation	Innate_Immunity	1	3.39621e+09	1.49387e+09	1.15463e+09	6.64491e+09	1.47333e+09	3.44678e+08	1.84027e+09	2.51961e+09	1.795e+09	1.1386e+09	2.59107e+09	2.76756e+09	2.30256e+09	5.17403e+09	4.84134e+09	2.3413e+09	3.54693e+09	9.75565e+08	1.87322e+10	6.09443e+09	1.05384e+08	2.10627e+08	2.72028e+08	1.48205e+08	4.2593e+08	2.28024e+09	7.86985e+08	1.34791e+09	3.5938e+09	7.27346e+09	1.14306e+10	8.01422e+09	2.28277e+10	2.4823e+09	2.3554e+10	8.58161e+09	2.98102e+09	9.23401e+08	1.7716e+09	2.6063e+09	6.15011e+09	7.02414e+09	1.46059e+09	1.21896e+09	9.66762e+08
P09341	CXCL1	Neutrophil_degranulation	Innate_Immunity	2																																			2.35108e+08
Q9Y251	HPSE	Neutrophil_degranulation	Innate_Immunity	1					1.76831e+08						5.49221e+08
O75594	PGLYRP1	Neutrophil_degranulation	Innate_Immunity	2	1.58581e+09	1.03976e+09	9.11118e+08	4.16421e+08	1.55677e+09	1.44993e+09		1.37122e+08	4.68072e+08	3.51305e+08	4.89687e+08	5.7588e+08	6.1554e+08	1.29498e+09	2.13829e+09	8.44033e+08	9.08161e+08	7.51061e+08	4.32467e+08	6.00601e+08	7.23256e+08	6.2039e+08	1.11867e+09	1.91648e+09	8.82342e+07	1.63922e+08		1.48684e+08	1.79688e+08	1.31073e+09	2.35046e+09	1.33608e+09	3.41153e+08		8.89574e+08	7.63502e+08	1.01539e+09	2.62255e+08	3.25289e+08	3.59557e+09	7.61461e+08	7.71579e+08	5.41458e+08	6.21746e+08	4.64606e+08
Q96NW7	LRRC7	Neutrophil_degranulation	Innate_Immunity	2										6.57702e+09			6.38935e+07								3.50611e+08	2.64022e+08	6.00966e+08	1.27941e+08									6.11852e+08
P61769	B2M	Neutrophil_degranulation	Innate_Immunity	5	1.08496e+11	4.70248e+10	1.19089e+10	1.08636e+10	1.57286e+10	2.08313e+10	1.56122e+10	1.2281e+09	7.0401e+08	1.11788e+09	8.72368e+08	1.80068e+09	1.32542e+09	4.07883e+10	5.36578e+10	1.83042e+10	1.58458e+10	6.13154e+09	3.65683e+09	3.07198e+09	5.54544e+09	7.75826e+09	4.10612e+09	7.05357e+09	1.11706e+10	5.80377e+09	3.88556e+09	5.94019e+09	2.44037e+09	5.01101e+09	7.81269e+09	5.416e+09	2.84856e+09	6.07234e+09	6.65541e+09	7.91e+09	4.97855e+09	1.22538e+10	3.36217e+10	4.38228e+10	2.42092e+10	4.07713e+10	2.481e+10	3.33694e+10	5.30686e+10
Q8N2G8	GHDC	Neutrophil_degranulation	Innate_Immunity	1																																						1.22444e+08	6.15482e+08	2.60065e+08	4.88517e+08	3.48621e+08	6.73719e+08	1.21767e+08	3.20651e+08
Q99519	NEU1	Neutrophil_degranulation	Innate_Immunity	1	2.04847e+09	2.57869e+09		2.47193e+08	1.00354e+08		4.97748e+08							1.60757e+08	3.14362e+09																								1.75708e+08	1.36096e+08	1.9251e+08	8.83287e+08	5.45499e+08	1.91578e+09	9.73598e+07
P26022	PTX3	Neutrophil_degranulation	Innate_Immunity	1
Q13231	CHIT1	Neutrophil_degranulation	Innate_Immunity	1														1.15172e+08	2.82685e+07	8.42623e+07	1.48578e+08		1.50863e+09				1.03523e+09	7.73379e+08
P22894	MMP8	Neutrophil_degranulation	Innate_Immunity	1																																					6.37033e+09
P12838	DEFA4	Neutrophil_degranulation	Innate_Immunity	2	3.71799e+07	2.90348e+08	4.82519e+08	4.36536e+08	1.53328e+08	1.3022e+08	1.09855e+09						4.82726e+08	1.89573e+09	7.14971e+08	8.72713e+08																						4.19761e+08	5.27557e+09	3.16838e+09	2.16926e+09	8.94769e+09	2.21811e+09	2.18929e+09	3.67161e+09
Q9BS26	ERP44	Neutrophil_degranulation	Innate_Immunity	1	1.57911e+10	2.08786e+10	7.6807e+09	3.51047e+09	4.17083e+09	5.09083e+09	3.67378e+09	1.48331e+09	2.95463e+09	7.59059e+09	5.84486e+09	1.88788e+09	1.38193e+09	7.7557e+09	1.6196e+10	3.97244e+09	2.6843e+09	2.45438e+09	5.14815e+08	2.76259e+08	3.36985e+08	1.72114e+09	1.13815e+09	3.22557e+09	2.02444e+09				1.52489e+08	1.68575e+08	3.5213e+08	3.83015e+07	1.55977e+09	1.06374e+09	1.0359e+09	1.52088e+09	6.02719e+08	2.50388e+10	2.12744e+10	1.88755e+10	2.68406e+10	2.56458e+10	2.58183e+10	5.40628e+10	4.68206e+10
Q9BSW2	CRACR2A	Neutrophil_degranulation	Innate_Immunity	1
P49184	DNASE1L1	Neutrophil_degranulation	Innate_Immunity	1					1.9115e+09																																					6.68435e+09
Q9Y2Y8	PRG3	Neutrophil_degranulation	Innate_Immunity	1	1.78017e+09	1.43452e+09	1.94491e+09	1.85526e+10	1.79465e+10	1.14457e+10	2.21408e+09	1.97981e+10	3.91288e+09	2.3372e+10	2.0067e+10	2.388e+10	2.54276e+10	1.45788e+10	2.46783e+10	2.73573e+10	2.41896e+10	2.08503e+10	4.53758e+10	9.86175e+10	6.73884e+09	1.32448e+10	6.50403e+10	8.49822e+09	3.36479e+10	2.92768e+09	3.13096e+09	5.59866e+09	1.80631e+11	2.59121e+11	2.16888e+11	2.00496e+11	6.80476e+10	2.73802e+11	3.38672e+11	3.72003e+11	1.66119e+11	1.30107e+11	1.13816e+11	1.40991e+11	2.02663e+10	4.05653e+10	2.91379e+10	4.23456e+09	9.21766e+09
Q92608	DOCK2	Neutrophil_degranulation	Innate_Immunity	1																										5.17983e+08	4.88402e+08	1.13872e+09						3.45442e+08			5.01733e+08				1.30002e+08	3.08495e+08
P09110	ACAA1	Neutrophil_degranulation	Innate_Immunity	1	1.46933e+10	2.59432e+10	2.07784e+09	1.62136e+09	3.50726e+09	3.39831e+09	2.74135e+09			1.73461e+08				1.60464e+09	1.02652e+10	1.00032e+09	3.26789e+08	2.4933e+08																4.48998e+08				3.09753e+10	1.98269e+10	5.26795e+09	2.72493e+10	1.67388e+10	1.60071e+10	3.12705e+10	1.07484e+10
P51159	RAB27A	Neutrophil_degranulation	Innate_Immunity	1	2.24135e+09	2.61869e+09	1.00446e+09	1.5732e+09	2.80541e+09	9.2008e+09	5.06472e+08	1.73934e+08	2.40433e+08	1.78997e+08	1.59737e+08	9.79e+07	6.66163e+08	3.47647e+09	2.84194e+09	2.60244e+09	2.05855e+08	7.99263e+08	2.98613e+09		3.93981e+08	1.28087e+09	7.75878e+08	2.67511e+09	3.05924e+08	1.2227e+09	4.21871e+08	1.27485e+08		1.00113e+09	6.83325e+08	2.23386e+08		2.28143e+08	9.08274e+08	1.16069e+09	7.31945e+09	1.22132e+10	1.10764e+10	9.35837e+09	3.50206e+09	9.43553e+09	6.22929e+09	5.55458e+09	8.62037e+09
P19801	AOC1	Neutrophil_degranulation	Innate_Immunity	1	2.71539e+08	7.9306e+08	7.13026e+08	3.61261e+08	7.42742e+08	1.08499e+10	2.43886e+09							1.0559e+09	3.93315e+08	3.28586e+08	2.70367e+08	5.54028e+08	6.4227e+07	1.27981e+08	1.1854e+09	1.19169e+09	7.45367e+08	4.05458e+08	6.93378e+08				4.49799e+08	2.22654e+08								7.558e+09	6.19901e+09	2.03236e+09	1.31396e+09	3.36154e+09	2.6265e+09	1.62566e+09	2.82322e+09
P20061	TCN1	Neutrophil_degranulation	Innate_Immunity	1	6.21809e+08	2.58588e+09	2.90025e+08
O00391	QSOX1	Neutrophil_degranulation	Innate_Immunity	1	1.58245e+11	5.69103e+10	1.50048e+10	4.02195e+09	2.97671e+09	4.3029e+09	3.69599e+09	1.41664e+09	3.00204e+08	1.30356e+09	9.17422e+08	1.21903e+09	1.17381e+10	1.60393e+08	1.97976e+09	8.45618e+08	1.67172e+08	3.34676e+08	5.95574e+07		1.62048e+09	1.9371e+09	1.05165e+09	4.60985e+08	3.02013e+07	1.25059e+09	1.68472e+08	1.34154e+08					9.57992e+08	1.11871e+08			4.74699e+08	5.08217e+09	2.76676e+09	5.18224e+09	7.31496e+09	8.07066e+09	2.68707e+09	4.16118e+09	4.91932e+09
P36222	CHI3L1	Neutrophil_degranulation	Innate_Immunity	1	5.89365e+10	5.66362e+10	7.89374e+10	1.60009e+11	1.74177e+11	7.33322e+10	3.09676e+10	3.33039e+11	1.40493e+10	3.36874e+10	9.5293e+09	4.72091e+10	2.10919e+10	1.48217e+11	5.70684e+11	5.00862e+10	1.78748e+10	1.04581e+10	9.22311e+09	1.72049e+08	7.03867e+09	4.59406e+09	6.47264e+09	4.90112e+09	8.48133e+08	1.73212e+10	1.88276e+10	1.42368e+10	7.56853e+08	7.58185e+08	4.39358e+09	1.06602e+10	9.91909e+10	2.71234e+10	3.36098e+10	3.1998e+10	6.65014e+09	3.54765e+08	1.17841e+08	2.84459e+09	2.93379e+08	1.75514e+09	5.78689e+08	4.59012e+08	3.64001e+08
Q6UX06	OLFM4	Neutrophil_degranulation	Innate_Immunity	1	1.69961e+10	1.80456e+10	3.29432e+09	7.49931e+09	5.85422e+09	3.80178e+09	8.25249e+09	7.50579e+09	2.90887e+08	1.5187e+09	1.23771e+08	1.24275e+09	1.6581e+09	3.60081e+09	1.30483e+10	2.05515e+09	7.80781e+09	1.42589e+09	4.91415e+09	6.03183e+09	2.26277e+10	5.2718e+10	4.52892e+09	8.87873e+09	8.94863e+09	3.5049e+09	1.62004e+10	5.46525e+09		9.59978e+08			3.27817e+09	5.05944e+08		5.3231e+08		4.95408e+09	4.64496e+09	1.15118e+10	3.76905e+10	6.41426e+10	1.50343e+10	4.67043e+10	3.27888e+10
O00764	PDXK	Neutrophil_degranulation	Innate_Immunity	1	9.22956e+09	7.11867e+09	3.02522e+08	4.97035e+08	1.05054e+09	3.12515e+09	1.11284e+09	1.6398e+09	2.18637e+09	6.31498e+08	1.31458e+09	1.70419e+09	9.93112e+08	9.34395e+08	1.65669e+09	8.40233e+08	1.85446e+08	3.06074e+08											6.02969e+08									4.04049e+09	2.8911e+09	5.21381e+08	2.56779e+09	7.9048e+08	6.18791e+08	1.01046e+09	5.47246e+08
P29350	PTPN6	Neutrophil_degranulation	Innate_Immunity	6	4.23632e+08													4.46528e+07		1.02929e+09					4.21808e+08																2.62628e+08	1.64505e+09	5.64776e+08		4.04909e+08	3.57916e+08	7.10531e+08	3.2035e+08	6.39767e+08
P11678	EPX	Neutrophil_degranulation	Innate_Immunity	1	1.6204e+10	2.08704e+10	8.82063e+10	1.56117e+11	1.40971e+11	4.74591e+11	3.4999e+10	6.98259e+10	3.42308e+10	2.05212e+11	1.1672e+11	1.19203e+11	1.5418e+11	8.91328e+10	1.71487e+11	1.00129e+11	6.96903e+10	9.01286e+10	1.53387e+11	1.66493e+11	2.86745e+11	4.4861e+11	8.79335e+11	2.2507e+11	1.5892e+11	1.28135e+10	8.82659e+09	9.53724e+09	3.46017e+11	3.77376e+11	3.61117e+11	3.91617e+11	5.25254e+10	3.61156e+11	3.31143e+11	4.04459e+11	3.95447e+11	1.05036e+12	8.53115e+11	6.30194e+11	2.16719e+11	2.23391e+11	2.78795e+11	8.41012e+10	1.37298e+11
P25815	S100P	Neutrophil_degranulation	Innate_Immunity	1																																						2.33346e+08	1.49184e+08		1.04159e+08		2.52668e+07	8.29163e+07	3.13713e+07
P30740	SERPINB1	Neutrophil_degranulation	Innate_Immunity	1	1.20122e+10	2.98402e+10	9.02155e+09	1.3102e+10	9.49034e+09	6.7799e+10	2.5506e+10	2.51978e+09	8.28845e+09	8.31157e+09	8.94907e+09	2.29395e+10	5.31834e+09	4.46229e+10	6.25373e+10	2.52521e+11	5.46925e+10	6.51819e+10	2.73121e+10	1.1472e+11	8.87696e+10	8.31998e+10	2.04888e+11	1.19949e+11	8.18718e+10	2.16134e+10	2.62814e+10	1.54601e+10	8.23988e+09	1.09393e+10	2.42883e+10	2.69335e+10	6.70749e+09	2.81852e+10	4.61638e+10	5.46056e+10	4.56985e+10	3.15319e+10	2.49153e+10	1.84503e+10	2.39149e+10	3.49609e+10	1.10895e+10	1.09755e+10	1.09667e+10
P31949	S100A11	Neutrophil_degranulation	Innate_Immunity	1	3.54781e+09	2.18197e+09	1.11106e+09	7.90085e+08	1.61665e+09	1.71006e+09	1.46157e+09	5.93944e+08	2.49269e+08	4.11698e+08	4.56619e+08	7.59512e+08	1.42638e+09	2.34247e+09	5.03351e+09	2.47526e+09	1.03844e+09	6.59287e+08														1.03801e+09						3.03089e+09	2.32724e+09	2.77286e+09	3.34569e+09	3.28793e+09	7.2495e+09	1.61026e+10	5.14989e+09
Q13464	ROCK1	Neutrophil_degranulation	Innate_Immunity	1				1.07662e+09															1.42236e+10	1.15829e+10	1.18196e+10	8.2135e+09	1.49206e+10	6.90406e+09	1.53497e+10																			1.04491e+08
P09769	FGR	Neutrophil_degranulation	Innate_Immunity	2	3.22068e+08	1.26963e+08													1.13479e+08				8.13033e+08	1.54537e+09	1.59755e+09	1.28396e+09	1.42662e+09	4.36914e+08	1.0724e+09
P13010	XRCC5	Neutrophil_degranulation	Innate_Immunity	2	5.12962e+09	1.5215e+10	5.80503e+08	6.52084e+08	1.51959e+09	1.10662e+09	8.32548e+08																	1.80483e+08						6.21844e+08								1.09011e+10	1.57956e+10	2.05525e+10	9.63974e+09	2.28854e+10	1.27286e+10	2.54121e+10	8.81675e+09
P01111	NRAS	Neutrophil_degranulation	Innate_Immunity	6		3.8245e+08		3.59879e+08	2.86413e+08	4.5527e+09	1.90477e+08							9.66376e+08	7.45588e+08	5.58967e+08	2.7069e+08	4.19873e+08	3.32258e+08	5.037e+07	1.71579e+08	2.42724e+08	8.32931e+07	2.0469e+08					2.39532e+08		2.10724e+08	1.15396e+08			1.55244e+08	1.44506e+08		2.09866e+09	4.09853e+08	4.19701e+08	3.66226e+08	1.06896e+08	1.9018e+08	2.66397e+08	4.11635e+08
P63167	DYNLL1	Neutrophil_degranulation	Innate_Immunity	2	2.20842e+09	2.89508e+09	1.68348e+08	9.53663e+08	3.0822e+08	2.87791e+09	1.44339e+08	3.33008e+08	2.49268e+08	2.228e+08	2.04186e+08	3.52191e+08	3.10763e+08	1.67673e+09	1.5657e+09	5.34681e+08		1.80602e+08	4.4343e+08	2.04851e+08	2.18981e+08			1.53467e+08	2.7568e+08								2.48337e+08	9.93843e+07	1.36707e+08			1.28132e+09	2.41935e+09	1.37301e+09	1.5896e+09	1.49447e+09	1.16814e+09	9.46745e+08	1.83067e+09
O95210	STBD1	Neutrophil_degranulation	Innate_Immunity	1		1.58101e+08													3.858e+08																							1.02438e+09	1.58853e+08	7.96092e+08	1.16981e+09	3.57903e+08	5.31028e+08	1.67065e+09	1.06119e+09
Q9Y3L5	RAP2C	Neutrophil_degranulation	Innate_Immunity	1																								3.90852e+08														3.11647e+08
O75787	ATP6AP2	Neutrophil_degranulation	Innate_Immunity	1	5.95667e+08	2.01083e+08		4.60825e+08	2.17524e+08	1.71977e+07	6.93641e+07
P61106	RAB14	Neutrophil_degranulation	Innate_Immunity	1	4.80815e+09	5.86811e+09	9.99442e+08	2.42819e+09	2.3822e+09	6.57042e+09	7.92098e+08	3.34958e+08	4.07134e+08	4.4724e+08	3.66895e+08	3.09038e+08	3.80406e+08	2.28033e+09	2.15666e+09	5.33082e+08		1.34426e+09	1.17199e+08	1.70664e+08	1.67253e+08	1.82206e+08	1.23099e+08	4.73003e+08	1.67912e+08	2.98013e+08	1.94402e+08	8.07166e+07							3.75232e+08			4.49836e+09	8.40949e+09	5.82572e+09	1.56113e+10	1.61617e+10	1.03759e+10	1.51978e+10	8.00928e+09
Q6ZNJ1	NBEAL2	Neutrophil_degranulation	Innate_Immunity	1	6.89534e+08	1.23925e+09	9.51437e+08	1.55016e+09	5.01602e+08	1.10494e+09	9.13244e+08				8.31382e+08																	4.55353e+09					5.60789e+08	6.83838e+08			7.35694e+07	1.17767e+08	8.2148e+07		1.12617e+08			1.23432e+08
O94856	NFASC	Neutrophil_degranulation	Innate_Immunity	1															7.65022e+08
Q96P63	SERPINB12	Neutrophil_degranulation	Innate_Immunity	1																																											4.24155e+08
Q9Y6X5	ENPP4	Neutrophil_degranulation	Innate_Immunity	1	2.05288e+08	7.06859e+07		3.09131e+08	6.76368e+06	1.30531e+09	6.25226e+08							2.8537e+08	1.82478e+08	7.49516e+07	1.92498e+08	2.20143e+08			1.5546e+08	1.57736e+08	1.29517e+07	9.18395e+07			7.94109e+07											1.54563e+09	3.05618e+09	4.9653e+09	1.68873e+09	2.57718e+09	2.63102e+09	1.69952e+09	4.27427e+08
Q13488	TCIRG1	Neutrophil_degranulation	Innate_Immunity	2														7.63526e+07																								2.84494e+08	2.06301e+08	8.53105e+08	1.22758e+08	1.19274e+09	2.83071e+08		2.27752e+08
P15924	DSP	Neutrophil_degranulation	Innate_Immunity	1	5.7928e+10	5.17125e+10	1.88524e+10	1.43697e+10	2.03188e+10	5.85916e+10	1.65069e+10					7.04269e+07	1.75067e+08	5.00543e+09	7.49571e+09	1.58613e+09	7.0235e+08	3.57077e+09	1.04628e+10	1.21958e+11	1.64719e+10	1.47212e+09	8.47812e+09	2.10482e+08	4.2244e+09	1.24296e+08	6.76752e+07		5.77409e+08	7.54157e+08	4.7986e+08	5.00783e+08	2.25495e+10	2.56376e+10	1.83132e+10	1.33491e+10	1.20262e+10	7.29529e+10	6.43361e+10	4.84551e+10	2.17086e+10	7.83865e+10	7.68958e+10	7.65097e+10	6.68366e+10
Q13835	PKP1	Neutrophil_degranulation	Innate_Immunity	1																														2.56067e+09			2.0623e+10	1.03997e+09	1.88082e+09	8.18557e+09	1.63587e+09	2.20297e+09	1.44585e+08		4.41475e+08	1.9014e+08	6.96021e+08	1.65019e+08	1.7551e+08
Q08554	DSC1	Neutrophil_degranulation	Innate_Immunity	1																																						7.39213e+08	1.27406e+08	5.47409e+08	6.54903e+09	5.13066e+08	7.83832e+08	3.15245e+08	2.39067e+09
Q02413	DSG1	Neutrophil_degranulation	Innate_Immunity	1	6.00286e+09	7.59729e+09	2.85298e+10	1.8994e+10	5.89522e+09	1.25381e+09	4.2819e+09							1.18404e+09	1.58573e+09	2.26677e+09	3.99334e+09	3.51773e+09	3.15364e+10	5.39327e+09	1.53386e+09				3.84176e+08	9.35762e+09	8.4176e+09	2.5422e+09	2.456e+09	1.15535e+09	1.56845e+09	2.42003e+09	7.84103e+08				2.03748e+08		1.0967e+09	9.71255e+08	1.94149e+08	2.29892e+09	1.59367e+09	4.3339e+08	1.10227e+09
Q92932	PTPRN2	Neutrophil_degranulation	Innate_Immunity	1																						1.91106e+08
Q5D862	FLG2	Neutrophil_degranulation	Innate_Immunity	1								2.16317e+08	1.27095e+08	2.72481e+08	1.71815e+08	1.61502e+08	1.96491e+08						3.20907e+07					1.93192e+07	8.59964e+07				1.43412e+09	7.08478e+08	6.81491e+08	3.48277e+08	1.09367e+08	5.856e+08	2.07993e+08	6.16786e+07	1.6983e+09	2.25496e+08	2.0526e+08	1.84618e+08	7.27221e+07	4.27784e+08	3.61008e+09		1.48495e+09
P35030	PRSS3	Neutrophil_degranulation	Innate_Immunity	2						1.99865e+09								3.51951e+09	1.94842e+09	4.22942e+09	4.70003e+08	2.02837e+09	2.08157e+09	5.65408e+09	5.33652e+09	7.30161e+08	4.76258e+09	3.75728e+09	3.61506e+09	1.62166e+09	2.94945e+09	4.75193e+09	4.50685e+08	7.29948e+08	3.34394e+09	1.90095e+09	6.66097e+09	2.44613e+08	3.40351e+09	5.8434e+09	1.13475e+10	8.17553e+08	7.21174e+09	1.02238e+09	4.39332e+08	1.0454e+09	1.17111e+08	2.09476e+08	3.03178e+08
Q7Z5G4	GOLGA7	Neutrophil_degranulation	Innate_Immunity	1				5.8729e+08
Q9Y4K3	TRAF6	Nucleotide_binding_domain_leucine_rich_repeat_containing_receptor_(NLR)_signaling_pathways	Innate_Immunity	7	9.73117e+08	1.15811e+09	2.77974e+08	3.72895e+08	1.14676e+09	9.90206e+08	2.78595e+08																															8.80911e+08	4.01363e+08	3.66872e+07	1.1151e+09	4.80279e+08	9.28301e+07	7.92855e+08	6.61353e+07
O14920	IKBKB	Nucleotide_binding_domain_leucine_rich_repeat_containing_receptor_(NLR)_signaling_pathways	Innate_Immunity	10																									2.24695e+08
O15111	CHUK	Nucleotide_binding_domain_leucine_rich_repeat_containing_receptor_(NLR)_signaling_pathways	Innate_Immunity	11																																				7.55642e+08		7.4544e+08	1.51734e+09	4.83757e+08	1.71417e+09	7.39773e+08	9.33274e+08	1.96753e+09	6.48823e+08
Q00653	NFKB2	Nucleotide_binding_domain_leucine_rich_repeat_containing_receptor_(NLR)_signaling_pathways	Innate_Immunity	7		2.75452e+08
P19838	NFKB1	Nucleotide_binding_domain_leucine_rich_repeat_containing_receptor_(NLR)_signaling_pathways	Innate_Immunity	10	8.80032e+08	1.08151e+09	8.92169e+08	2.12434e+08	1.91191e+09	5.3959e+08	4.53895e+08																															4.77047e+08	1.54439e+09	1.96562e+08	3.46464e+08	8.74836e+08	6.97363e+08	4.48675e+08	7.76218e+08
Q04206	RELA	Nucleotide_binding_domain_leucine_rich_repeat_containing_receptor_(NLR)_signaling_pathways	Innate_Immunity	9	2.67886e+08	1.14977e+08			3.33161e+08			7.12921e+08	9.60471e+09	8.61942e+09	5.46366e+09	7.49075e+09	9.8703e+09				1.99918e+10		7.07663e+09										6.33824e+09	2.01634e+10	1.08725e+10	7.78166e+09			3.54789e+09			1.39705e+08	7.54732e+08	6.14471e+08	1.12691e+08	3.59865e+08		1.6113e+09	7.59159e+09
P05067	APP	Nucleotide_binding_domain_leucine_rich_repeat_containing_receptor_(NLR)_signaling_pathways	Innate_Immunity	5	4.01535e+09	1.82898e+09	6.95484e+08	3.06973e+08	5.47354e+08	2.77557e+08								6.5205e+08	1.13034e+09	8.47969e+08	1.59662e+08	1.41196e+08															3.6488e+08					6.15967e+08			3.15332e+08		1.41157e+08	3.83182e+08
Q9NYJ8	TAB2	Nucleotide_binding_domain_leucine_rich_repeat_containing_receptor_(NLR)_signaling_pathways	Innate_Immunity	6																	1.17524e+09
Q8N5C8	TAB3	Nucleotide_binding_domain_leucine_rich_repeat_containing_receptor_(NLR)_signaling_pathways	Innate_Immunity	5																									6.94065e+08																6.53852e+08
O43318	MAP3K7	Nucleotide_binding_domain_leucine_rich_repeat_containing_receptor_(NLR)_signaling_pathways	Innate_Immunity	7
Q9HC29	NOD2	Nucleotide_binding_domain_leucine_rich_repeat_containing_receptor_(NLR)_signaling_pathways	Innate_Immunity	3					1.18061e+09																																	1.39563e+08	1.81939e+08	1.31124e+09	2.22457e+08	7.5888e+08	4.19406e+08	1.90775e+08	4.1409e+08
Q9Y239	NOD1	Nucleotide_binding_domain_leucine_rich_repeat_containing_receptor_(NLR)_signaling_pathways	Innate_Immunity	3													1.28245e+08
O43353	RIPK2	Nucleotide_binding_domain_leucine_rich_repeat_containing_receptor_(NLR)_signaling_pathways	Innate_Immunity	4
Q16539	MAPK14	Nucleotide_binding_domain_leucine_rich_repeat_containing_receptor_(NLR)_signaling_pathways	Innate_Immunity	4		9.53885e+08		4.91651e+08		2.96613e+07	3.38194e+08								1.981e+08																							4.34015e+08	2.52868e+09	1.15597e+09	9.91967e+08	1.53689e+09	1.60226e+09	2.38994e+09	4.81357e+08
Q15759	MAPK11	Nucleotide_binding_domain_leucine_rich_repeat_containing_receptor_(NLR)_signaling_pathways	Innate_Immunity	3																									2.79702e+08
Q14790	CASP8	Nucleotide_binding_domain_leucine_rich_repeat_containing_receptor_(NLR)_signaling_pathways	Innate_Immunity	4		1.48643e+08																																							1.03803e+10
Q13489	BIRC3	Nucleotide_binding_domain_leucine_rich_repeat_containing_receptor_(NLR)_signaling_pathways	Innate_Immunity	3																																				5.14003e+09
P08238	HSP90AB1	Nucleotide_binding_domain_leucine_rich_repeat_containing_receptor_(NLR)_signaling_pathways	Innate_Immunity	3	2.50968e+10	2.78992e+10	1.64761e+10	1.54972e+09	4.40137e+09	1.39863e+10	2.27292e+09			2.42383e+08				1.49246e+09	4.63913e+09	1.28099e+09	8.72157e+08	7.69918e+08	4.95336e+08					9.11079e+08	6.38299e+08	1.8271e+08	8.47995e+07	8.1094e+07										1.2253e+10	1.51496e+10	5.02326e+09	1.17869e+10	1.31827e+10	9.75017e+09	1.65535e+10	6.23386e+09
Q9ULZ3	PYCARD	Nucleotide_binding_domain_leucine_rich_repeat_containing_receptor_(NLR)_signaling_pathways	Innate_Immunity	3		2.37356e+08																																										9.82377e+08
P29466	CASP1	Nucleotide_binding_domain_leucine_rich_repeat_containing_receptor_(NLR)_signaling_pathways	Innate_Immunity	2	5.43164e+09	1.38999e+10	1.25142e+09	6.24117e+08	1.61909e+09	2.77635e+09	1.21724e+09								2.29849e+08																							1.06942e+09	9.24336e+08	9.65692e+08	1.03241e+09	1.06672e+09	5.66512e+08	7.28086e+09	1.38787e+09
Q9NPP4	NLRC4	Nucleotide_binding_domain_leucine_rich_repeat_containing_receptor_(NLR)_signaling_pathways	Innate_Immunity	1									1.987e+08																													9.16387e+07	6.93146e+08	1.45124e+09	2.21636e+08	5.96693e+08	1.73715e+08	8.79392e+08	1.68822e+09
Q99572	P2RX7	Nucleotide_binding_domain_leucine_rich_repeat_containing_receptor_(NLR)_signaling_pathways	Innate_Immunity	1
Q96P20	NLRP3	Nucleotide_binding_domain_leucine_rich_repeat_containing_receptor_(NLR)_signaling_pathways	Innate_Immunity	1																				2.84031e+08
Q9Y2Z0	SUGT1	Nucleotide_binding_domain_leucine_rich_repeat_containing_receptor_(NLR)_signaling_pathways	Innate_Immunity	1	2.72087e+08	1.07873e+08																																				1.23558e+08	1.01149e+09	6.37813e+08	6.14493e+08	1.55317e+09	5.28521e+08	1.70794e+09	6.30155e+08
Q9H3M7	TXNIP	Nucleotide_binding_domain_leucine_rich_repeat_containing_receptor_(NLR)_signaling_pathways	Innate_Immunity	1						1.65209e+08																																5.74236e+08	8.47006e+08	1.13375e+08	1.77221e+08	2.33978e+07	2.28286e+08	1.36041e+08	2.5472e+08
Q9C000	NLRP1	Nucleotide_binding_domain_leucine_rich_repeat_containing_receptor_(NLR)_signaling_pathways	Innate_Immunity	1																				1.74185e+08	5.4676e+08	4.30831e+08	3.95299e+08	1.00887e+08	1.93686e+08																6.87938e+08			1.05483e+08
P21580	TNFAIP3	Nucleotide_binding_domain_leucine_rich_repeat_containing_receptor_(NLR)_signaling_pathways	Innate_Immunity	2																																						2.61523e+07			7.93081e+07		1.40522e+09		3.2912e+08
Q96J02	ITCH	Nucleotide_binding_domain_leucine_rich_repeat_containing_receptor_(NLR)_signaling_pathways	Innate_Immunity	3	7.92763e+08	2.12636e+08	6.39247e+07	4.90761e+07	4.11974e+07	5.9102e+08												3.5012e+08			1.65521e+08																	3.96095e+08	3.1254e+08
Q9NQC7	CYLD	Nucleotide_binding_domain_leucine_rich_repeat_containing_receptor_(NLR)_signaling_pathways	Innate_Immunity	2
P53778	MAPK12	Nucleotide_binding_domain_leucine_rich_repeat_containing_receptor_(NLR)_signaling_pathways	Innate_Immunity	1		9.97891e+08
O15264	MAPK13	Nucleotide_binding_domain_leucine_rich_repeat_containing_receptor_(NLR)_signaling_pathways	Innate_Immunity	1	2.2637e+08	2.56658e+08	2.20266e+08	2.54084e+08		2.7791e+08																																4.41858e+08	6.86819e+08	3.12953e+08	2.95405e+08	5.20857e+08	4.58793e+08	1.12215e+09	9.26681e+08
Q9H257	CARD9	Nucleotide_binding_domain_leucine_rich_repeat_containing_receptor_(NLR)_signaling_pathways	Innate_Immunity	2	1.40101e+09	1.46357e+09		4.28576e+08	4.75869e+08	8.13452e+09	1.00433e+08												1.44607e+09	1.27223e+09	3.11557e+08	1.54317e+09	7.11319e+08	7.03839e+09	8.31911e+09
P42575	CASP2	Nucleotide_binding_domain_leucine_rich_repeat_containing_receptor_(NLR)_signaling_pathways	Innate_Immunity	1
P49662	CASP4	Nucleotide_binding_domain_leucine_rich_repeat_containing_receptor_(NLR)_signaling_pathways	Innate_Immunity	1		1.4126e+08																																					1.16106e+09
Q96D96	HVCN1	ROS_and_RNS_production_in_phagocytes	Innate_Immunity	2															1.2093e+08
Q93050	ATP6V0A1	ROS_and_RNS_production_in_phagocytes	Innate_Immunity	2																																						1.41479e+09	9.05016e+08	9.9628e+08	2.28521e+09	1.57697e+09	1.05348e+09	1.03359e+09	4.27617e+08
Q9Y5K8	ATP6V1D	ROS_and_RNS_production_in_phagocytes	Innate_Immunity	2						2.14698e+08																																5.56453e+07	2.62804e+08	7.58917e+07	1.96218e+09	4.29287e+07
P04839	CYBB	ROS_and_RNS_production_in_phagocytes	Innate_Immunity	3	5.01528e+07	1.78881e+08	3.70332e+07	1.30351e+08	2.08546e+08	5.90961e+07	2.95205e+07						8.55969e+08	2.25438e+08	1.19844e+09	5.63842e+08	4.92401e+08					5.0586e+08		2.04193e+08														6.90057e+08	1.51136e+09	1.41057e+09	5.65294e+09	5.44726e+09	1.05837e+09	1.46493e+09	6.03597e+08
P13498	CYBA	ROS_and_RNS_production_in_phagocytes	Innate_Immunity	3	3.69822e+07					2.62686e+07									5.10916e+08																							3.58453e+08			5.406e+08			9.45522e+08
P27449	ATP6V0C	ROS_and_RNS_production_in_phagocytes	Innate_Immunity	2														6.6343e+08	9.03903e+08	3.07307e+08		4.9733e+08																				2.53922e+09	1.09618e+09	6.64858e+08	2.70101e+09	1.49769e+09	8.384e+08	8.45301e+08	5.17637e+08
P05164	MPO	ROS_and_RNS_production_in_phagocytes	Innate_Immunity	2	3.09512e+10	6.97711e+10	1.11602e+11	6.76437e+10	1.04004e+11	2.69611e+11	8.97146e+10	6.5817e+10	7.73729e+10	9.89586e+10	4.99745e+10	5.59113e+10	1.11484e+11	3.0091e+11	2.0897e+11	3.56879e+11	1.14803e+11	1.85321e+11	3.03649e+11	1.24069e+11	1.39902e+12	3.2668e+12	2.04627e+12	1.77244e+12	3.11194e+11	9.4375e+10	1.82863e+11	1.20239e+11	2.43588e+11	3.98262e+11	7.92982e+11	6.07845e+11	4.52125e+10	1.47957e+11	3.98604e+11	3.64885e+11	6.75357e+11	3.99527e+11	3.33474e+11	2.00731e+11	2.09907e+11	2.33751e+11	9.63137e+10	3.54288e+10	9.07484e+10
Q13488	TCIRG1	ROS_and_RNS_production_in_phagocytes	Innate_Immunity	2														7.63526e+07																								2.84494e+08	2.06301e+08	8.53105e+08	1.22758e+08	1.19274e+09	2.83071e+08		2.27752e+08
P22079	LPO	ROS_and_RNS_production_in_phagocytes	Innate_Immunity	1	1.48537e+10	7.52095e+09	2.04199e+09	3.21984e+08	1.76573e+09	4.71649e+08	4.76244e+09	3.59515e+09	1.06195e+08	1.67848e+08	6.26615e+08	1.33658e+09	1.68738e+09	1.90424e+09	8.42791e+08	1.12813e+08		7.22865e+08	1.7394e+10	1.63896e+10	1.59012e+09	2.20975e+10	8.32217e+09	3.7339e+09	1.14496e+09	1.74879e+10	3.20796e+09	5.24868e+09	4.25983e+10	7.13664e+09	2.35977e+09	1.61734e+09	1.94462e+10	1.00797e+10	3.7718e+09	3.40279e+09	6.12767e+09	7.53517e+08	2.15552e+08	1.65417e+09	6.17271e+09	8.32199e+09	1.04949e+10	8.68829e+09	3.3493e+09
Q9Y487	ATP6V0A2	ROS_and_RNS_production_in_phagocytes	Innate_Immunity	1																																						6.97103e+07			9.27272e+07	1.05463e+08	2.00895e+08	1.0456e+08	4.56727e+08
Q9UI12	ATP6V1H	ROS_and_RNS_production_in_phagocytes	Innate_Immunity	1		2.27439e+08													1.41782e+08																							7.15198e+08	8.38741e+08	1.40561e+09	9.30725e+08	1.50061e+09	1.50592e+09	1.52989e+09	1.15438e+09
P21283	ATP6V1C1	ROS_and_RNS_production_in_phagocytes	Innate_Immunity	1																																						2.97491e+08	1.94966e+08	1.24299e+08		1.22694e+08		3.13424e+08
P36543	ATP6V1E1	ROS_and_RNS_production_in_phagocytes	Innate_Immunity	1
Q96A05	ATP6V1E2	ROS_and_RNS_production_in_phagocytes	Innate_Immunity	1
Q96LB4	ATP6V1G3	ROS_and_RNS_production_in_phagocytes	Innate_Immunity	1																		1.83844e+08
O75348	ATP6V1G1	ROS_and_RNS_production_in_phagocytes	Innate_Immunity	1
P21281	ATP6V1B2	ROS_and_RNS_production_in_phagocytes	Innate_Immunity	1	3.06127e+09	7.13171e+09	1.25643e+09	8.56365e+08	1.36958e+08	2.90809e+09	3.29487e+08																															2.12061e+09	8.50959e+08	2.27094e+08	5.09448e+08	3.55446e+08	3.25273e+08	1.71934e+09	5.09225e+08
P38606	ATP6V1A	ROS_and_RNS_production_in_phagocytes	Innate_Immunity	1	2.53218e+09	7.97686e+09	6.6088e+08	8.66125e+08		1.92878e+09	2.41709e+09								1.86281e+08																							1.17244e+09	2.46366e+09	1.58025e+09	1.51416e+09	2.3263e+09	1.06867e+09	3.64429e+09	3.1107e+08
P15153	RAC2	ROS_and_RNS_production_in_phagocytes	Innate_Immunity	1	1.59028e+10	8.50226e+09	2.83958e+09	3.78376e+09	3.4015e+09	2.1893e+10	2.45502e+09	2.8903e+08	5.82777e+08	8.80258e+08	5.55248e+08	4.74413e+08	1.06868e+09	1.08543e+10	8.06113e+09	5.47044e+09	3.05656e+09	4.49065e+09	1.0358e+10	3.72428e+09	7.30783e+09	7.20539e+09	4.26363e+09	5.7621e+09	5.4695e+09	1.03685e+09	5.43158e+08	8.23616e+08	2.44002e+09	6.3896e+09	8.58154e+09	5.25442e+09	1.21941e+09	4.86309e+09	4.34214e+09	4.649e+09	3.98536e+09	1.62212e+10	1.04503e+10	4.89962e+09	1.18402e+10	7.74857e+09	5.29703e+09	5.60815e+09	2.23252e+09
Q15080	NCF4	ROS_and_RNS_production_in_phagocytes	Innate_Immunity	2
P19878	NCF2	ROS_and_RNS_production_in_phagocytes	Innate_Immunity	2	1.84504e+08													2.2591e+08	4.22724e+08	1.95478e+08	1.32632e+08	2.81484e+08																				9.97645e+07	3.34773e+08	5.32351e+08	5.28661e+08	2.21228e+09	6.26406e+08		2.47762e+08
P29474	NOS3	ROS_and_RNS_production_in_phagocytes	Innate_Immunity	1
P35228	NOS2	ROS_and_RNS_production_in_phagocytes	Innate_Immunity	2	1.61905e+09	7.83367e+08	3.4915e+09	1.20277e+09	4.45382e+09	9.61271e+08	3.19212e+09						1.57131e+09																		7.94265e+09
P29475	NOS1	ROS_and_RNS_production_in_phagocytes	Innate_Immunity	1															1.4318e+08	1.77579e+09	9.59151e+08	1.04599e+09
Q9NR97	TLR8	Toll_like_Receptor_Cascades	Innate_Immunity	1
Q9NYK1	TLR7	Toll_like_Receptor_Cascades	Innate_Immunity	1																																					7.03206e+08
O15455	TLR3	Toll_like_Receptor_Cascades	Innate_Immunity	2	1.08397e+08	1.90968e+08	4.59207e+08	6.81417e+08		1.36559e+09	2.67538e+08			1.44444e+08			9.83737e+08	3.71708e+08	8.29937e+08	4.00882e+08		3.86384e+08																				2.90782e+08	7.25418e+08	3.41769e+08	5.85143e+07	3.22816e+08	1.44284e+08	7.68922e+07	2.62655e+08
P43235	CTSK	Toll_like_Receptor_Cascades	Innate_Immunity	2																																					2.1536e+08	3.2672e+08		8.99028e+08		3.06599e+08
P07858	CTSB	Toll_like_Receptor_Cascades	Innate_Immunity	3	4.41875e+09	5.26571e+09	5.61339e+09	2.23345e+09	8.0436e+08	1.34122e+09	2.82118e+08	1.65389e+09	1.72663e+09	6.11684e+08	1.68421e+09	1.50393e+09	1.55562e+08	6.76042e+09	8.16914e+09	5.12532e+09	2.38317e+09	8.94538e+09	4.23181e+09	4.97469e+09	3.52134e+09	1.40969e+09	2.22652e+08	1.28579e+09	2.72028e+09	8.08276e+08	3.33736e+08	1.00401e+08	5.22633e+09	1.49783e+09	2.53542e+08	2.72623e+08	6.16663e+08	1.65324e+09	1.83743e+08	2.88647e+08	4.07215e+08	2.00784e+09	2.24026e+09	4.3022e+09	3.10895e+09	8.10193e+09	8.55076e+09	7.89825e+09	4.37708e+09
P25774	CTSS	Toll_like_Receptor_Cascades	Innate_Immunity	4	1.24263e+09	2.4349e+09		2.52088e+09	1.50784e+09	8.89513e+09	4.96018e+09	1.24461e+09	1.31998e+08	2.65172e+08	1.24271e+08	2.11241e+08	4.026e+08	4.49378e+09	9.96387e+09	1.92284e+09	3.67972e+09	6.61144e+09	3.29175e+09	5.93994e+09	3.35189e+10	1.6115e+10	2.25272e+09	1.34864e+10	1.81724e+10	5.22712e+09	9.22369e+09	4.60894e+09	9.21015e+09	8.51417e+08	1.17168e+09	2.4803e+09	1.53455e+10	2.75493e+09	3.8928e+09	4.11114e+09	1.17876e+10	2.78085e+09	4.21039e+09	2.95211e+09	1.04325e+09	1.98565e+09	1.46468e+09	2.22259e+09	1.28099e+09
P07711	CTSL	Toll_like_Receptor_Cascades	Innate_Immunity	3
Q99538	LGMN	Toll_like_Receptor_Cascades	Innate_Immunity	2								1.40509e+08	1.14557e+08			1.39289e+08		3.97447e+08	1.43566e+09			1.02962e+08											7.88043e+09	6.81605e+08	2.85698e+08	3.4062e+08	7.63975e+08					3.43004e+08	1.87973e+10	8.36811e+09	2.55793e+08	2.67508e+09	3.49105e+09	8.33159e+08	1.82749e+09
P14625	HSP90B1	Toll_like_Receptor_Cascades	Innate_Immunity	2	1.16197e+11	1.50995e+11	4.26753e+10	7.35606e+10	2.29026e+10	2.69324e+10	2.17366e+10	4.86695e+09	6.89725e+09	2.20132e+10	1.26159e+10	8.52688e+09	4.74963e+09	1.54914e+10	4.74812e+10	2.70068e+09	1.43018e+09	4.11466e+09	3.26391e+09	6.19722e+09	1.2184e+10	7.14694e+09	6.30123e+09	1.11371e+10	2.99403e+09	9.00441e+08	5.55532e+08		1.94637e+09	2.53613e+09	2.47029e+09	2.49667e+09	4.18624e+08	2.28785e+09	2.23137e+09	3.91938e+09	2.48858e+09	9.62134e+10	6.67703e+10	3.24574e+10	1.51177e+11	1.10799e+11	1.34636e+11	2.48699e+11	1.50164e+11
Q9BT09	CNPY3	Toll_like_Receptor_Cascades	Innate_Immunity	1							1.79515e+09
O60911	CTSV	Toll_like_Receptor_Cascades	Innate_Immunity	3																													9.18276e+08	2.7743e+07	4.39174e+07	1.45575e+07	4.81339e+08				4.15063e+08
Q9Y4K3	TRAF6	Toll_like_Receptor_Cascades	Innate_Immunity	7	9.73117e+08	1.15811e+09	2.77974e+08	3.72895e+08	1.14676e+09	9.90206e+08	2.78595e+08																															8.80911e+08	4.01363e+08	3.66872e+07	1.1151e+09	4.80279e+08	9.28301e+07	7.92855e+08	6.61353e+07
Q96FA3	PELI1	Toll_like_Receptor_Cascades	Innate_Immunity	2						1.85366e+08
O14920	IKBKB	Toll_like_Receptor_Cascades	Innate_Immunity	10																									2.24695e+08
O15111	CHUK	Toll_like_Receptor_Cascades	Innate_Immunity	11																																				7.55642e+08		7.4544e+08	1.51734e+09	4.83757e+08	1.71417e+09	7.39773e+08	9.33274e+08	1.96753e+09	6.48823e+08
Q9NWZ3	IRAK4	Toll_like_Receptor_Cascades	Innate_Immunity	2		9.69368e+07
Q9BXR5	TLR10	Toll_like_Receptor_Cascades	Innate_Immunity	1
O60602	TLR5	Toll_like_Receptor_Cascades	Innate_Immunity	1
Q00653	NFKB2	Toll_like_Receptor_Cascades	Innate_Immunity	7		2.75452e+08
P19838	NFKB1	Toll_like_Receptor_Cascades	Innate_Immunity	10	8.80032e+08	1.08151e+09	8.92169e+08	2.12434e+08	1.91191e+09	5.3959e+08	4.53895e+08																															4.77047e+08	1.54439e+09	1.96562e+08	3.46464e+08	8.74836e+08	6.97363e+08	4.48675e+08	7.76218e+08
Q04206	RELA	Toll_like_Receptor_Cascades	Innate_Immunity	9	2.67886e+08	1.14977e+08			3.33161e+08			7.12921e+08	9.60471e+09	8.61942e+09	5.46366e+09	7.49075e+09	9.8703e+09				1.99918e+10		7.07663e+09										6.33824e+09	2.01634e+10	1.08725e+10	7.78166e+09			3.54789e+09			1.39705e+08	7.54732e+08	6.14471e+08	1.12691e+08	3.59865e+08		1.6113e+09	7.59159e+09
P05067	APP	Toll_like_Receptor_Cascades	Innate_Immunity	5	4.01535e+09	1.82898e+09	6.95484e+08	3.06973e+08	5.47354e+08	2.77557e+08								6.5205e+08	1.13034e+09	8.47969e+08	1.59662e+08	1.41196e+08															3.6488e+08					6.15967e+08			3.15332e+08		1.41157e+08	3.83182e+08
P80511	S100A12	Toll_like_Receptor_Cascades	Innate_Immunity	5														1.37041e+09	1.54514e+09	3.85575e+08	1.56751e+09	1.22947e+09	5.64384e+08	3.94614e+08	4.45409e+09	4.65666e+09	1.01444e+10	8.05704e+08	1.04177e+09	2.5859e+08	1.22759e+09	4.3672e+08	3.86368e+08	8.70244e+08	5.68282e+09	8.15566e+09	1.10591e+08	1.23149e+09	2.59981e+09	1.11513e+09	1.41712e+09	7.32543e+08	1.07829e+09	8.41628e+08	5.1845e+09	1.02247e+10	8.51228e+08	9.2981e+08	2.11703e+09
P09429	HMGB1	Toll_like_Receptor_Cascades	Innate_Immunity	5	2.47303e+08	8.79189e+08	1.98285e+07			1.29246e+08	1.82501e+07																															3.65122e+08	1.49079e+08	3.63254e+07	1.92484e+08	3.56505e+08	5.80325e+08	4.53071e+09	4.50406e+08
Q9NYJ8	TAB2	Toll_like_Receptor_Cascades	Innate_Immunity	6																	1.17524e+09
Q8N5C8	TAB3	Toll_like_Receptor_Cascades	Innate_Immunity	5																									6.94065e+08																6.53852e+08
O43318	MAP3K7	Toll_like_Receptor_Cascades	Innate_Immunity	7
Q9HC29	NOD2	Toll_like_Receptor_Cascades	Innate_Immunity	3					1.18061e+09																																	1.39563e+08	1.81939e+08	1.31124e+09	2.22457e+08	7.5888e+08	4.19406e+08	1.90775e+08	4.1409e+08
Q9Y239	NOD1	Toll_like_Receptor_Cascades	Innate_Immunity	3													1.28245e+08
O43353	RIPK2	Toll_like_Receptor_Cascades	Innate_Immunity	4
O14733	MAP2K7	Toll_like_Receptor_Cascades	Innate_Immunity	3																																						9.26805e+07
P45985	MAP2K4	Toll_like_Receptor_Cascades	Innate_Immunity	3																																									3.22047e+08	3.68311e+08		5.34636e+08
Q16644	MAPKAPK3	Toll_like_Receptor_Cascades	Innate_Immunity	2
P49137	MAPKAPK2	Toll_like_Receptor_Cascades	Innate_Immunity	2	2.3609e+07	6.2042e+07	1.01416e+08			4.12375e+07																																3.60925e+08	9.56131e+08	1.00551e+08	3.26302e+08	1.76279e+08	4.17193e+08	2.51121e+08	4.00476e+07
Q16539	MAPK14	Toll_like_Receptor_Cascades	Innate_Immunity	4		9.53885e+08		4.91651e+08		2.96613e+07	3.38194e+08								1.981e+08																							4.34015e+08	2.52868e+09	1.15597e+09	9.91967e+08	1.53689e+09	1.60226e+09	2.38994e+09	4.81357e+08
Q15759	MAPK11	Toll_like_Receptor_Cascades	Innate_Immunity	3																									2.79702e+08
P46734	MAP2K3	Toll_like_Receptor_Cascades	Innate_Immunity	2	1.12388e+09		1.44107e+08	1.0328e+10	3.50787e+07	8.15965e+07																																2.08363e+10	1.16247e+10	9.75069e+09	7.45215e+09	4.28277e+09	4.7832e+09	2.20481e+09	4.04127e+09
Q14738	PPP2R5D	Toll_like_Receptor_Cascades	Innate_Immunity	3						1.16957e+09													1.08445e+10					2.24268e+08														6.20066e+08	1.08923e+09	3.89977e+08	3.85661e+08	7.44121e+08	6.50176e+08	5.33988e+08	6.14172e+07
P62714	PPP2CB	Toll_like_Receptor_Cascades	Innate_Immunity	3	1.6716e+09	2.69128e+09	3.52155e+08	8.75474e+07	5.00788e+08	2.20763e+09	7.40074e+08		3.07867e+08	3.64109e+08	4.11038e+08	3.03753e+08		5.09649e+08	9.65368e+08		3.84689e+08				4.22108e+08			5.00432e+07		1.41908e+08												2.10715e+09	2.0819e+09	1.35807e+09	1.50627e+09	2.09821e+09	1.07227e+09	2.5924e+09	3.84537e+09
P30154	PPP2R1B	Toll_like_Receptor_Cascades	Innate_Immunity	3	1.79921e+09	3.55045e+09	1.16438e+09	9.20095e+07	4.24419e+08	1.00118e+09	3.62647e+08							5.41526e+08	7.33163e+08	9.28689e+08	5.61413e+08	6.27024e+08																	3.24997e+08			1.22937e+09	1.88837e+09	6.14421e+08	5.47823e+08	9.35156e+08	1.37428e+09	3.00175e+09	1.44894e+09
Q13164	MAPK7	Toll_like_Receptor_Cascades	Innate_Immunity	2
P27361	MAPK3	Toll_like_Receptor_Cascades	Innate_Immunity	7	3.79501e+08	1.40009e+09	2.15014e+09	8.74197e+08	7.15096e+08	4.09912e+09	9.6451e+08		6.2181e+08					4.53625e+08	1.97909e+09				8.98148e+07	2.63559e+08		1.60676e+09	7.70888e+08	9.18104e+08	2.10113e+08							2.08433e+08			3.09771e+08			1.01791e+10	1.382e+10	8.43944e+09	7.96372e+09	8.34097e+09	6.72863e+09	9.14949e+09	6.13117e+09
O75582	RPS6KA5	Toll_like_Receptor_Cascades	Innate_Immunity	3																			4.16995e+08	5.00787e+09	5.13621e+09	7.48735e+09	5.85285e+09	2.71722e+09	1.03642e+10													7.42748e+08	8.60442e+07	1.56853e+07	1.96362e+08	4.95821e+07	1.69131e+08	6.76243e+07	2.94322e+08
P19419	ELK1	Toll_like_Receptor_Cascades	Innate_Immunity	2																3.02228e+08
Q15418	RPS6KA1	Toll_like_Receptor_Cascades	Innate_Immunity	2	5.0143e+08	1.94918e+09	3.25906e+08	5.23884e+07	3.91908e+09	7.76301e+08	3.49677e+09																													8.97133e+07		6.92261e+09	1.11338e+10	5.95069e+09	5.75112e+09	7.92283e+09	6.81154e+09	1.52764e+10	3.43959e+09
P51812	RPS6KA3	Toll_like_Receptor_Cascades	Innate_Immunity	2			1.41214e+08	4.07812e+08	3.04211e+08	2.77514e+08	2.86423e+08																															2.16465e+09	1.8854e+09	3.00668e+08	9.40491e+08	1.43574e+09	1.00438e+09	2.50689e+09
Q06413	MEF2C	Toll_like_Receptor_Cascades	Innate_Immunity	2																			2.13581e+08	1.39647e+08	6.46311e+09	3.97053e+09	1.0888e+10	2.01288e+09	2.43781e+10
Q02078	MEF2A	Toll_like_Receptor_Cascades	Innate_Immunity	2
Q8IV63	VRK3	Toll_like_Receptor_Cascades	Innate_Immunity	2					1.58133e+09
P05412	JUN	Toll_like_Receptor_Cascades	Innate_Immunity	3													2.5909e+08
P01100	FOS	Toll_like_Receptor_Cascades	Innate_Immunity	3
Q02750	MAP2K1	Toll_like_Receptor_Cascades	Innate_Immunity	2																							3.51465e+08
Q13616	CUL1	Toll_like_Receptor_Cascades	Innate_Immunity	9																																						6.67897e+07	2.29042e+08	1.27643e+08	3.30049e+08	1.68113e+08	1.25193e+08	1.25379e+08	1.73411e+08
Q9Y297	BTRC	Toll_like_Receptor_Cascades	Innate_Immunity	9						3.0782e+08
Q13233	MAP3K1	Toll_like_Receptor_Cascades	Innate_Immunity	3									1.99394e+09
Q9BQ95	ECSIT	Toll_like_Receptor_Cascades	Innate_Immunity	1																								8.39064e+08														4.45995e+08						2.55588e+08
P08571	CD14	Toll_like_Receptor_Cascades	Innate_Immunity	3	3.42162e+10	3.51129e+10	3.92258e+09	1.1845e+09	8.81216e+08	1.83026e+09	1.13078e+09	4.29407e+08	6.66449e+08	1.26403e+09	3.05577e+08	5.77688e+08	8.57515e+08	1.4558e+09	7.47705e+08	1.21971e+09	1.83728e+08									8.6076e+08												1.17042e+08		9.40881e+07	7.24388e+07	9.60153e+07	7.49445e+07
O00206	TLR4	Toll_like_Receptor_Cascades	Innate_Immunity	2																									4.91488e+08	8.38541e+07
Q9Y6Y9	LY96	Toll_like_Receptor_Cascades	Innate_Immunity	2
Q14790	CASP8	Toll_like_Receptor_Cascades	Innate_Immunity	4		1.48643e+08																																							1.03803e+10
Q13546	RIPK1	Toll_like_Receptor_Cascades	Innate_Immunity	3	1.91982e+08	4.42196e+08			1.35586e+07	6.52234e+07								5.57259e+07	2.33485e+08		8.97796e+07	2.89768e+07																6.47367e+08				1.23607e+09	6.27003e+08	2.32947e+08	9.36177e+08	1.65365e+09	2.69669e+09	1.1528e+09	9.50241e+08
Q13158	FADD	Toll_like_Receptor_Cascades	Innate_Immunity	2
Q9Y572	RIPK3	Toll_like_Receptor_Cascades	Innate_Immunity	2																																							1.15182e+08	3.77124e+08	5.31959e+08		4.31842e+07	1.38817e+09
Q13114	TRAF3	Toll_like_Receptor_Cascades	Innate_Immunity	3												3.05618e+08							9.98498e+08
Q14164	IKBKE	Toll_like_Receptor_Cascades	Innate_Immunity	2																						3.62307e+08
Q9UHD2	TBK1	Toll_like_Receptor_Cascades	Innate_Immunity	4	1.56668e+08	1.72038e+08	1.61411e+08				1.58031e+07											2.53647e+08																				1.40106e+08			8.52166e+07	3.44496e+08	7.45982e+07	1.16637e+09	1.14534e+08
Q06124	PTPN11	Toll_like_Receptor_Cascades	Innate_Immunity	5	4.1232e+08																																			1.31873e+09	1.04201e+09						7.64694e+07	5.47469e+08
Q13489	BIRC3	Toll_like_Receptor_Cascades	Innate_Immunity	3																																				5.14003e+09
P18428	LBP	Toll_like_Receptor_Cascades	Innate_Immunity	2	3.45767e+09	1.4256e+10	1.3856e+08		2.75252e+08	1.11829e+08			6.34216e+07	4.03192e+07	7.05227e+07	6.17849e+07	3.33578e+08		2.90868e+08		3.38926e+08	2.38303e+08																				2.01651e+08		4.30897e+09	4.96665e+09	5.13601e+09	1.53644e+09	1.98432e+09	2.11542e+08
P11215	ITGAM	Toll_like_Receptor_Cascades	Innate_Immunity	3	1.67049e+08	3.78967e+08			2.85829e+08	1.78926e+08	5.28965e+08							1.55879e+09	6.45226e+08	2.45252e+08	5.81344e+07	2.13161e+08								1.70019e+09				4.90688e+08	1.08211e+09	2.23584e+09		2.10324e+08	3.82982e+08	1.65071e+08	3.75816e+08	5.77272e+08	1.47281e+08	1.36073e+08	6.92966e+08	4.69047e+08	5.75949e+08
P05107	ITGB2	Toll_like_Receptor_Cascades	Innate_Immunity	4	8.6733e+08	2.60093e+09	2.79532e+08	5.32885e+08	6.74371e+08	6.75871e+08	1.29907e+09				4.86196e+07	9.65954e+07	1.18956e+08	4.63193e+09	5.0095e+09	2.85683e+09	3.47378e+09	4.16928e+09	8.91885e+07	1.29218e+09	2.07518e+08	2.98639e+08	1.52767e+09	6.04305e+08	1.51616e+08	4.6292e+08	2.27365e+08		1.40362e+09	3.60782e+09	1.98255e+09	1.17619e+09	2.48561e+08	3.89263e+07	2.68246e+08	1.37676e+08	4.98162e+09	1.75455e+09	9.31079e+09	3.14722e+09	8.41795e+09	1.81878e+10	2.66844e+09	4.48212e+09	4.87042e+09
P16671	CD36	Toll_like_Receptor_Cascades	Innate_Immunity	4	2.67021e+10	4.647e+10	1.1738e+10	3.59134e+10	2.99306e+10	2.66147e+10	6.90733e+10	1.73095e+10	2.00303e+09	2.37295e+10	3.67545e+08	5.546e+09	6.55588e+10	2.66574e+10	1.1113e+10	2.40415e+10	1.5099e+10	3.17568e+10	6.99917e+09	7.90856e+07	2.43359e+09	2.71276e+08	6.60636e+08	1.09223e+09	6.73577e+08	3.47029e+10	1.65872e+10	1.35772e+10	2.12135e+09	9.31251e+09	2.63695e+10	1.4595e+10	2.52049e+10	1.36647e+09	3.84507e+09	2.09511e+10	4.06804e+09	2.99152e+09	7.09592e+09	3.67771e+10	8.7701e+09	1.48816e+10	1.48764e+09	1.75941e+10	7.38387e+09
O60603	TLR2	Toll_like_Receptor_Cascades	Innate_Immunity	4	2.2218e+09	1.34166e+09	7.37115e+08	3.77286e+08		2.26299e+08	2.60715e+08							6.39933e+08	1.05087e+09	3.66367e+08																									1.1991e+08	1.50866e+08		1.09868e+08	4.42097e+08
Q9Y2C9	TLR6	Toll_like_Receptor_Cascades	Innate_Immunity	2		6.14151e+08	6.95348e+09		2.35333e+09	1.60291e+08	6.63492e+08
Q15399	TLR1	Toll_like_Receptor_Cascades	Innate_Immunity	3													4.17917e+08													1.95299e+09
Q06187	BTK	Toll_like_Receptor_Cascades	Innate_Immunity	6
Q9Y616	IRAK3	Toll_like_Receptor_Cascades	Innate_Immunity	2																																						2.56864e+07		8.74069e+07		1.97324e+08	4.32914e+08	2.85371e+07
Q8IWL1	SFTPA2	Toll_like_Receptor_Cascades	Innate_Immunity	1	1.2219e+09	4.41688e+07	1.85083e+08		3.44008e+07	9.60969e+07	1.59715e+08							2.38741e+08
P35247	SFTPD	Toll_like_Receptor_Cascades	Innate_Immunity	2	1.11597e+09		1.46616e+08											1.15663e+08	3.30851e+08	8.37197e+07										4.09944e+09	9.64786e+08
P16885	PLCG2	Toll_like_Receptor_Cascades	Innate_Immunity	6																																										3.46109e+07	3.40248e+07	8.70296e+07	1.83405e+08
P50570	DNM2	Toll_like_Receptor_Cascades	Innate_Immunity	2	6.96817e+09	7.56756e+09	3.0401e+08	4.66331e+08	5.17087e+08	5.54623e+09	4.0837e+09								1.49817e+09																							1.57688e+10	1.58525e+10	4.72472e+09	5.65011e+09	8.67158e+09	4.94743e+09	1.47439e+10	3.5591e+09
Q9UQ16	DNM3	Toll_like_Receptor_Cascades	Innate_Immunity	2												2.55892e+09			2.02466e+08							6.43638e+08																1.43707e+09	7.73972e+08	7.33214e+08	3.54636e+08	7.59226e+08		1.32409e+09	2.0527e+08
P29074	PTPN4	Toll_like_Receptor_Cascades	Innate_Immunity	2																														5.85352e+08				8.68399e+08
P17213	BPI	Toll_like_Receptor_Cascades	Innate_Immunity	3	1.56047e+08		1.9785e+08		2.02853e+08	1.47845e+09								8.07471e+08	1.16799e+09	3.14437e+08		8.74761e+08		6.04177e+08					4.65621e+08							6.52452e+08						4.34229e+09	3.73711e+09	2.8532e+09	3.24174e+09	2.14326e+09	8.15625e+09	5.64498e+08	4.22411e+08
Q99570	PIK3R4	Toll_like_Receptor_Cascades	Innate_Immunity	2	1.72852e+09	1.79572e+09		5.26301e+08		2.00635e+09								8.6682e+08	4.0832e+08	1.36501e+08																			1.03911e+09	9.16879e+08		1.68675e+09	3.22903e+09	1.7762e+09	7.85831e+08	1.5158e+09	9.85577e+08	1.47577e+09	1.6873e+09
Q9H1K0	RBSN	Toll_like_Receptor_Cascades	Innate_Immunity	1		2.32551e+08																											1.47294e+09	4.83935e+08	7.76357e+08	5.36967e+08
Q15075	EEA1	Toll_like_Receptor_Cascades	Innate_Immunity	1		2.96657e+08																	1.17197e+08		4.16569e+08	1.08452e+08		3.55811e+08	5.58845e+08							1.24706e+09
P02671	FGA	Toll_like_Receptor_Cascades	Innate_Immunity	2	7.98427e+09	5.73151e+10	3.01565e+09	8.06934e+08	1.4546e+09	1.32302e+09	1.19702e+09																														5.11712e+08	8.86754e+08	1.02419e+09	7.20199e+08	3.35426e+09	3.64993e+09	8.77469e+08	3.72902e+10	2.09723e+09
P02675	FGB	Toll_like_Receptor_Cascades	Innate_Immunity	2	3.58332e+11	8.24577e+11	2.06794e+10	9.4072e+09	9.98325e+09	1.54449e+10	8.02452e+09	1.6769e+09	1.58694e+09	9.74586e+07	4.03977e+08	5.56015e+08	1.83612e+10	2.02951e+08	4.68591e+09	1.3096e+08			9.48509e+08	7.76808e+08	4.11473e+09	1.04016e+11	1.53651e+09	1.72879e+09	3.44859e+08		1.18793e+09	1.28196e+08										9.45083e+10	1.5058e+10	6.13305e+10	2.6395e+11	1.62331e+11	7.40614e+10	7.94068e+11	3.23555e+11
P06702	S100A9	Toll_like_Receptor_Cascades	Innate_Immunity	3	2.55411e+10	5.28718e+10	3.78952e+11	6.99863e+11	3.77192e+11	3.10648e+11	2.3029e+11	1.90158e+11	3.90914e+11	3.43417e+11	5.32548e+11	6.91279e+11	2.75583e+11	1.42085e+12	1.73221e+12	1.23474e+12	5.00071e+11	6.9208e+11	7.51953e+11	2.90753e+11	1.31404e+12	4.66921e+12	3.52124e+12	1.28902e+12	1.34856e+12	4.38561e+11	8.89715e+11	4.47001e+11	5.54369e+11	6.15557e+11	5.51163e+12	6.92448e+12	1.7716e+11	3.83736e+11	1.90934e+12	1.77202e+12	5.99e+11	2.56316e+12	7.56273e+11	4.69793e+11	1.60669e+11	2.18069e+11	1.8525e+11	1.67521e+11	3.88713e+11
P05109	S100A8	Toll_like_Receptor_Cascades	Innate_Immunity	3	2.35801e+10	2.16766e+10	1.34478e+11	4.24077e+11	1.79235e+11	8.49996e+10	1.02434e+11	7.94671e+10	1.63945e+11	2.20564e+11	2.8443e+11	3.95197e+11	1.10178e+11	7.19227e+11	6.22322e+11	3.34712e+11	1.02377e+11	1.71695e+11	2.54761e+11	7.45985e+10	2.50651e+11	8.71264e+11	8.82608e+11	8.13074e+11	2.78516e+11	8.09886e+10	1.49167e+11	6.75857e+10	3.36374e+11	2.53328e+11	9.74498e+11	1.69898e+12	1.18806e+11	2.75973e+11	1.03648e+12	6.20727e+11	4.41081e+11	4.08386e+11	3.37326e+11	2.85553e+11	1.21045e+11	1.28302e+11	5.68628e+10	6.2436e+10	1.7027e+11
P04114	APOB	Toll_like_Receptor_Cascades	Innate_Immunity	1	3.70001e+10	6.79496e+10	2.64542e+10	1.23073e+10	1.31763e+10	1.50635e+10	1.50904e+10	2.28545e+10	3.67004e+09	8.57888e+09	3.80871e+09	4.62428e+09	1.85611e+10	3.2292e+09	8.53307e+09	1.42554e+09	2.12315e+09	2.52706e+09	2.48014e+10	2.39675e+10	1.26426e+11	1.71532e+11	1.65674e+10	1.72401e+10	1.50749e+10	1.47862e+10	5.16463e+09	1.32246e+09	4.33721e+08	4.77079e+08	8.8978e+07	4.13186e+08	3.44421e+09	1.38865e+09	2.40639e+08	8.38817e+08	3.41787e+08	2.55693e+10	4.5085e+10	1.49459e+11	7.65103e+10	1.57022e+11	1.09986e+11	1.2251e+11	7.67944e+10
Q13410	BTN1A1	Butyrophilin_(BTN)_family_interactions	Adaptive_Immunity	1	5.65758e+11	2.99985e+11	3.41677e+10	3.84e+10	4.60177e+10	1.7065e+10	3.33453e+10	1.85578e+10	3.87624e+10	1.19197e+11	3.16061e+10	5.63887e+10	1.10919e+11	5.89444e+10	9.8688e+10	5.16256e+10	1.31981e+10	1.47371e+10	2.20112e+10	2.70474e+10	3.53323e+10	8.13325e+10	2.27164e+10	3.70629e+10	1.46059e+10	1.25103e+11	2.05289e+10	1.1569e+10	5.74413e+09	5.73248e+09	9.37215e+09	1.08068e+10	1.77097e+10	5.32989e+09	3.94741e+09	2.78547e+09	5.24095e+09	1.29821e+09	2.88765e+09	7.72507e+09	3.47652e+09	6.29892e+09	4.90136e+09	1.12522e+11	6.07031e+10
P47989	XDH	Butyrophilin_(BTN)_family_interactions	Adaptive_Immunity	1	1.14984e+12	1.31932e+12	2.73119e+11	2.6003e+11	2.39261e+11	1.82101e+11	2.50719e+11	6.20763e+11	6.01436e+11	8.0067e+11	4.76092e+11	1.29901e+12	5.29566e+11	3.70585e+11	8.63478e+11	1.65203e+11	2.2718e+10	2.72813e+10	1.5966e+11	2.81738e+11	5.65322e+11	3.06501e+11	2.19663e+11	3.98609e+11	2.84513e+11	1.99853e+11	9.34949e+10	8.31912e+10	7.99185e+11	1.9426e+11	1.35474e+11	8.73842e+10	4.18392e+11	3.08688e+11	7.02683e+10	1.30798e+11	1.07884e+11	1.65212e+10	5.96488e+10	1.5399e+11	3.3788e+11	4.88953e+11	9.06605e+11	5.95461e+11	8.43705e+11
O60437	PPL	Butyrophilin_(BTN)_family_interactions	Adaptive_Immunity	1	1.2456e+09	5.42259e+07			1.98901e+08	5.03268e+06																											4.40818e+08				8.38704e+08	7.9539e+07	3.48169e+08	2.99113e+08	2.63337e+08	4.29636e+08	4.34632e+08	9.4237e+08	1.33486e+08
O00478	BTN3A3	Butyrophilin_(BTN)_family_interactions	Adaptive_Immunity	1																										1.94329e+08
Q6UX41	BTNL8	Butyrophilin_(BTN)_family_interactions	Adaptive_Immunity	1	1.0695e+08	7.00605e+07	1.1553e+08	9.69478e+07	8.16169e+07	8.52211e+07				4.62107e+08				1.09394e+08	2.26219e+08	5.49012e+07	7.21698e+07	4.95489e+09																				2.81898e+08	7.20331e+08	7.47578e+08	1.06951e+09	2.15441e+09	2.14616e+09	2.21809e+09	4.69283e+08
Q9NNX6	CD209	Butyrophilin_(BTN)_family_interactions	Adaptive_Immunity	2																						2.2498e+08
Q7KYR7	BTN2A1	Butyrophilin_(BTN)_family_interactions	Adaptive_Immunity	1														4.93672e+08
O43242	PSMD3	Class_I_MHC_mediated_antigen_processing_and_presentation	Adaptive_Immunity	8	1.16623e+09	1.08327e+09	1.24314e+08	1.2358e+08	7.05004e+08	2.37909e+08	6.62732e+08									1.04103e+09			4.6883e+07	2.21227e+08	3.98568e+08	7.00515e+08	7.9564e+08	3.16097e+07	2.89017e+08													5.44967e+09	4.40248e+09	2.68352e+09	3.87518e+09	3.58117e+09	1.50155e+09	6.25855e+09	5.13697e+08
Q13200	PSMD2	Class_I_MHC_mediated_antigen_processing_and_presentation	Adaptive_Immunity	8	2.33744e+09	4.03144e+09	9.09605e+08	5.41526e+08	2.1888e+08	1.41039e+09	7.10472e+08	4.51404e+08						1.99694e+08																								4.20013e+09	9.49046e+08	1.55271e+09	3.89104e+09	1.27872e+09	1.42033e+09	2.76299e+09	7.69491e+08
P28066	PSMA5	Class_I_MHC_mediated_antigen_processing_and_presentation	Adaptive_Immunity	8	1.33925e+09	1.38001e+09	8.66182e+08	2.21707e+09	1.11761e+09	4.53809e+09	1.94044e+09	5.98889e+09	1.73243e+09	1.45533e+09	2.12952e+09	4.8247e+09	2.80405e+09	6.51814e+08	2.85959e+09	1.28531e+09	2.99059e+09		6.43719e+08	1.41478e+09	2.70844e+10	1.68153e+10	5.32961e+09	1.71667e+10	1.33352e+10	6.70247e+08	2.72878e+09	8.19428e+07					3.68942e+08	2.20949e+09	2.30965e+08	2.45603e+08	1.53774e+10	3.64475e+09	2.70415e+10	2.66664e+10	7.20296e+09	1.39021e+10	3.43567e+10	6.07175e+09	9.043e+09
P25789	PSMA4	Class_I_MHC_mediated_antigen_processing_and_presentation	Adaptive_Immunity	7							4.46573e+08	3.25366e+09	2.6829e+08	2.09265e+08	3.87463e+08	3.5735e+09	2.02375e+09	8.53653e+08	1.66758e+09	5.91885e+08	3.59333e+09	8.21264e+08		5.07649e+07	1.12592e+10	5.71794e+08	1.66099e+08	9.37893e+09	3.38539e+09		2.19925e+09						2.97587e+08	2.305e+08	2.98805e+08	3.2962e+08	1.67247e+09	1.35062e+09	2.28708e+09	2.8288e+09	3.86847e+08	2.07597e+09	3.53955e+09	2.1333e+09	7.50778e+08
O00232	PSMD12	Class_I_MHC_mediated_antigen_processing_and_presentation	Adaptive_Immunity	8	1.21834e+09	3.02273e+09	4.33283e+08	3.94158e+08	1.02332e+09	8.58374e+08	5.87848e+08														3.82271e+08																	1.55146e+09	2.14895e+09	1.26707e+09	3.63717e+09	2.50569e+09	1.32551e+09	3.43545e+09	1.20856e+09
P25788	PSMA3	Class_I_MHC_mediated_antigen_processing_and_presentation	Adaptive_Immunity	7	4.28162e+08	2.01535e+09	6.92727e+09	5.29209e+08	2.04378e+09	3.50036e+09	4.91098e+09	7.13369e+09	1.16521e+09	8.91456e+08	9.57859e+08	3.58175e+09	2.54501e+08	7.4114e+08	4.13964e+09	3.85913e+08	5.43097e+08	1.14239e+08	1.01891e+09	1.54772e+09	3.02774e+10	2.04523e+10	4.78925e+09	1.68846e+10	1.39673e+10	4.0212e+08	1.24895e+09	1.12705e+08		1.53279e+09	9.73491e+08	8.02469e+08	6.6803e+09	4.02343e+09	2.18342e+10	4.9309e+10	1.68277e+10	2.34637e+09	8.87077e+09	7.83013e+09	1.96962e+09	4.73926e+09	4.23245e+09	2.07897e+09	3.40395e+09
O00231	PSMD11	Class_I_MHC_mediated_antigen_processing_and_presentation	Adaptive_Immunity	8	6.19744e+08	2.94353e+09				6.88977e+08	1.53364e+08								1.26434e+08					4.5168e+08																4.75733e+08		2.92821e+09	2.06599e+09	7.25256e+08	1.5588e+09	2.61889e+09	7.97172e+08	2.97335e+09	2.30292e+09
P25787	PSMA2	Class_I_MHC_mediated_antigen_processing_and_presentation	Adaptive_Immunity	8	1.35959e+09	1.99272e+09	1.29894e+09	3.55683e+09	3.01189e+09	8.51408e+09	9.01857e+09	9.70846e+09	2.12709e+09	2.08303e+09	1.94546e+09	1.29199e+10	1.82886e+09	1.8947e+09	5.63405e+09	7.10608e+08	1.03101e+09	1.58642e+09	5.71448e+08	9.45933e+08	4.31045e+10	3.22236e+10	1.73614e+10	3.33229e+10	3.54954e+10	3.66215e+09	6.79576e+09	9.79074e+08	6.22637e+08	2.33123e+09	8.36296e+08	7.5345e+08	5.18013e+09	6.54643e+09	1.85667e+09	2.38113e+09	2.25596e+10	5.27067e+09	1.22667e+10	1.04709e+10	3.29749e+09	6.79135e+09	1.21029e+10	6.30721e+09	6.30167e+09
O75832	PSMD10	Class_I_MHC_mediated_antigen_processing_and_presentation	Adaptive_Immunity	7		2.44002e+08				3.61457e+08																1.2207e+10							3.62803e+07	4.84842e+07	4.50239e+07	4.71307e+07		6.178e+07	1.08335e+08	4.33953e+07		1.44093e+08	8.63497e+07		3.00088e+08	2.39071e+08	5.99912e+07	1.01779e+08
P25786	PSMA1	Class_I_MHC_mediated_antigen_processing_and_presentation	Adaptive_Immunity	7								2.31228e+09		5.09815e+08	5.82221e+08	1.16516e+09	6.28873e+08		5.76786e+08				1.8504e+09	5.12255e+08	1.69813e+10	6.55298e+09	4.26613e+09	7.66808e+09	1.16158e+10								2.15029e+08	1.00084e+09	2.95221e+08	2.40632e+08	6.62556e+09	7.60789e+08	1.39989e+09	1.08669e+09	1.82898e+08	8.90368e+08	1.16558e+09	5.6042e+08	1.32695e+09
Q99460	PSMD1	Class_I_MHC_mediated_antigen_processing_and_presentation	Adaptive_Immunity	8	1.45065e+09	2.06348e+09	1.9918e+09	7.6531e+08	1.91418e+09	5.94514e+08	8.84957e+08														1.83328e+08	1.70517e+08	7.36825e+08															1.96655e+08	7.2262e+08	2.5665e+08	5.2545e+08	1.26182e+09	9.18114e+08	1.63286e+09	3.17804e+08
O00487	PSMD14	Class_I_MHC_mediated_antigen_processing_and_presentation	Adaptive_Immunity	8	9.64367e+08	1.74128e+09	2.91341e+08	2.94082e+08	1.11574e+08	1.70227e+08	3.73814e+08																															2.24927e+08	3.29775e+08	4.33853e+08	6.20283e+08	7.76761e+08	1.8984e+09	8.90476e+08	4.0557e+08
P62195	PSMC5	Class_I_MHC_mediated_antigen_processing_and_presentation	Adaptive_Immunity	7	2.62476e+09	5.88542e+09	4.95724e+08	3.29509e+08	1.69443e+09	1.64062e+09	8.71239e+08																															1.70135e+09	7.85077e+08	2.87705e+08	1.40797e+09	7.31126e+08	2.98624e+08	2.73748e+09	2.71149e+08
P43686	PSMC4	Class_I_MHC_mediated_antigen_processing_and_presentation	Adaptive_Immunity	7	1.05119e+09	2.42107e+09		1.68508e+08		3.84347e+08	8.85351e+08																			1.39266e+09	1.88558e+09	2.33379e+09		8.77003e+08	3.25059e+09	5.66618e+09	1.36195e+09	1.1133e+09	3.32604e+09	3.21528e+09	7.64e+07	6.65339e+08	7.66761e+08	1.25198e+08	4.09801e+08	3.99648e+08	2.06635e+08	1.36014e+09	3.03671e+08
P17980	PSMC3	Class_I_MHC_mediated_antigen_processing_and_presentation	Adaptive_Immunity	8	5.55442e+09	5.41194e+09	5.23896e+08	8.36046e+08	4.50709e+08	5.06127e+08	2.01147e+09																															1.44607e+09	2.64466e+08	2.18506e+08	2.83021e+08	3.39075e+08	9.40012e+08	2.25481e+09	1.15303e+08
P35998	PSMC2	Class_I_MHC_mediated_antigen_processing_and_presentation	Adaptive_Immunity	8	3.18468e+09	3.35172e+09	2.25727e+08	1.31888e+08	5.74723e+08	8.06994e+08	1.07008e+09														4.82842e+10																	1.77129e+09	2.32082e+09	4.58957e+08	1.19288e+09	1.31234e+09	9.30052e+08	2.35706e+09	4.19504e+08
P62191	PSMC1	Class_I_MHC_mediated_antigen_processing_and_presentation	Adaptive_Immunity	7	5.36265e+08	9.00814e+08	1.09285e+09	1.0175e+09	2.04136e+08	1.19998e+08	2.21398e+08																															5.01995e+08	5.0426e+08	1.03853e+09	6.54436e+08	9.10698e+08	5.11037e+08	1.30004e+09	3.82839e+08
P28065	PSMB9	Class_I_MHC_mediated_antigen_processing_and_presentation	Adaptive_Immunity	7								2.24652e+09	1.73504e+08	5.33282e+08	4.78453e+08	1.84013e+09	3.92386e+08						2.76461e+08	4.6366e+08	1.66003e+10	8.78654e+09	1.31621e+09	7.59438e+09	1.18613e+10	1.12063e+08	2.65964e+09	4.45545e+08	2.087e+08	2.51659e+08	1.32178e+08	3.12291e+08	1.28058e+09	2.75139e+09	7.85785e+08	2.7776e+09	7.65992e+09	1.67955e+09	7.4764e+08	2.26182e+08	1.07994e+08	2.07186e+08	6.11653e+08	4.12985e+08	5.68079e+08
P28062	PSMB8	Class_I_MHC_mediated_antigen_processing_and_presentation	Adaptive_Immunity	8	2.69719e+08	3.89888e+08	1.00931e+09	1.57328e+09	9.57235e+08	2.55458e+09	1.7671e+09	5.58833e+09	2.46201e+09	1.29357e+09	8.77316e+08	6.40258e+09	1.92706e+09	3.25205e+09	9.91894e+09	3.15232e+09	8.70366e+08	2.41582e+09	1.23453e+09	9.42621e+08	1.86302e+10	2.35462e+10	4.96092e+09	2.13288e+10	1.92375e+10	2.50515e+09	5.05263e+09	1.16565e+09	4.22232e+08	8.47832e+08	3.27132e+08	3.93212e+08	1.72351e+09	4.64958e+09	6.26721e+08	1.806e+09	1.29418e+10	3.15567e+09	1.16057e+10	6.05396e+09	3.1106e+09	2.52358e+09	8.88439e+09	2.09332e+09	3.58749e+09
A5LHX3	PSMB11	Class_I_MHC_mediated_antigen_processing_and_presentation	Adaptive_Immunity	7																																								1.66022e+08
Q14997	PSME4	Class_I_MHC_mediated_antigen_processing_and_presentation	Adaptive_Immunity	7																			2.23363e+09	2.05068e+09	7.97637e+08	1.69265e+09	1.33395e+09	1.14862e+09	3.03655e+09			1.72241e+09
Q99436	PSMB7	Class_I_MHC_mediated_antigen_processing_and_presentation	Adaptive_Immunity	8																																											1.74094e+09
P28072	PSMB6	Class_I_MHC_mediated_antigen_processing_and_presentation	Adaptive_Immunity	7	9.43546e+08	6.22741e+08	1.19935e+08	2.42868e+09	4.07112e+08	2.1526e+09	1.17998e+09	6.20136e+09	4.8594e+08	1.05812e+09	7.98199e+08	2.53869e+09	2.01914e+09	4.39182e+08	4.0646e+08	8.25824e+07	3.16951e+08	7.51806e+08	3.02037e+08	2.38043e+08	3.01943e+09	4.90616e+09	1.49038e+09	2.82033e+09	1.505e+09				5.49968e+08	2.83386e+09	4.88958e+08	9.5368e+08	1.04494e+09	1.79014e+09	4.31562e+08	2.72398e+08	8.31224e+09	1.69979e+09	1.43302e+09	1.09388e+09	6.48393e+08	5.53511e+08	1.29856e+09	2.67482e+08	2.06514e+08
Q92530	PSMF1	Class_I_MHC_mediated_antigen_processing_and_presentation	Adaptive_Immunity	7																																						2.336e+08
P61289	PSME3	Class_I_MHC_mediated_antigen_processing_and_presentation	Adaptive_Immunity	7																																						4.74442e+08	8.16737e+08		2.64061e+08		7.20784e+08	2.38748e+08
P28074	PSMB5	Class_I_MHC_mediated_antigen_processing_and_presentation	Adaptive_Immunity	7	6.66433e+08		1.52259e+08	6.18799e+08	1.47344e+08	4.38879e+08	2.91456e+08	4.00326e+09	5.35388e+08	1.2723e+09	8.4308e+08	1.00993e+09	4.57479e+08	1.91449e+08	7.44816e+08	1.70681e+08	4.80573e+08	2.94928e+08	1.86714e+09	1.19478e+09	6.86197e+09	1.87547e+09	9.71232e+08	2.89338e+09	1.07952e+09	3.11576e+08	5.65094e+08						4.88882e+08	9.98426e+08	1.16965e+08		2.51397e+09	4.03216e+08	1.88125e+09	1.77681e+09	2.03119e+08	8.23289e+08	1.70189e+09	5.75684e+08	5.43993e+08
P28070	PSMB4	Class_I_MHC_mediated_antigen_processing_and_presentation	Adaptive_Immunity	7	2.21577e+08	9.419e+08	4.88674e+08	1.89199e+09	1.54885e+09	2.78501e+09	2.85808e+09	7.07331e+09	1.12513e+09	8.77694e+08	8.10679e+08	4.41298e+09	6.40504e+08	1.50227e+09	8.6541e+09	6.91305e+08		1.12161e+08	5.8942e+08	1.5071e+09	3.38078e+10	1.51266e+10	9.63362e+09	1.35174e+10	1.50557e+10	8.39007e+08	1.38519e+09	3.73513e+08	4.50026e+08	9.91222e+08	3.84077e+08	5.65144e+08	5.36952e+09	4.16043e+09	6.54815e+08	4.37955e+08	6.75586e+09	1.80895e+09	6.22056e+09	4.92428e+09	3.24272e+08	2.48611e+09	4.58567e+09	2.98668e+09	2.75124e+09
Q06323	PSME1	Class_I_MHC_mediated_antigen_processing_and_presentation	Adaptive_Immunity	7	2.19023e+09	3.74951e+09	4.61126e+08	1.13042e+09	1.1225e+09	1.46066e+09	5.26326e+08								3.01079e+08																							4.39214e+09	8.5779e+09	5.30515e+09	2.02916e+09	5.85103e+09	3.16666e+09	7.5953e+09	7.01125e+08
O00233	PSMD9	Class_I_MHC_mediated_antigen_processing_and_presentation	Adaptive_Immunity	7
P49720	PSMB3	Class_I_MHC_mediated_antigen_processing_and_presentation	Adaptive_Immunity	7	1.00417e+09	3.12162e+08	3.91271e+08	1.57093e+08	2.33973e+08	1.18933e+09	2.03254e+09	4.15807e+09	1.21637e+09	6.51464e+08	5.04505e+08	1.97839e+09	3.71383e+08	3.59712e+08	2.09222e+09	2.86021e+08	3.00923e+08	1.80326e+08	3.27092e+07	2.27935e+08	1.21737e+10	7.77421e+09	1.84457e+09	7.67631e+09	4.20334e+09	1.00349e+08	6.33859e+08			3.51503e+08			6.66287e+08	9.20945e+08	1.5127e+08	2.53764e+08	5.78772e+09	7.58244e+08	2.71561e+09	1.78395e+09	8.75407e+08	2.10713e+09	4.36598e+09	2.17836e+09	6.12748e+08
P49721	PSMB2	Class_I_MHC_mediated_antigen_processing_and_presentation	Adaptive_Immunity	7	3.3964e+08	5.54508e+08	8.18567e+07	1.76887e+09	6.84329e+08	2.00202e+09	1.77176e+09	1.0682e+10	2.5457e+09	3.78965e+09	5.57863e+09	1.05788e+10	1.38656e+09	7.51723e+08	3.24459e+09	3.41917e+08	2.45207e+08	2.84331e+08	1.18758e+09	3.56601e+09	5.11345e+10	1.32637e+10	5.24824e+09	1.21251e+10	1.7556e+10				2.37659e+08	1.20005e+09	4.60178e+08	4.83671e+08	4.2717e+09	2.87777e+09	2.52681e+09	1.48314e+09	1.36558e+10	1.4238e+09	1.24272e+09	5.85687e+08	9.60477e+08	1.27702e+09	1.78924e+09	1.11265e+09	4.54979e+08
P51665	PSMD7	Class_I_MHC_mediated_antigen_processing_and_presentation	Adaptive_Immunity	8	2.81836e+09	2.79529e+09	2.61626e+09	3.73831e+09	3.79427e+09	6.70553e+09	1.73938e+09								4.62485e+08																							2.51771e+08	1.34355e+09	2.38615e+09	2.37972e+08	3.44011e+09	1.37886e+09	4.15031e+09	3.06338e+08
Q15008	PSMD6	Class_I_MHC_mediated_antigen_processing_and_presentation	Adaptive_Immunity	8		1.37451e+08				1.04569e+08							7.66926e+08																	6.09477e+08								1.19371e+09	2.49206e+09	2.61834e+09	1.81301e+09	2.69754e+09	1.7611e+09	2.3022e+09	5.46858e+08
P40306	PSMB10	Class_I_MHC_mediated_antigen_processing_and_presentation	Adaptive_Immunity	7	4.33212e+08	2.10247e+09	3.98432e+09	1.73055e+08	9.91577e+09	6.39473e+09	6.48245e+08	4.91934e+08	1.77501e+08	1.67779e+09	5.13231e+08	7.79871e+08	1.77637e+09	1.44486e+08	4.11521e+08			3.4842e+08		1.62173e+08	5.20361e+09	2.77825e+09	7.13375e+08	1.89041e+09	4.83417e+09	7.52686e+07	3.19193e+08	1.04923e+08					9.83757e+08	4.63036e+08	1.81242e+08	1.90598e+08	5.19157e+09	3.56133e+07	7.83308e+08	5.87937e+08	1.32614e+08	4.43481e+08	5.7301e+08	3.86867e+08	2.78058e+08
Q16401	PSMD5	Class_I_MHC_mediated_antigen_processing_and_presentation	Adaptive_Immunity	7	8.66117e+08	9.57574e+08	4.09068e+08		7.50688e+08	5.41887e+08								1.4381e+08	1.59741e+08			1.19337e+08																			3.08587e+09	4.08779e+09	6.99815e+08	3.9311e+08	1.09068e+09	5.52919e+08	4.54044e+08	5.19988e+09	1.28872e+08
P20618	PSMB1	Class_I_MHC_mediated_antigen_processing_and_presentation	Adaptive_Immunity	8	4.58846e+08	1.76989e+09	1.08662e+09	2.7918e+09	5.06107e+09	4.54176e+09	3.09607e+09	1.42982e+10	2.2337e+09	2.54489e+09	2.68328e+09	8.8193e+09	2.62031e+09	1.25863e+09	4.84162e+09	9.64842e+08	1.47895e+09	2.56679e+08	4.74012e+08	4.59588e+09	4.74635e+10	3.27431e+10	1.39759e+10	2.93366e+10	2.31982e+10	1.43709e+09	4.36863e+09	7.64312e+08	2.28599e+08	1.16585e+09		1.19201e+08	4.54561e+09	6.04354e+09	1.54529e+09	1.27676e+09	1.88226e+10	3.31458e+09	1.10636e+10	9.3268e+09	2.86175e+09	5.45194e+09	9.68719e+09	4.18269e+09	3.90537e+09
O14818	PSMA7	Class_I_MHC_mediated_antigen_processing_and_presentation	Adaptive_Immunity	7	2.30681e+08			7.70338e+08				3.73812e+09	3.40767e+08	1.54609e+08	1.176e+09	1.70255e+09	2.45003e+08		1.39113e+09				5.26215e+09	1.3091e+09	1.53693e+10	5.59654e+09	3.18848e+09	6.68039e+09	1.4276e+10		5.63009e+08						2.07567e+08	1.21603e+08	1.34406e+08	1.15795e+08	5.50102e+09	1.16181e+09	1.86264e+09	4.87792e+09	1.85399e+09	2.74976e+09	1.71314e+09	1.41669e+09	1.20626e+09
O14920	IKBKB	Class_I_MHC_mediated_antigen_processing_and_presentation	Adaptive_Immunity	10																									2.24695e+08
O15111	CHUK	Class_I_MHC_mediated_antigen_processing_and_presentation	Adaptive_Immunity	11																																				7.55642e+08		7.4544e+08	1.51734e+09	4.83757e+08	1.71417e+09	7.39773e+08	9.33274e+08	1.96753e+09	6.48823e+08
Q13616	CUL1	Class_I_MHC_mediated_antigen_processing_and_presentation	Adaptive_Immunity	9																																						6.67897e+07	2.29042e+08	1.27643e+08	3.30049e+08	1.68113e+08	1.25193e+08	1.25379e+08	1.73411e+08
Q9Y297	BTRC	Class_I_MHC_mediated_antigen_processing_and_presentation	Adaptive_Immunity	9						3.0782e+08
Q06187	BTK	Class_I_MHC_mediated_antigen_processing_and_presentation	Adaptive_Immunity	6
P12314	FCGR1A	Class_I_MHC_mediated_antigen_processing_and_presentation	Adaptive_Immunity	4																		1.07319e+09									5.02958e+08
P61769	B2M	Class_I_MHC_mediated_antigen_processing_and_presentation	Adaptive_Immunity	5	1.08496e+11	4.70248e+10	1.19089e+10	1.08636e+10	1.57286e+10	2.08313e+10	1.56122e+10	1.2281e+09	7.0401e+08	1.11788e+09	8.72368e+08	1.80068e+09	1.32542e+09	4.07883e+10	5.36578e+10	1.83042e+10	1.58458e+10	6.13154e+09	3.65683e+09	3.07198e+09	5.54544e+09	7.75826e+09	4.10612e+09	7.05357e+09	1.11706e+10	5.80377e+09	3.88556e+09	5.94019e+09	2.44037e+09	5.01101e+09	7.81269e+09	5.416e+09	2.84856e+09	6.07234e+09	6.65541e+09	7.91e+09	4.97855e+09	1.22538e+10	3.36217e+10	4.38228e+10	2.42092e+10	4.07713e+10	2.481e+10	3.33694e+10	5.30686e+10
P13747	HLA-E	Class_I_MHC_mediated_antigen_processing_and_presentation	Adaptive_Immunity	4
P25774	CTSS	Class_I_MHC_mediated_antigen_processing_and_presentation	Adaptive_Immunity	4	1.24263e+09	2.4349e+09		2.52088e+09	1.50784e+09	8.89513e+09	4.96018e+09	1.24461e+09	1.31998e+08	2.65172e+08	1.24271e+08	2.11241e+08	4.026e+08	4.49378e+09	9.96387e+09	1.92284e+09	3.67972e+09	6.61144e+09	3.29175e+09	5.93994e+09	3.35189e+10	1.6115e+10	2.25272e+09	1.34864e+10	1.81724e+10	5.22712e+09	9.22369e+09	4.60894e+09	9.21015e+09	8.51417e+08	1.17168e+09	2.4803e+09	1.53455e+10	2.75493e+09	3.8928e+09	4.11114e+09	1.17876e+10	2.78085e+09	4.21039e+09	2.95211e+09	1.04325e+09	1.98565e+09	1.46468e+09	2.22259e+09	1.28099e+09
O60911	CTSV	Class_I_MHC_mediated_antigen_processing_and_presentation	Adaptive_Immunity	3																													9.18276e+08	2.7743e+07	4.39174e+07	1.45575e+07	4.81339e+08				4.15063e+08
P07711	CTSL	Class_I_MHC_mediated_antigen_processing_and_presentation	Adaptive_Immunity	3
P55735	SEC13	Class_I_MHC_mediated_antigen_processing_and_presentation	Adaptive_Immunity	3	1.38634e+09	3.5007e+09		4.18846e+08	3.40601e+08	1.33815e+08	2.84851e+08																															1.87349e+09	4.93705e+09	1.97742e+09	1.97191e+09	2.59383e+09	6.15155e+09	6.82077e+09	2.57026e+09
P53992	SEC24C	Class_I_MHC_mediated_antigen_processing_and_presentation	Adaptive_Immunity	2	4.27272e+09	8.0566e+09	3.61711e+08	4.43233e+08	3.73114e+08	7.77297e+08	2.00279e+08																															6.22814e+08	1.78628e+09	1.95487e+09	4.11972e+09	4.91292e+09	3.21445e+09	7.09429e+09	1.33658e+09
O94855	SEC24D	Class_I_MHC_mediated_antigen_processing_and_presentation	Adaptive_Immunity	2	2.51059e+09	7.1458e+09	9.60227e+08	1.80293e+08	2.24255e+09	5.5564e+08	3.64878e+08	4.77033e+08		5.93949e+08	7.9852e+07	1.46481e+08	5.82861e+08		1.97403e+08		6.97585e+08																					2.96487e+09	1.16867e+10	4.46536e+09	7.916e+09	8.01798e+09	1.21505e+10	1.27165e+10	6.69886e+09
O95486	SEC24A	Class_I_MHC_mediated_antigen_processing_and_presentation	Adaptive_Immunity	2	3.01154e+09	6.91376e+09	3.48717e+09	4.52443e+09	2.90293e+09	1.24667e+09	2.36127e+09																															1.23712e+09	3.14178e+09	1.79645e+09	3.1541e+09	3.73103e+09	2.99814e+09	9.21715e+09	5.35005e+09
O95487	SEC24B	Class_I_MHC_mediated_antigen_processing_and_presentation	Adaptive_Immunity	2	7.01215e+08	7.41325e+08				7.32259e+08																1.23902e+09																8.58902e+08	7.1832e+08	7.31795e+08	5.4405e+08	6.31691e+08	3.63877e+08	1.44868e+09	4.6912e+09
Q15436	SEC23A	Class_I_MHC_mediated_antigen_processing_and_presentation	Adaptive_Immunity	2	1.15813e+10	3.06787e+10	4.96991e+09	1.86343e+09	2.73844e+09	6.6512e+09	2.12377e+09							7.0585e+07	2.19937e+09	7.06089e+06	1.97663e+08		1.76373e+08	2.15767e+08	7.99716e+07	2.37056e+08	3.57994e+08	4.41006e+08	1.01515e+08							1.23615e+08						6.64219e+09	8.61785e+09	6.27458e+09	2.35344e+10	2.6454e+10	1.76695e+10	4.55916e+10	1.55335e+10
P27824	CANX	Class_I_MHC_mediated_antigen_processing_and_presentation	Adaptive_Immunity	3	3.89881e+10	5.31422e+10	1.47141e+10	1.39642e+10	2.08376e+10	1.2657e+10	3.92482e+09	4.7208e+08	8.16683e+08	1.44754e+09	6.14548e+08	1.77851e+09	1.44727e+09	1.16053e+10	3.68351e+10	3.14437e+09	2.54598e+09	3.07054e+09	1.32341e+09	1.28419e+09	3.11638e+09	2.85434e+09	1.36769e+09	6.1709e+09	1.22098e+09	1.07283e+09	2.79507e+08	2.22643e+08	1.1184e+09	6.34784e+08	3.26455e+08	1.18285e+09	1.19772e+08	9.3912e+08	2.69819e+08	1.01768e+08	8.27896e+07	5.34441e+10	3.47437e+10	1.84272e+10	6.6475e+10	4.93391e+10	5.39498e+10	7.63576e+10	5.79445e+10
P11021	HSPA5	Class_I_MHC_mediated_antigen_processing_and_presentation	Adaptive_Immunity	1	9.50112e+10	1.21791e+11	2.70519e+10	1.07837e+10	2.70093e+10	2.41547e+10	9.76482e+09	4.98002e+09	4.8186e+09	3.02904e+10	1.62247e+10	1.32306e+10	7.4458e+09	2.19707e+10	5.42683e+10	4.2605e+09	3.06799e+09	1.20986e+09	1.65544e+08	1.14862e+08	2.7887e+09	1.88767e+09	9.75199e+07	2.86773e+09	1.13383e+09	8.72607e+08			3.03278e+09	2.60207e+09	1.80554e+09	2.41222e+09	3.48393e+08	3.79488e+09	6.03419e+09	9.47476e+09	2.58792e+09	8.28583e+10	5.66764e+10	2.41097e+10	9.7598e+10	1.03364e+11	1.44838e+11	1.69977e+11	1.18739e+11
P30101	PDIA3	Class_I_MHC_mediated_antigen_processing_and_presentation	Adaptive_Immunity	1	1.13065e+11	1.41433e+11	2.7587e+10	1.76435e+10	3.11091e+10	4.41265e+10	1.28934e+10	2.74336e+09	3.53521e+09	1.37797e+10	1.19359e+10	8.00298e+09	5.98415e+09	2.21276e+10	5.98343e+10	5.54893e+09	3.74295e+09	4.77849e+09	6.11367e+09	5.34201e+09	8.57274e+09	1.36365e+10	1.39087e+09	1.59513e+10	7.17413e+09	1.47592e+09	9.62074e+07	4.70459e+08	6.12425e+09	8.41384e+09	8.56293e+09	2.75853e+10	8.42644e+08	5.93408e+09	3.51486e+09	2.21028e+10	2.43868e+09	1.15648e+11	7.22988e+10	3.31291e+10	8.11683e+10	8.66182e+10	1.09495e+11	1.89232e+11	1.29513e+11
P27797	CALR	Class_I_MHC_mediated_antigen_processing_and_presentation	Adaptive_Immunity	1	1.45061e+11	1.94767e+11	4.21021e+09	5.31277e+09	9.27716e+09	8.83994e+09	6.42021e+10	8.94102e+08	3.45133e+09	5.76558e+09	4.79206e+09	6.39185e+09	1.22695e+09	1.24115e+10	4.12753e+10	2.58385e+09	5.82085e+09	4.38299e+09	7.33507e+08	2.576e+08	8.60204e+08		3.13977e+07	5.59617e+08	1.53188e+08	8.23001e+08	3.12536e+08	4.38884e+07	2.45664e+09	3.55895e+10	3.34127e+09	1.37939e+09	2.85106e+08	4.5179e+08	2.34011e+08	3.28519e+08	1.84639e+08	3.39127e+10	9.02576e+09	7.22085e+09	2.47296e+10	2.01413e+10	2.00556e+10	1.24588e+11	3.45813e+10
P51572	BCAP31	Class_I_MHC_mediated_antigen_processing_and_presentation	Adaptive_Immunity	1																																						7.87747e+08
Q03518	TAP1	Class_I_MHC_mediated_antigen_processing_and_presentation	Adaptive_Immunity	1																								3.81526e+08														9.09071e+08	4.32772e+08	4.24596e+08	3.88121e+08	9.49675e+08	4.36052e+08	7.64539e+08	7.36764e+08
Q6P179	ERAP2	Class_I_MHC_mediated_antigen_processing_and_presentation	Adaptive_Immunity	1																																						1.25648e+09	4.546e+08	6.79523e+08	3.96261e+09	5.27689e+09	5.24557e+09	5.63136e+09	1.66832e+09
Q9NZ08	ERAP1	Class_I_MHC_mediated_antigen_processing_and_presentation	Adaptive_Immunity	1	4.90877e+09	6.93984e+09	3.34171e+09	2.75681e+08	1.10436e+09	1.83487e+09	1.39697e+09	1.40071e+08						4.45029e+09	5.40206e+09	2.50654e+08	7.89796e+08	5.23058e+08	2.84015e+08	4.4472e+08	9.43548e+08	8.61106e+08	6.87619e+07	7.57778e+08	8.72728e+08	6.93101e+07			2.03144e+08	1.90554e+08	1.04496e+08	1.28008e+08						1.21065e+10	1.46998e+10	1.14545e+10	2.7668e+10	2.07976e+10	1.95831e+10	3.14127e+10	1.96415e+10
P22897	MRC1	Class_I_MHC_mediated_antigen_processing_and_presentation	Adaptive_Immunity	1	1.46813e+11	2.64102e+11	3.57618e+10	2.24532e+10	1.2352e+10	8.90253e+09	1.90544e+10	6.08848e+10	4.49501e+08	5.71155e+08	6.79902e+08	8.99539e+08	7.37634e+09	6.10601e+09	2.83364e+10	9.38069e+08	3.84791e+09	2.13607e+09								2.58376e+10	1.01101e+09	1.01168e+09	9.61298e+08	2.20532e+08	1.13454e+09	3.15102e+09	9.17222e+09	4.73209e+09	5.20621e+09	3.92852e+09	1.69323e+09	2.44358e+09	6.36631e+08	4.5222e+09	4.13524e+09	6.603e+09	1.87458e+09	2.38651e+10	1.23383e+10
Q9UJ71	CD207	Class_I_MHC_mediated_antigen_processing_and_presentation	Adaptive_Immunity	1																															9.99456e+08
Q9UIQ6	LNPEP	Class_I_MHC_mediated_antigen_processing_and_presentation	Adaptive_Immunity	1														2.68114e+08	2.33218e+09	3.38091e+08	2.1384e+09	6.98798e+08				3.34353e+10			4.29511e+08												1.9092e+08	1.0084e+09	1.17914e+09	1.3722e+09	1.00768e+09	1.28041e+09	4.68502e+08	1.71356e+09	4.46518e+08
O00161	SNAP23	Class_I_MHC_mediated_antigen_processing_and_presentation	Adaptive_Immunity	2				3.52599e+08		1.78593e+09	2.78499e+08																															1.03942e+09	4.14358e+08	3.69107e+09	2.56879e+09	1.03598e+09	1.06751e+10	1.62791e+10	5.73884e+10
P08571	CD14	Class_I_MHC_mediated_antigen_processing_and_presentation	Adaptive_Immunity	3	3.42162e+10	3.51129e+10	3.92258e+09	1.1845e+09	8.81216e+08	1.83026e+09	1.13078e+09	4.29407e+08	6.66449e+08	1.26403e+09	3.05577e+08	5.77688e+08	8.57515e+08	1.4558e+09	7.47705e+08	1.21971e+09	1.83728e+08									8.6076e+08												1.17042e+08		9.40881e+07	7.24388e+07	9.60153e+07	7.49445e+07
P16671	CD36	Class_I_MHC_mediated_antigen_processing_and_presentation	Adaptive_Immunity	4	2.67021e+10	4.647e+10	1.1738e+10	3.59134e+10	2.99306e+10	2.66147e+10	6.90733e+10	1.73095e+10	2.00303e+09	2.37295e+10	3.67545e+08	5.546e+09	6.55588e+10	2.66574e+10	1.1113e+10	2.40415e+10	1.5099e+10	3.17568e+10	6.99917e+09	7.90856e+07	2.43359e+09	2.71276e+08	6.60636e+08	1.09223e+09	6.73577e+08	3.47029e+10	1.65872e+10	1.35772e+10	2.12135e+09	9.31251e+09	2.63695e+10	1.4595e+10	2.52049e+10	1.36647e+09	3.84507e+09	2.09511e+10	4.06804e+09	2.99152e+09	7.09592e+09	3.67771e+10	8.7701e+09	1.48816e+10	1.48764e+09	1.75941e+10	7.38387e+09
O60603	TLR2	Class_I_MHC_mediated_antigen_processing_and_presentation	Adaptive_Immunity	4	2.2218e+09	1.34166e+09	7.37115e+08	3.77286e+08		2.26299e+08	2.60715e+08							6.39933e+08	1.05087e+09	3.66367e+08																									1.1991e+08	1.50866e+08		1.09868e+08	4.42097e+08
Q9Y2C9	TLR6	Class_I_MHC_mediated_antigen_processing_and_presentation	Adaptive_Immunity	2		6.14151e+08	6.95348e+09		2.35333e+09	1.60291e+08	6.63492e+08
Q9Y6Y9	LY96	Class_I_MHC_mediated_antigen_processing_and_presentation	Adaptive_Immunity	2
O00206	TLR4	Class_I_MHC_mediated_antigen_processing_and_presentation	Adaptive_Immunity	2																									4.91488e+08	8.38541e+07
Q15399	TLR1	Class_I_MHC_mediated_antigen_processing_and_presentation	Adaptive_Immunity	3													4.17917e+08													1.95299e+09
P60468	SEC61B	Class_I_MHC_mediated_antigen_processing_and_presentation	Adaptive_Immunity	1	8.47138e+07	2.02536e+08	7.8463e+07	1.36358e+07	6.81066e+06	8.57609e+06	9.66107e+07																															5.50355e+07	2.30041e+07	4.20458e+07	6.14451e+08	4.53898e+08	7.75657e+07	5.90002e+08	5.35173e+07
Q9BV40	VAMP8	Class_I_MHC_mediated_antigen_processing_and_presentation	Adaptive_Immunity	2																				5.7982e+08									1.9527e+08	4.58016e+08	2.21972e+08	1.72183e+08	2.83632e+08					7.07597e+08		5.0488e+08	6.16597e+08	1.16414e+08
O75396	SEC22B	Class_I_MHC_mediated_antigen_processing_and_presentation	Adaptive_Immunity	1	8.31677e+08	3.21693e+09	632075	9.04082e+08	8.66418e+08	1.10678e+08	3.1984e+08	8.41557e+08	1.73633e+08	8.59085e+08	3.46864e+08		3.67047e+08	4.58294e+08	1.73481e+09	3.63578e+08	1.27772e+08	6.24427e+08	1.85346e+09	1.85906e+09	1.17048e+09		5.77325e+08	7.05887e+08					1.37489e+09	2.7379e+08	2.60584e+08	1.51334e+09		1.77541e+09	2.06224e+08	4.77515e+08	5.04313e+08	2.78335e+09	9.14307e+08	1.33503e+09	3.16707e+09	1.74872e+09	1.7744e+09	4.0137e+09	4.09096e+09
Q12846	STX4	Class_I_MHC_mediated_antigen_processing_and_presentation	Adaptive_Immunity	2																																						6.19897e+08	3.93611e+08	1.32841e+08	4.48732e+08	1.86092e+08	1.42231e+08	2.72386e+08	2.25435e+08
Q15080	NCF4	Class_I_MHC_mediated_antigen_processing_and_presentation	Adaptive_Immunity	2
P19878	NCF2	Class_I_MHC_mediated_antigen_processing_and_presentation	Adaptive_Immunity	2	1.84504e+08													2.2591e+08	4.22724e+08	1.95478e+08	1.32632e+08	2.81484e+08																				9.97645e+07	3.34773e+08	5.32351e+08	5.28661e+08	2.21228e+09	6.26406e+08		2.47762e+08
P13498	CYBA	Class_I_MHC_mediated_antigen_processing_and_presentation	Adaptive_Immunity	3	3.69822e+07					2.62686e+07									5.10916e+08																							3.58453e+08			5.406e+08			9.45522e+08
P04839	CYBB	Class_I_MHC_mediated_antigen_processing_and_presentation	Adaptive_Immunity	3	5.01528e+07	1.78881e+08	3.70332e+07	1.30351e+08	2.08546e+08	5.90961e+07	2.95205e+07						8.55969e+08	2.25438e+08	1.19844e+09	5.63842e+08	4.92401e+08					5.0586e+08		2.04193e+08														6.90057e+08	1.51136e+09	1.41057e+09	5.65294e+09	5.44726e+09	1.05837e+09	1.46493e+09	6.03597e+08
P06756	ITGAV	Class_I_MHC_mediated_antigen_processing_and_presentation	Adaptive_Immunity	2	2.35192e+08	1.88931e+08				7.0266e+08																																1.79261e+09	1.60687e+09	4.37333e+08	1.32167e+09	1.59728e+09	2.12744e+09	8.63202e+08	3.38996e+08
P18084	ITGB5	Class_I_MHC_mediated_antigen_processing_and_presentation	Adaptive_Immunity	1									4.14192e+08							1.36358e+09																							9.44495e+07				3.65987e+08	5.21582e+08
Q9P2P5	HECW2	Class_I_MHC_mediated_antigen_processing_and_presentation	Adaptive_Immunity	1															2.83654e+08												1.96496e+09
Q9C037	TRIM4	Class_I_MHC_mediated_antigen_processing_and_presentation	Adaptive_Immunity	1
O15033	AREL1	Class_I_MHC_mediated_antigen_processing_and_presentation	Adaptive_Immunity	1
Q9H0C5	BTBD1	Class_I_MHC_mediated_antigen_processing_and_presentation	Adaptive_Immunity	1			1.35738e+09	2.93903e+09																													7.9572e+07
Q15034	HERC3	Class_I_MHC_mediated_antigen_processing_and_presentation	Adaptive_Immunity	1																																									5.39304e+07	2.36054e+07	2.2238e+07	9.24259e+06	3.96817e+07
Q92990	GLMN	Class_I_MHC_mediated_antigen_processing_and_presentation	Adaptive_Immunity	1																						3.07491e+08
Q9BWF2	TRAIP	Class_I_MHC_mediated_antigen_processing_and_presentation	Adaptive_Immunity	1								5.06026e+08
Q9NVR0	KLHL11	Class_I_MHC_mediated_antigen_processing_and_presentation	Adaptive_Immunity	1																																						5.65485e+08
Q8IYU2	HACE1	Class_I_MHC_mediated_antigen_processing_and_presentation	Adaptive_Immunity	1																					1.38097e+08
Q93034	CUL5	Class_I_MHC_mediated_antigen_processing_and_presentation	Adaptive_Immunity	1																						9.18524e+08																4.96435e+08			3.84783e+08	2.01819e+08		1.54347e+08
Q15369	ELOC	Class_I_MHC_mediated_antigen_processing_and_presentation	Adaptive_Immunity	1
Q15751	HERC1	Class_I_MHC_mediated_antigen_processing_and_presentation	Adaptive_Immunity	1								4.4166e+08
O94972	TRIM37	Class_I_MHC_mediated_antigen_processing_and_presentation	Adaptive_Immunity	1							8.33202e+08																												5.70904e+07	7.2413e+08
Q8TBB1	LNX1	Class_I_MHC_mediated_antigen_processing_and_presentation	Adaptive_Immunity	1		2.12617e+08										2.80982e+09			8.55029e+08
Q5GLZ8	HERC4	Class_I_MHC_mediated_antigen_processing_and_presentation	Adaptive_Immunity	1		1.41776e+08				1.05415e+09																																1.22174e+08	5.95826e+08					5.08648e+07	9.13237e+07
Q8N7E2	CBLL2	Class_I_MHC_mediated_antigen_processing_and_presentation	Adaptive_Immunity	1
Q7Z6J8	UBE3D	Class_I_MHC_mediated_antigen_processing_and_presentation	Adaptive_Immunity	1
Q96F44	TRIM11	Class_I_MHC_mediated_antigen_processing_and_presentation	Adaptive_Immunity	1												5.21664e+08				2.73189e+09
O94941	UBOX5	Class_I_MHC_mediated_antigen_processing_and_presentation	Adaptive_Immunity	1
Q9H0M0	WWP1	Class_I_MHC_mediated_antigen_processing_and_presentation	Adaptive_Immunity	1						1.40187e+09																							2.15141e+09					2.61612e+09
Q8IWV7	UBR1	Class_I_MHC_mediated_antigen_processing_and_presentation	Adaptive_Immunity	1		6.10637e+07																	6.03482e+08			3.99261e+07	8.8597e+08		9.81655e+08													1.31438e+08	2.32231e+08	2.73524e+08	3.39197e+08	4.01154e+08	9.31722e+07	4.94737e+07	7.63122e+07
Q7Z3V4	UBE3B	Class_I_MHC_mediated_antigen_processing_and_presentation	Adaptive_Immunity	1																																								8.67883e+07
Q9UHC7	MKRN1	Class_I_MHC_mediated_antigen_processing_and_presentation	Adaptive_Immunity	1										5.16582e+09
Q5T4S7	UBR4	Class_I_MHC_mediated_antigen_processing_and_presentation	Adaptive_Immunity	2	2.83891e+08	2.31566e+09	1.88401e+09	2.30061e+08	4.34272e+08	3.96199e+08	8.22329e+08								6.20234e+07				6.25226e+08																			2.45672e+09	1.10572e+10	1.54041e+10	2.71986e+09	1.48694e+10	1.74016e+10	1.74435e+09	2.8759e+09
O14543	SOCS3	Class_I_MHC_mediated_antigen_processing_and_presentation	Adaptive_Immunity	4
Q14139	UBE4A	Class_I_MHC_mediated_antigen_processing_and_presentation	Adaptive_Immunity	1	2.25314e+08	1.32735e+09	4.47384e+08	6.86646e+08	1.09075e+08		4.47059e+08			3.13922e+08																												1.85809e+09	2.91858e+09	3.98064e+09	2.0579e+09	1.97739e+09	1.38245e+09	1.57054e+09	7.70621e+08
Q05086	UBE3A	Class_I_MHC_mediated_antigen_processing_and_presentation	Adaptive_Immunity	1																												8.26872e+08				4.76505e+08											7.90776e+07	4.97629e+08
Q13049	TRIM32	Class_I_MHC_mediated_antigen_processing_and_presentation	Adaptive_Immunity	2															1.27347e+08																								1.06693e+08	1.0073e+08	5.65844e+08	3.22521e+08	2.74581e+08	1.0605e+08	1.19064e+08
Q86Y13	DZIP3	Class_I_MHC_mediated_antigen_processing_and_presentation	Adaptive_Immunity	1																							1.68797e+08															1.35987e+08
Q6UWE0	LRSAM1	Class_I_MHC_mediated_antigen_processing_and_presentation	Adaptive_Immunity	1																					9.05014e+06										1.91358e+08
Q15386	UBE3C	Class_I_MHC_mediated_antigen_processing_and_presentation	Adaptive_Immunity	1																														6.90443e+08
Q9H2C0	GAN	Class_I_MHC_mediated_antigen_processing_and_presentation	Adaptive_Immunity	1																												5.68557e+08											6.47223e+07
O94822	LTN1	Class_I_MHC_mediated_antigen_processing_and_presentation	Adaptive_Immunity	1								1.41265e+09	7.41915e+08	2.52633e+08	5.21495e+08	8.17026e+08	4.23224e+08		3.32459e+09										5.81603e+09														9.67885e+07	6.3657e+07		1.67537e+08		7.97638e+07	4.43328e+07
Q9UBS8	RNF14	Class_I_MHC_mediated_antigen_processing_and_presentation	Adaptive_Immunity	1	9.79386e+07	1.35347e+08	7.14502e+08	1.35868e+08	1.26426e+08	3.0734e+09	1.37226e+09													1.57463e+09						3.80038e+09	2.92204e+09	2.84527e+09
Q8WV44	TRIM41	Class_I_MHC_mediated_antigen_processing_and_presentation	Adaptive_Immunity	1
Q2Q1W2	TRIM71	Class_I_MHC_mediated_antigen_processing_and_presentation	Adaptive_Immunity	1																	2.06045e+08
O94874	UFL1	Class_I_MHC_mediated_antigen_processing_and_presentation	Adaptive_Immunity	1	3.81389e+09	2.54955e+09	1.10805e+09	1.48733e+09	6.53663e+08	9.14636e+08	7.55451e+08							5.87842e+08	3.30411e+08	9.21485e+08	5.29983e+08	4.84648e+08																				3.46671e+09	3.6954e+09	2.88535e+09	6.85538e+09	7.62022e+09	3.9926e+09	1.24082e+10	2.50127e+09
Q7Z6J0	SH3RF1	Class_I_MHC_mediated_antigen_processing_and_presentation	Adaptive_Immunity	1														1.79702e+09	2.91252e+09	2.14915e+09	5.49655e+08	1.4223e+09	3.16329e+08																			3.56373e+08		1.74663e+08	2.28845e+08	1.39068e+08	1.20241e+08	1.93793e+09
Q8WXK1	ASB15	Class_I_MHC_mediated_antigen_processing_and_presentation	Adaptive_Immunity	1		8.20885e+08	1.8373e+09	3.55646e+09	1.33945e+09	1.35708e+09	4.56886e+09	1.11942e+09	1.17169e+09	1.32852e+09	3.786e+09	3.69323e+09	2.13689e+09	4.61794e+08	3.83796e+08	1.47797e+09	4.72078e+08	5.23224e+08	9.95674e+08										5.50972e+09	1.96387e+10	1.03859e+10	1.22441e+10	3.41847e+09	5.15027e+09	5.5202e+09	7.28848e+09	3.72004e+08
Q8WXK3	ASB13	Class_I_MHC_mediated_antigen_processing_and_presentation	Adaptive_Immunity	1							1.8986e+08
Q96Q27	ASB2	Class_I_MHC_mediated_antigen_processing_and_presentation	Adaptive_Immunity	1																								9.0247e+08
Q8WWX0	ASB5	Class_I_MHC_mediated_antigen_processing_and_presentation	Adaptive_Immunity	1									4.97641e+08						4.31388e+08									3.18817e+08		4.35238e+08	1.72547e+08	1.97708e+08				2.1647e+08
A6NK59	ASB14	Class_I_MHC_mediated_antigen_processing_and_presentation	Adaptive_Immunity	1
Q6ZVZ8	ASB18	Class_I_MHC_mediated_antigen_processing_and_presentation	Adaptive_Immunity	1
Q9UBF6	RNF7	Class_I_MHC_mediated_antigen_processing_and_presentation	Adaptive_Immunity	1
Q6ZNA4	RNF111	Class_I_MHC_mediated_antigen_processing_and_presentation	Adaptive_Immunity	1															1.88155e+08
Q5VTB9	RNF220	Class_I_MHC_mediated_antigen_processing_and_presentation	Adaptive_Immunity	1												2.11722e+09
O95714	HERC2	Class_I_MHC_mediated_antigen_processing_and_presentation	Adaptive_Immunity	1	6.7156e+08	9.01509e+08	8.168e+08	8.73382e+09	1.44949e+09	2.27737e+09	3.2401e+09	4.98973e+09	1.49282e+09	1.24562e+09	7.84717e+08	6.4791e+09	4.56166e+09			2.61518e+09	8.84251e+10	9.6021e+10	7.86621e+08	5.75631e+08	2.91434e+07		6.17813e+08			2.82443e+10	1.3124e+10	1.93825e+10	1.01454e+09					6.41896e+09		1.21217e+08					4.55048e+08
Q9HCE7	SMURF1	Class_I_MHC_mediated_antigen_processing_and_presentation	Adaptive_Immunity	1												5.0793e+08								2.5731e+09
Q13618	CUL3	Class_I_MHC_mediated_antigen_processing_and_presentation	Adaptive_Immunity	2	4.46421e+08	2.6384e+08		4.98787e+07		2.79398e+08								8.80283e+07	8.4549e+07																							5.63152e+10	2.26609e+11	3.84436e+11	8.948e+10	1.7946e+11	2.85225e+11	1.99998e+10	1.22118e+11
Q05516	ZBTB16	Class_I_MHC_mediated_antigen_processing_and_presentation	Adaptive_Immunity	1
C9JR72	KBTBD13	Class_I_MHC_mediated_antigen_processing_and_presentation	Adaptive_Immunity	1
Q14145	KEAP1	Class_I_MHC_mediated_antigen_processing_and_presentation	Adaptive_Immunity	1																				3.5235e+08
Q53GT1	KLHL22	Class_I_MHC_mediated_antigen_processing_and_presentation	Adaptive_Immunity	1																									3.43478e+07
Q9Y2M5	KLHL20	Class_I_MHC_mediated_antigen_processing_and_presentation	Adaptive_Immunity	1
Q96KE9	BTBD6	Class_I_MHC_mediated_antigen_processing_and_presentation	Adaptive_Immunity	1	4.28571e+07	1.26109e+08	7.06419e+08		7.3716e+08	4.5731e+08	1.47077e+08		3.63503e+08	3.55612e+08	6.88022e+08	3.6423e+08	1.7119e+08	3.61477e+08	1.21182e+08	2.27254e+08
Q96PQ7	KLHL5	Class_I_MHC_mediated_antigen_processing_and_presentation	Adaptive_Immunity	1
O60662	KLHL41	Class_I_MHC_mediated_antigen_processing_and_presentation	Adaptive_Immunity	1		8.55403e+08																			2.48545e+08
Q9H0H3	KLHL25	Class_I_MHC_mediated_antigen_processing_and_presentation	Adaptive_Immunity	1						1.52655e+09				1.74399e+09									3.57203e+09		1.53181e+08	2.49715e+09	3.19734e+09	2.80346e+09	3.27271e+09
Q9UJP4	KLHL21	Class_I_MHC_mediated_antigen_processing_and_presentation	Adaptive_Immunity	1																			1.00717e+09	1.63276e+09	1.56722e+09	3.38432e+09	6.16678e+09	3.55498e+09	3.54151e+09
O95198	KLHL2	Class_I_MHC_mediated_antigen_processing_and_presentation	Adaptive_Immunity	1		1.68734e+09																1.95458e+08
Q9UH77	KLHL3	Class_I_MHC_mediated_antigen_processing_and_presentation	Adaptive_Immunity	1																				6.24256e+08
Q8NC69	KCTD6	Class_I_MHC_mediated_antigen_processing_and_presentation	Adaptive_Immunity	1
Q9UNE7	STUB1	Class_I_MHC_mediated_antigen_processing_and_presentation	Adaptive_Immunity	1	6.50588e+08					2.39322e+08									4.23143e+08																							1.76727e+09	9.48523e+07	2.28699e+08	2.49985e+08	6.86927e+08	2.02461e+08	5.07004e+08	1.14061e+09
Q5XPI4	RNF123	Class_I_MHC_mediated_antigen_processing_and_presentation	Adaptive_Immunity	1																										3.93856e+08																1.43424e+08
Q96J02	ITCH	Class_I_MHC_mediated_antigen_processing_and_presentation	Adaptive_Immunity	3	7.92763e+08	2.12636e+08	6.39247e+07	4.90761e+07	4.11974e+07	5.9102e+08												3.5012e+08			1.65521e+08																	3.96095e+08	3.1254e+08
Q9UJX3	ANAPC7	Class_I_MHC_mediated_antigen_processing_and_presentation	Adaptive_Immunity	1																											1.65001e+09
Q9UJX4	ANAPC5	Class_I_MHC_mediated_antigen_processing_and_presentation	Adaptive_Immunity	1				9.51473e+08							3.79791e+09																																	3.71541e+08
Q12834	CDC20	Class_I_MHC_mediated_antigen_processing_and_presentation	Adaptive_Immunity	1																								2.94542e+08
Q9H1A4	ANAPC1	Class_I_MHC_mediated_antigen_processing_and_presentation	Adaptive_Immunity	1													7.42824e+08					1.50094e+10						3.08167e+07
P30260	CDC27	Class_I_MHC_mediated_antigen_processing_and_presentation	Adaptive_Immunity	1
Q9UJX2	CDC23	Class_I_MHC_mediated_antigen_processing_and_presentation	Adaptive_Immunity	1
P46934	NEDD4	Class_I_MHC_mediated_antigen_processing_and_presentation	Adaptive_Immunity	2												9.95412e+08																										4.1259e+09	7.51714e+08	1.60023e+08	7.53509e+08	1.39229e+09	1.42157e+09	4.32616e+09	1.31097e+09
Q5T447	HECTD3	Class_I_MHC_mediated_antigen_processing_and_presentation	Adaptive_Immunity	1	6.48509e+08	1.84842e+09	1.15863e+08	7.55465e+08	3.75739e+08	1.14132e+08	3.22178e+08			2.54132e+08					1.12527e+08																							8.97658e+08	1.02532e+09	2.68792e+08	4.22655e+08	2.03596e+08	1.78855e+08	1.78695e+09	6.4165e+08
O95376	ARIH2	Class_I_MHC_mediated_antigen_processing_and_presentation	Adaptive_Immunity	1																						2.38858e+09
Q9Y4B6	DCAF1	Class_I_MHC_mediated_antigen_processing_and_presentation	Adaptive_Immunity	1																																										5.47103e+07
Q7Z6E9	RBBP6	Class_I_MHC_mediated_antigen_processing_and_presentation	Adaptive_Immunity	1																								3.78426e+08
Q9Y508	RNF114	Class_I_MHC_mediated_antigen_processing_and_presentation	Adaptive_Immunity	1													1.62833e+09
Q9NQ86	TRIM36	Class_I_MHC_mediated_antigen_processing_and_presentation	Adaptive_Immunity	1																															1.44415e+09
Q9NVW2	RLIM	Class_I_MHC_mediated_antigen_processing_and_presentation	Adaptive_Immunity	1							7.0911e+08
Q9NV58	RNF19A	Class_I_MHC_mediated_antigen_processing_and_presentation	Adaptive_Immunity	1
Q8WY64	MYLIP	Class_I_MHC_mediated_antigen_processing_and_presentation	Adaptive_Immunity	1	8.84211e+08	1.35484e+09	2.94067e+09	5.53226e+09	5.66737e+09	2.14269e+09	9.90478e+09							1.02164e+10	4.5456e+09	6.0194e+09	1.25093e+10	9.64943e+09	4.55528e+08																				6.63313e+09	7.4821e+09	4.50297e+08	6.28801e+09	4.3924e+09	1.72429e+09
Q8IVU3	HERC6	Class_I_MHC_mediated_antigen_processing_and_presentation	Adaptive_Immunity	1
Q9Y6I7	WSB1	Class_I_MHC_mediated_antigen_processing_and_presentation	Adaptive_Immunity	1
Q17RB8	LONRF1	Class_I_MHC_mediated_antigen_processing_and_presentation	Adaptive_Immunity	1							2.2424e+08											1.11725e+09
Q14669	TRIP12	Class_I_MHC_mediated_antigen_processing_and_presentation	Adaptive_Immunity	1																				2.57335e+08												2.94957e+08
Q5XUX1	FBXW9	Class_I_MHC_mediated_antigen_processing_and_presentation	Adaptive_Immunity	1																																					6.409e+08
Q8WWI1	LMO7	Class_I_MHC_mediated_antigen_processing_and_presentation	Adaptive_Immunity	1	3.49215e+08	2.94084e+08				1.7925e+08			1.22125e+08	2.82426e+08	3.091e+08	3.06516e+08		2.0395e+08	2.16628e+08																						3.01362e+07	4.40762e+08	3.76825e+08	5.07413e+08	1.73652e+08	3.62763e+08	2.04065e+08	8.62413e+08	2.16985e+08
Q9UKA1	FBXL5	Class_I_MHC_mediated_antigen_processing_and_presentation	Adaptive_Immunity	1											9.06996e+09
Q969U6	FBXW5	Class_I_MHC_mediated_antigen_processing_and_presentation	Adaptive_Immunity	1																									5.81292e+09			5.15445e+08
Q96ME1	FBXL18	Class_I_MHC_mediated_antigen_processing_and_presentation	Adaptive_Immunity	1										2.54495e+08														3.97005e+08
Q96CD0	FBXL8	Class_I_MHC_mediated_antigen_processing_and_presentation	Adaptive_Immunity	1											1.10439e+08
Q9H469	FBXL15	Class_I_MHC_mediated_antigen_processing_and_presentation	Adaptive_Immunity	1
Q9Y3I1	FBXO7	Class_I_MHC_mediated_antigen_processing_and_presentation	Adaptive_Immunity	1																														1.28639e+08														3.38461e+08
Q9UK22	FBXO2	Class_I_MHC_mediated_antigen_processing_and_presentation	Adaptive_Immunity	1					3.08653e+08																			3.45183e+08																		3.05233e+08
Q8NEE6	FBXL13	Class_I_MHC_mediated_antigen_processing_and_presentation	Adaptive_Immunity	1																																	3.70871e+08		1.17553e+08	1.01209e+08	3.8422e+08
Q8TB52	FBXO30	Class_I_MHC_mediated_antigen_processing_and_presentation	Adaptive_Immunity	1
Q86XK2	FBXO11	Class_I_MHC_mediated_antigen_processing_and_presentation	Adaptive_Immunity	1
Q8NCQ5	FBXO15	Class_I_MHC_mediated_antigen_processing_and_presentation	Adaptive_Immunity	1
Q8TF61	FBXO41	Class_I_MHC_mediated_antigen_processing_and_presentation	Adaptive_Immunity	1
Q9UJT9	FBXL7	Class_I_MHC_mediated_antigen_processing_and_presentation	Adaptive_Immunity	1
Q8N461	FBXL16	Class_I_MHC_mediated_antigen_processing_and_presentation	Adaptive_Immunity	1																																									2.47821e+08
Q9NXK8	FBXL12	Class_I_MHC_mediated_antigen_processing_and_presentation	Adaptive_Immunity	1																		2.4407e+08
Q9UH90	FBXO40	Class_I_MHC_mediated_antigen_processing_and_presentation	Adaptive_Immunity	1								1.85401e+09
Q6X9E4	FBXW12	Class_I_MHC_mediated_antigen_processing_and_presentation	Adaptive_Immunity	1																									4.73213e+08
Q8NEZ5	FBXO22	Class_I_MHC_mediated_antigen_processing_and_presentation	Adaptive_Immunity	1																			4.97218e+08	4.48375e+08	7.8648e+08	4.54504e+08	2.8937e+09	1.09375e+09	9.74293e+08												8.06622e+08
Q5XX13	FBXW10	Class_I_MHC_mediated_antigen_processing_and_presentation	Adaptive_Immunity	1																																												8.41804e+08
Q969H0	FBXW7	Class_I_MHC_mediated_antigen_processing_and_presentation	Adaptive_Immunity	1												3.03182e+09									1.19966e+08	1.48353e+08	6.48315e+08	6.23179e+08	4.25987e+08
P57775	FBXW4	Class_I_MHC_mediated_antigen_processing_and_presentation	Adaptive_Immunity	1										4.81762e+08																												4.34997e+08
Q8N1E6	FBXL14	Class_I_MHC_mediated_antigen_processing_and_presentation	Adaptive_Immunity	1			1.67844e+09
Q9UKT6	FBXL21P	Class_I_MHC_mediated_antigen_processing_and_presentation	Adaptive_Immunity	1																													5.80467e+07	2.52598e+08	4.5448e+08	1.89299e+08					1.98998e+08
Q6PCT2	FBXL19	Class_I_MHC_mediated_antigen_processing_and_presentation	Adaptive_Immunity	1							7.33279e+08												8.85014e+08					1.39699e+09
Q9UKT5	FBXO4	Class_I_MHC_mediated_antigen_processing_and_presentation	Adaptive_Immunity	1																	2.56587e+09								7.03424e+09	1.49138e+09
Q9NRD1	FBXO6	Class_I_MHC_mediated_antigen_processing_and_presentation	Adaptive_Immunity	1																								6.38994e+07																		5.49335e+08
Q9UKT8	FBXW2	Class_I_MHC_mediated_antigen_processing_and_presentation	Adaptive_Immunity	1																3.06797e+08			4.61701e+09		8.29894e+09	1.72889e+10	2.4572e+10	4.60905e+09	1.12237e+10
Q969P5	FBXO32	Class_I_MHC_mediated_antigen_processing_and_presentation	Adaptive_Immunity	1				2.49602e+08
Q7Z6Z7	HUWE1	Class_I_MHC_mediated_antigen_processing_and_presentation	Adaptive_Immunity	2		4.09323e+08		1.98769e+09																		7.91151e+08							5.75384e+08	1.00559e+09	1.7829e+08	8.03078e+08	1.64159e+09	4.32695e+08	2.32492e+08	7.83827e+08		9.00812e+08	1.42249e+09	3.8256e+08	1.99224e+09	2.03637e+09	1.62871e+09	1.4024e+09	3.10633e+08
O43255	SIAH2	Class_I_MHC_mediated_antigen_processing_and_presentation	Adaptive_Immunity	1	1.64649e+07
Q9UII4	HERC5	Class_I_MHC_mediated_antigen_processing_and_presentation	Adaptive_Immunity	3																							2.17297e+09
Q8TDB6	DTX3L	Class_I_MHC_mediated_antigen_processing_and_presentation	Adaptive_Immunity	1		4.13863e+08					9.40305e+08																															2.53487e+08	1.60542e+08	2.32554e+08	1.03251e+08	4.7712e+08	8.82974e+07	7.26769e+08	3.52466e+08
Q96AX9	MIB2	Class_I_MHC_mediated_antigen_processing_and_presentation	Adaptive_Immunity	1																									6.86985e+08				2.12322e+08														3.18075e+07
Q8IWV8	UBR2	Class_I_MHC_mediated_antigen_processing_and_presentation	Adaptive_Immunity	1								2.18591e+08									7.09092e+08							8.47655e+07															1.77065e+08					2.27169e+07
P19474	TRIM21	Class_I_MHC_mediated_antigen_processing_and_presentation	Adaptive_Immunity	3	5.51285e+08	8.1035e+08	1.03659e+09	7.87645e+08	1.446e+09	4.71599e+08	1.13668e+09																															1.23403e+09	6.11667e+08	3.73725e+08	2.78514e+08	5.10352e+08	2.21783e+08	3.43624e+08	2.7332e+08
Q13867	BLMH	Class_I_MHC_mediated_antigen_processing_and_presentation	Adaptive_Immunity	1	3.55133e+07	2.42772e+08		5.37043e+08	7.03486e+08	2.60304e+09	1.92356e+09					6.28593e+08		2.30296e+08										3.3965e+08									7.9266e+08	1.18969e+09	3.27712e+07	1.69302e+09	5.40381e+08	2.41911e+08	2.54553e+08	4.6171e+08	4.63274e+09	2.62377e+08	7.01349e+08	2.28777e+08	4.14658e+08
P55786	NPEPPS	Class_I_MHC_mediated_antigen_processing_and_presentation	Adaptive_Immunity	1	1.95003e+09	4.01053e+09	1.78489e+06	4.24813e+06		2.64059e+09	4.96543e+08	1.3532e+08						4.51234e+08	6.73587e+08	8.92203e+08	7.05932e+08	2.7432e+08												7.26231e+07	1.28023e+08							4.99378e+09	3.30708e+09	4.99228e+08	1.21298e+09	4.94947e+08	5.23745e+08	1.0611e+09	7.36269e+08
P52888	THOP1	Class_I_MHC_mediated_antigen_processing_and_presentation	Adaptive_Immunity	1
Q969M7	UBE2F	Class_I_MHC_mediated_antigen_processing_and_presentation	Adaptive_Immunity	1																								3.05084e+08
Q5VVX9	UBE2U	Class_I_MHC_mediated_antigen_processing_and_presentation	Adaptive_Immunity	1														1.17795e+09	5.4848e+08	8.48841e+08	1.03056e+08		8.55481e+08	7.29325e+08	2.32429e+09	1.35082e+09	1.73432e+09	9.65803e+08	1.22305e+09									7.6261e+08
Q9C0C9	UBE2O	Class_I_MHC_mediated_antigen_processing_and_presentation	Adaptive_Immunity	1		8.48367e+08
P60604	UBE2G2	Class_I_MHC_mediated_antigen_processing_and_presentation	Adaptive_Immunity	1	8.09428e+08	1.51801e+08		1.36839e+08		9.01758e+08
Q9H832	UBE2Z	Class_I_MHC_mediated_antigen_processing_and_presentation	Adaptive_Immunity	1						9.39435e+07																																1.51555e+08	3.18003e+08	8.49574e+07	1.48216e+08	3.37089e+08	8.26813e+07	1.12838e+08	1.00579e+08
P61081	UBE2M	Class_I_MHC_mediated_antigen_processing_and_presentation	Adaptive_Immunity	3	2.50093e+08											8.37043e+08																										1.03862e+09	8.62243e+08	4.35289e+08	8.37122e+08	4.91423e+08	2.49534e+08	1.05426e+09	9.88064e+08
P61086	UBE2K	Class_I_MHC_mediated_antigen_processing_and_presentation	Adaptive_Immunity	2						2.16347e+08																																1.14496e+09	1.05095e+09	7.43755e+08	1.34434e+08	1.25213e+08	1.91705e+08	2.8497e+08
P41226	UBA7	Class_I_MHC_mediated_antigen_processing_and_presentation	Adaptive_Immunity	3	1.14013e+09	2.33871e+09	1.73339e+08	8.51379e+09	9.55042e+08	1.54398e+08																																6.154e+08						1.93798e+08
Q9Y385	UBE2J1	Class_I_MHC_mediated_antigen_processing_and_presentation	Adaptive_Immunity	1																																									3.11876e+08		1.16596e+08	1.13232e+08	3.11856e+08
P62253	UBE2G1	Class_I_MHC_mediated_antigen_processing_and_presentation	Adaptive_Immunity	1															1.78876e+08
Q7Z7E8	UBE2Q1	Class_I_MHC_mediated_antigen_processing_and_presentation	Adaptive_Immunity	1																																							8.70567e+07	1.55023e+08		5.95691e+07	2.70739e+08	4.81243e+08	5.69237e+07
Q712K3	UBE2R2	Class_I_MHC_mediated_antigen_processing_and_presentation	Adaptive_Immunity	1
O14933	UBE2L6	Class_I_MHC_mediated_antigen_processing_and_presentation	Adaptive_Immunity	3	1.50387e+08	5.15628e+08	1.5199e+08	3.07229e+08	3.7067e+08	4.61201e+08								9.42854e+07
O95352	ATG7	Class_I_MHC_mediated_antigen_processing_and_presentation	Adaptive_Immunity	2																																						4.98833e+08	1.42617e+09	1.00939e+09	6.65813e+08	1.05075e+09	2.83508e+08	1.49624e+08	6.3199e+07
Q9GZZ9	UBA5	Class_I_MHC_mediated_antigen_processing_and_presentation	Adaptive_Immunity	1	2.13569e+09	1.66912e+09		1.61026e+08		6.02744e+08	2.38214e+08																															1.15173e+09	2.39631e+08	3.24183e+08	7.08447e+08	5.63468e+07	5.63669e+08	1.85052e+09	8.12957e+08
A0AVT1	UBA6	Class_I_MHC_mediated_antigen_processing_and_presentation	Adaptive_Immunity	1	4.5873e+08	1.81582e+09	4.6977e+08	3.01742e+08	3.85837e+08	1.82961e+08	1.78719e+08																															7.66682e+08	1.32272e+09	2.21293e+08	1.78005e+09	1.79135e+09	7.97824e+08	1.28159e+09	2.15549e+08
P22314	UBA1	Class_I_MHC_mediated_antigen_processing_and_presentation	Adaptive_Immunity	1	1.09324e+10	1.41535e+10	7.56101e+07	1.93546e+09	2.30787e+09	4.1018e+09	7.73322e+08						8.62169e+07	3.559e+08	3.12099e+08		5.05897e+08														6.82923e+08				4.36645e+08		2.01135e+08	1.08641e+10	7.43452e+09	3.45327e+09	4.61454e+09	6.6224e+09	9.04727e+09	1.15587e+10	6.74549e+09
Q8TBC4	UBA3	Class_I_MHC_mediated_antigen_processing_and_presentation	Adaptive_Immunity	3		3.08635e+08																																								1.81989e+08
Q13153	PAK1	Costimulation_by_the_CD28_family	Adaptive_Immunity	5															1.60031e+08
Q13177	PAK2	Costimulation_by_the_CD28_family	Adaptive_Immunity	5	1.44367e+08	6.81271e+08	1.07792e+08	2.08764e+08	9.26441e+07	2.47377e+08	2.62138e+08
O75914	PAK3	Costimulation_by_the_CD28_family	Adaptive_Immunity	3																			4.0829e+08
P20036	HLA-DPA1	Costimulation_by_the_CD28_family	Adaptive_Immunity	4														1.95741e+09	1.79164e+09	5.84843e+08	1.7889e+08	1.84817e+08
P01903	HLA-DRA	Costimulation_by_the_CD28_family	Adaptive_Immunity	4	1.94199e+09	6.85889e+09	2.43802e+09	2.48498e+09	4.87857e+09	7.41103e+09	2.44513e+09	1.78957e+09	2.83955e+09	4.7605e+09	1.5412e+09	3.02386e+09	5.56318e+09	2.21602e+10	2.0138e+10	1.31701e+10	8.41351e+09	7.88522e+09	2.47265e+09		4.45568e+09	3.63776e+09	2.89601e+08	7.73588e+08	6.98498e+08	7.66002e+09	4.38468e+09	2.62408e+09	1.41415e+08	1.49109e+08	3.28994e+08		2.12582e+08					3.07305e+09	8.96632e+09	1.18154e+10	4.16603e+09	6.35216e+09	3.35288e+09	1.20387e+10	1.55648e+10
Q95IE3	HLA-DRB1	Costimulation_by_the_CD28_family	Adaptive_Immunity	4	1.27705e+09	2.52054e+09	2.5445e+09	1.27117e+09	4.04459e+08	1.68608e+09	1.5254e+09	1.83309e+08	1.90369e+08		6.39855e+07	2.90411e+09	5.89735e+09	1.21226e+10	1.04684e+10	9.77193e+09	2.78275e+09	2.28211e+09	4.10132e+09	2.04052e+09	7.50073e+09	8.67956e+09	2.35053e+09	5.38339e+09	5.21289e+09	1.48657e+09	2.30252e+09	1.7394e+09	3.85757e+08		4.53033e+08	4.30586e+08	6.43617e+08	2.8558e+08	1.50724e+08	1.69138e+08	3.99606e+08	5.21748e+09	8.38513e+09	9.08553e+09	2.83935e+09	3.19204e+09	1.67098e+09	1.8224e+09	5.51573e+09
P07766	CD3E	Costimulation_by_the_CD28_family	Adaptive_Immunity	3
P01733	TRBV12-3	Costimulation_by_the_CD28_family	Adaptive_Immunity	3																																						6.18737e+08		4.58134e+08					2.10565e+08
P04437	TRAV29DV5	Costimulation_by_the_CD28_family	Adaptive_Immunity	3
P01848	TRAC	Costimulation_by_the_CD28_family	Adaptive_Immunity	3									2.68723e+09																								3.11587e+09	1.66873e+09	3.3355e+09	2.15402e+09	2.86074e+09
P09693	CD3G	Costimulation_by_the_CD28_family	Adaptive_Immunity	4
P41240	CSK	Costimulation_by_the_CD28_family	Adaptive_Immunity	3	2.6587e+08	4.04661e+08	2.65784e+07	2.21855e+07	6.98688e+06	1.70848e+08	3.69211e+06							1.89945e+08	3.50539e+08	1.43803e+08						2.66014e+09																5.02957e+08	6.91933e+08	6.20363e+07	2.23812e+08	1.21824e+09	1.75991e+08	6.99611e+08	1.23328e+08
O15530	PDPK1	Costimulation_by_the_CD28_family	Adaptive_Immunity	5																																							1.93843e+08					1.21505e+08
P07948	LYN	Costimulation_by_the_CD28_family	Adaptive_Immunity	7	1.38193e+08	8.2304e+08			3.14495e+08	7.14027e+08	3.59129e+08							1.99798e+09	3.38544e+08	1.94667e+08		1.43833e+08	4.68034e+08	2.74799e+08		9.01046e+07			2.0145e+08								9.6916e+08	6.01747e+08		1.04816e+09		1.95111e+08	5.035e+08	4.94126e+08	1.19671e+09	1.0349e+09	3.04344e+08	1.47138e+09	1.54774e+09
P29350	PTPN6	Costimulation_by_the_CD28_family	Adaptive_Immunity	6	4.23632e+08													4.46528e+07		1.02929e+09					4.21808e+08																2.62628e+08	1.64505e+09	5.64776e+08		4.04909e+08	3.57916e+08	7.10531e+08	3.2035e+08	6.39767e+08
P15498	VAV1	Costimulation_by_the_CD28_family	Adaptive_Immunity	5										2.0131e+09												1.09825e+09
P06241	FYN	Costimulation_by_the_CD28_family	Adaptive_Immunity	7
Q7Z6A9	BTLA	Costimulation_by_the_CD28_family	Adaptive_Immunity	1																																										3.50142e+08
Q06124	PTPN11	Costimulation_by_the_CD28_family	Adaptive_Immunity	5	4.1232e+08																																			1.31873e+09	1.04201e+09						7.64694e+07	5.47469e+08
P42081	CD86	Costimulation_by_the_CD28_family	Adaptive_Immunity	2
Q9Y243	AKT3	Costimulation_by_the_CD28_family	Adaptive_Immunity	1								3.28222e+08
P31749	AKT1	Costimulation_by_the_CD28_family	Adaptive_Immunity	2																							1.35334e+08		4.4733e+08													7.9143e+08	3.49851e+08	2.61983e+07	2.52491e+08	1.56297e+08	2.25577e+08	1.83853e+08	1.09617e+08
Q6R327	RICTOR	Costimulation_by_the_CD28_family	Adaptive_Immunity	1					1.52406e+09		3.13882e+09																															9.11777e+07	3.18442e+08		1.73922e+08	1.08171e+08			1.2378e+09
P42345	MTOR	Costimulation_by_the_CD28_family	Adaptive_Immunity	1	6.40874e+08	1.08332e+09	2.07298e+09	1.5782e+10		1.79652e+09	2.45152e+09						1.06e+08			5.87804e+08		9.62708e+08		8.14374e+09			4.39687e+09	6.7058e+09	5.9117e+09						6.15322e+08	3.95043e+08	8.23315e+08		1.42714e+09	6.03506e+08		8.75461e+07	2.31644e+08	1.05193e+09	2.95783e+08	1.15436e+09	3.96087e+08	2.75193e+08	1.56815e+08
Q99558	MAP3K14	Costimulation_by_the_CD28_family	Adaptive_Immunity	3		1.86863e+09	2.72669e+09	1.89076e+08		2.00519e+08	9.30347e+08		4.46783e+08											8.99919e+08
P60953	CDC42	Costimulation_by_the_CD28_family	Adaptive_Immunity	3	7.2317e+09	5.66199e+09	1.64641e+09	2.47054e+09	5.06527e+09	1.60743e+10	2.7414e+09	8.30068e+08	9.53875e+07	2.81086e+09	1.52634e+09	1.66657e+09	1.51746e+09	6.29313e+09	3.99298e+09	3.04014e+09	1.94511e+09	7.63027e+08	3.2781e+08	1.29911e+08	2.3748e+08	7.24881e+08	5.1107e+08	1.06096e+09	3.89212e+08	1.6195e+09	5.66756e+08	6.29764e+08	2.9139e+09	2.68655e+09	2.91097e+09	2.49414e+09	6.4725e+08	1.13245e+09	2.57173e+09	3.32422e+09	2.45485e+09	1.48041e+10	9.1841e+09	8.84098e+09	2.48743e+09	6.24766e+09	6.99277e+09	1.34343e+10	8.72901e+09
Q9NZQ7	CD274	Costimulation_by_the_CD28_family	Adaptive_Immunity	1													5.20158e+10
Q15116	PDCD1	Costimulation_by_the_CD28_family	Adaptive_Immunity	1																					4.09171e+08	2.59218e+08	1.32574e+08	1.993e+08	2.07131e+08
P30154	PPP2R1B	Costimulation_by_the_CD28_family	Adaptive_Immunity	3	1.79921e+09	3.55045e+09	1.16438e+09	9.20095e+07	4.24419e+08	1.00118e+09	3.62647e+08							5.41526e+08	7.33163e+08	9.28689e+08	5.61413e+08	6.27024e+08																	3.24997e+08			1.22937e+09	1.88837e+09	6.14421e+08	5.47823e+08	9.35156e+08	1.37428e+09	3.00175e+09	1.44894e+09
Q15173	PPP2R5B	Costimulation_by_the_CD28_family	Adaptive_Immunity	2																		9.15676e+08														4.94359e+08
Q15172	PPP2R5A	Costimulation_by_the_CD28_family	Adaptive_Immunity	2		1.0217e+08				9.19208e+07												7.69661e+09								1.66346e+10												4.26756e+08	4.72869e+08	1.73689e+08	1.15313e+08	9.18572e+07	2.69299e+08		2.3153e+07
Q14738	PPP2R5D	Costimulation_by_the_CD28_family	Adaptive_Immunity	3						1.16957e+09													1.08445e+10					2.24268e+08														6.20066e+08	1.08923e+09	3.89977e+08	3.85661e+08	7.44121e+08	6.50176e+08	5.33988e+08	6.14172e+07
Q16537	PPP2R5E	Costimulation_by_the_CD28_family	Adaptive_Immunity	2																																						3.03226e+08	3.76229e+08	1.33932e+08	6.25656e+07	1.48686e+08	2.94442e+08	7.37878e+07	8.65715e+07
P62714	PPP2CB	Costimulation_by_the_CD28_family	Adaptive_Immunity	3	1.6716e+09	2.69128e+09	3.52155e+08	8.75474e+07	5.00788e+08	2.20763e+09	7.40074e+08		3.07867e+08	3.64109e+08	4.11038e+08	3.03753e+08		5.09649e+08	9.65368e+08		3.84689e+08				4.22108e+08			5.00432e+07		1.41908e+08												2.10715e+09	2.0819e+09	1.35807e+09	1.50627e+09	2.09821e+09	1.07227e+09	2.5924e+09	3.84537e+09
P07766	CD3E	Immunoregulatory_interactions_between_a_lymphoid_and_nonLympoid_cell	Adaptive_Immunity	3
P01733	TRBV12-3	Immunoregulatory_interactions_between_a_lymphoid_and_nonLympoid_cell	Adaptive_Immunity	3																																						6.18737e+08		4.58134e+08					2.10565e+08
P04437	TRAV29DV5	Immunoregulatory_interactions_between_a_lymphoid_and_nonLympoid_cell	Adaptive_Immunity	3
P01848	TRAC	Immunoregulatory_interactions_between_a_lymphoid_and_nonLympoid_cell	Adaptive_Immunity	3									2.68723e+09																								3.11587e+09	1.66873e+09	3.3355e+09	2.15402e+09	2.86074e+09
P09693	CD3G	Immunoregulatory_interactions_between_a_lymphoid_and_nonLympoid_cell	Adaptive_Immunity	4
P20273	CD22	Immunoregulatory_interactions_between_a_lymphoid_and_nonLympoid_cell	Adaptive_Immunity	2																																								8.33836e+08		3.80401e+09	2.22383e+09		1.50564e+08
P01766	IGHV3-13	Immunoregulatory_interactions_between_a_lymphoid_and_nonLympoid_cell	Adaptive_Immunity	5	4.32619e+08			3.03467e+08	1.87816e+08									3.46101e+09	1.99227e+09	1.35777e+09	2.57334e+08	5.63666e+08	7.94472e+08														9.6575e+08	2.79488e+07	9.89213e+08	1.04187e+09	9.12018e+08
P01767	IGHV3-53	Immunoregulatory_interactions_between_a_lymphoid_and_nonLympoid_cell	Adaptive_Immunity	5				3.88281e+08
P23083	IGHV1-2	Immunoregulatory_interactions_between_a_lymphoid_and_nonLympoid_cell	Adaptive_Immunity	5	1.52114e+09	3.34291e+09	1.24649e+10	1.43863e+10	1.16215e+10	2.91569e+09	1.23865e+10	2.81258e+10	7.1494e+09	5.90791e+09	8.99476e+09	1.57616e+10	9.15981e+09	4.67444e+10	5.11947e+10	1.93945e+10	1.03645e+10	1.37136e+10	7.87847e+10	3.63067e+10	8.14554e+09	5.79115e+09	1.95404e+10	3.38127e+10	2.22003e+11	6.50638e+09	4.53207e+09	1.39434e+10	2.46359e+10	9.14948e+09	7.78084e+09	7.35256e+09	1.92711e+10	1.98482e+10	1.96207e+10	2.2873e+10	3.01164e+11	2.73436e+09	7.8697e+09	5.22756e+10	3.50116e+10	3.31558e+10	2.70326e+10	2.23085e+10	1.22983e+10
P01817	IGHV2-5	Immunoregulatory_interactions_between_a_lymphoid_and_nonLympoid_cell	Adaptive_Immunity	5														2.09636e+09	2.57683e+09	1.25456e+09	1.56075e+09	1.26407e+09	8.94555e+08	1.19557e+09	1.20984e+08		3.47946e+08	7.64592e+08	4.77525e+09				5.88817e+08	6.96001e+08	6.57898e+08	4.94046e+08	5.807e+08	3.73128e+08		6.9554e+08	2.12979e+09	5.18463e+08	1.6057e+09	6.82175e+09	2.29208e+09	3.21135e+09	1.0778e+09	1.30209e+09	7.02666e+08
P01824	IGHV4-39	Immunoregulatory_interactions_between_a_lymphoid_and_nonLympoid_cell	Adaptive_Immunity	5	5.9002e+07	1.87241e+09	2.16325e+09	1.45811e+10	7.11072e+09	5.53349e+08	4.36175e+09	3.60979e+09	5.01321e+08	4.70806e+08	7.82367e+08	2.66269e+09	1.55674e+09	6.13988e+09	4.67326e+09	2.56335e+09	2.72007e+09	4.06267e+09	3.40322e+10	3.04538e+10	5.1774e+08	1.81137e+08	9.7567e+08	3.76554e+08	3.66467e+09	7.79336e+08	6.47998e+08	6.28158e+08	2.19429e+09	7.06227e+08	6.14451e+08	6.88496e+08	2.15782e+09	1.61815e+09	5.21472e+08	5.61137e+08	6.37344e+09	3.73576e+09	1.8656e+10	6.74192e+10	1.5336e+10	2.23036e+10	1.34789e+10	4.59817e+09	1.21472e+10
P01782	IGHV3-9	Immunoregulatory_interactions_between_a_lymphoid_and_nonLympoid_cell	Adaptive_Immunity	5	1.12071e+09	1.95882e+08	4.63559e+08	4.00544e+08	6.40011e+09	6.39366e+08	1.187e+09	1.22883e+10	1.62762e+09	1.70534e+09	2.94426e+09	3.81424e+09	1.43159e+09	2.10597e+10	2.72212e+10	1.26576e+10	7.46155e+09	1.40017e+10	1.74755e+10	5.69572e+09	8.39998e+08	3.53432e+09	4.74714e+09	6.24626e+09	6.31987e+09	1.11137e+10	6.01514e+09	7.41256e+09	3.61952e+09	6.43081e+08	3.89729e+08	3.30459e+08	6.94632e+09	2.2095e+09	2.1594e+09	2.525e+09	5.45656e+09	4.03381e+08	3.29251e+08	2.16849e+09	1.94431e+09	1.53029e+09		3.14174e+08	1.23258e+09
P01742	IGHV1-69	Immunoregulatory_interactions_between_a_lymphoid_and_nonLympoid_cell	Adaptive_Immunity	5								9.43251e+08	1.08776e+08	2.68932e+08	1.47656e+08	3.44596e+08	6.36744e+08	8.2508e+08	9.86945e+08	7.96078e+08										1.07728e+09		1.23122e+08					3.74966e+08			1.72518e+08	7.07619e+08	7.67726e+08		3.67354e+09	1.01791e+09	2.25655e+09
P01772	IGHV3-33	Immunoregulatory_interactions_between_a_lymphoid_and_nonLympoid_cell	Adaptive_Immunity	5	1.24691e+09	3.38688e+09	3.04694e+10	2.8652e+10	1.77062e+10	2.02598e+09	1.16131e+10	1.61725e+10	7.74303e+09	5.88422e+09	7.03471e+09	9.18456e+09	1.62524e+10	3.38437e+10	3.16694e+10	1.23217e+10	7.91865e+09	1.01989e+10	1.65142e+10	6.43339e+09	8.4599e+08	2.2738e+09	2.71403e+09	7.25253e+09	2.51024e+10	2.23944e+10	7.66984e+09	7.3066e+09	3.97119e+08			2.56841e+08	3.74034e+09	3.88791e+09	5.00148e+09	2.38238e+09	3.98382e+10	3.20376e+09	6.04247e+09	3.05208e+10	1.23064e+10	1.70754e+10	1.63649e+10	1.14766e+10	1.08747e+10
A2NJV5	IGKV2-29	Immunoregulatory_interactions_between_a_lymphoid_and_nonLympoid_cell	Adaptive_Immunity	5					2.08577e+09			3.21904e+09	1.34876e+09	5.76222e+08	3.29985e+08	3.44127e+08	8.15043e+08																									5.93942e+08	1.23216e+09	1.04952e+08	7.65343e+08	1.113e+09		1.51789e+07	9.81684e+06
P06312	IGKV4-1	Immunoregulatory_interactions_between_a_lymphoid_and_nonLympoid_cell	Adaptive_Immunity	5				9.29967e+08	1.02567e+08			6.13119e+09	3.08458e+08	6.19311e+08	2.51338e+09	1.64483e+09	2.08658e+09	3.2836e+08	1.76578e+08		5.58892e+08	5.99623e+07	4.38584e+08	1.09179e+09	5.84006e+08	9.30381e+08	1.8891e+09	2.96181e+08	1.98712e+09				4.75378e+09				2.06272e+09	1.97416e+09			6.49574e+09	1.4713e+09	2.42982e+09	1.66808e+09	1.95082e+09	1.84112e+09	1.02308e+09	7.81923e+08	4.50992e+07
A0A0C4DH25	IGKV3D-20	Immunoregulatory_interactions_between_a_lymphoid_and_nonLympoid_cell	Adaptive_Immunity	5	2.63327e+10	2.81061e+10	9.48801e+10	1.27126e+11	9.87934e+10	1.73255e+10	7.386e+10	1.05469e+11	7.4991e+10	7.48439e+10	7.87668e+10	9.6236e+10	8.78277e+10	1.17269e+11	1.00405e+11	6.5761e+10	3.22351e+10	3.51944e+10	2.6102e+11	8.29668e+10	3.27797e+10	8.7797e+09	1.47304e+10	4.89691e+10	1.79284e+11	1.13166e+11	5.09884e+10	4.47677e+10	1.38655e+11	3.16763e+10	2.00255e+10	2.93152e+10	5.29036e+10	4.97097e+10	4.44721e+10	5.99843e+10	1.73055e+11	4.38526e+09	2.82816e+10	1.25827e+11	5.64287e+10	8.3621e+10	8.62082e+10	4.21725e+10	5.41682e+10
A0A075B6P5	IGKV2-28	Immunoregulatory_interactions_between_a_lymphoid_and_nonLympoid_cell	Adaptive_Immunity	5
P01834	IGKC	Immunoregulatory_interactions_between_a_lymphoid_and_nonLympoid_cell	Adaptive_Immunity	5	7.27707e+11	5.96687e+11	1.16558e+12	7.69653e+11	9.52173e+11	6.13061e+11	6.361e+11	2.87881e+12	2.26925e+12	5.95075e+12	3.28805e+12	4.08281e+12	5.89261e+12	3.24234e+12	7.04249e+12	1.7731e+12	1.78306e+12	2.11833e+12	2.92002e+12	1.49918e+12	4.9028e+11	2.04545e+11	2.28547e+11	5.69909e+11	8.97223e+11	1.72002e+12	8.83582e+11	8.72887e+11	3.08485e+12	2.6528e+12	2.77195e+12	1.35698e+12	1.44844e+12	1.87535e+12	1.77253e+12	2.86789e+12	1.15658e+12	1.09527e+11	4.53386e+11	5.84215e+11	1.07721e+12	8.62957e+11	9.99231e+11	1.03872e+12	8.32765e+11
P01704	IGLV2-14	Immunoregulatory_interactions_between_a_lymphoid_and_nonLympoid_cell	Adaptive_Immunity	5	1.10253e+10	9.87819e+09	1.27363e+10	1.02472e+10	1.73735e+10	3.95326e+09	2.6328e+10	1.22939e+10	7.66254e+09	1.66977e+10	9.94202e+09	8.58342e+09	1.61237e+10	1.85386e+10	4.5507e+10	1.80393e+10	1.17143e+10	1.54127e+10	7.9627e+10	3.41143e+10	4.55754e+09	3.58958e+09	3.38822e+10	3.87019e+10	6.80876e+10	1.8525e+09	2.48746e+09	2.7557e+09	2.68061e+10	9.96659e+09	1.01468e+10	1.37905e+10	8.28907e+09	1.34889e+10	1.2733e+10	1.23703e+10	1.36916e+11	3.12923e+09	1.05662e+10	3.68949e+10	2.1264e+10	1.59605e+10	9.97484e+09	1.02087e+10	4.26663e+09
P01718	IGLV3-27	Immunoregulatory_interactions_between_a_lymphoid_and_nonLympoid_cell	Adaptive_Immunity	5								7.16757e+08	4.74665e+08	8.58535e+08	7.21891e+08	6.75701e+08	5.49364e+08																									7.31062e+08	5.59826e+07	4.04873e+08	1.75267e+08	7.60926e+08	4.53035e+08	8.82814e+08	2.47705e+08
P01701	IGLV1-51	Immunoregulatory_interactions_between_a_lymphoid_and_nonLympoid_cell	Adaptive_Immunity	5	2.38358e+09	6.11618e+09	1.41992e+10	1.66794e+10	8.73929e+09	4.48389e+09	1.89296e+10	3.09684e+10	1.60682e+10	1.48894e+10	1.59185e+10	2.43355e+10	1.77919e+10	2.31756e+10	2.33983e+10	9.99497e+09	1.01136e+10	1.27095e+10	5.62238e+10	1.84913e+10	2.40317e+09	1.30936e+09	5.82462e+09	1.54734e+10	2.56895e+10	7.74882e+09	1.03359e+09	3.11053e+09	6.72608e+09	5.58625e+09	6.64417e+09	5.36602e+09	5.84241e+09	4.31994e+09	3.25727e+09	5.88418e+09	3.79909e+10	1.56023e+09	2.92565e+08	4.28088e+09	2.482e+09	1.3258e+09	1.98962e+09	2.39513e+09	4.27566e+09
P04211	IGLV7-43	Immunoregulatory_interactions_between_a_lymphoid_and_nonLympoid_cell	Adaptive_Immunity	5	2.6452e+09	2.95064e+09	2.39262e+10	2.72788e+10	8.66753e+09	1.69403e+09	7.1684e+09	1.77135e+10	8.0382e+09	1.00171e+10	7.30502e+09	1.00179e+10	1.54368e+10	1.23298e+10	1.18322e+10	4.91365e+09	4.80468e+09	7.72373e+09	2.89878e+09	2.97902e+08	2.69649e+07	6.47809e+07	9.42611e+07	5.21773e+08	5.36929e+09	9.3462e+09	9.97524e+08	1.82313e+09	1.57183e+10	4.35636e+09	6.29908e+09	6.3506e+09	1.03111e+10	5.39505e+09	2.45647e+09	1.71963e+09	2.82394e+09	2.55351e+08	3.09674e+08	1.84337e+09	1.77665e+09	3.25542e+09	1.24249e+09	1.37519e+09	1.22306e+09
P01703	IGLV1-40	Immunoregulatory_interactions_between_a_lymphoid_and_nonLympoid_cell	Adaptive_Immunity	5	1.97273e+09	1.69527e+09	4.48696e+09	3.84659e+09	2.15063e+09	6.9172e+08	1.88107e+09	2.52862e+09	4.24469e+09	1.99877e+09	3.8376e+09	2.75815e+09	3.27321e+09	5.01086e+09	6.76726e+09	3.4912e+09	1.36109e+09	4.18461e+09	3.79516e+10	1.09422e+10	1.51892e+09	4.94671e+08	7.5506e+09	3.90157e+09	1.21044e+10	7.07856e+09	3.81053e+09	6.59112e+09	7.07417e+09	3.92045e+09	1.67245e+09	3.16873e+09	7.7214e+09	5.86945e+09	1.14295e+09	1.18268e+09	8.75394e+09	2.25364e+08	4.0504e+09	1.31952e+10	2.19002e+09	7.11121e+09	4.33036e+09	3.3956e+09	1.98267e+09
P80748	IGLV3-21	Immunoregulatory_interactions_between_a_lymphoid_and_nonLympoid_cell	Adaptive_Immunity	5	8.74554e+08	9.24421e+08	8.75393e+08	1.67585e+09	3.3369e+09	3.29292e+08	2.55601e+09	1.0508e+09	4.69474e+08	5.44033e+08	4.7096e+08	3.13785e+08	5.76556e+08	2.68072e+09	3.10615e+09	2.78299e+09	1.72028e+09	1.79671e+09	3.91002e+10	3.94763e+10	2.35052e+09		3.59011e+08	1.5859e+09	7.32926e+08	1.53106e+10	8.21258e+09	7.80118e+09	1.08057e+10	6.14274e+09	3.34506e+09	9.29755e+08	9.9559e+09	5.35036e+09	1.70904e+09	3.44313e+09	4.6742e+09	5.6159e+08	3.89686e+09	3.16347e+09	3.21784e+09	7.87573e+09	2.28989e+09	1.47219e+09	4.45033e+08
P01714	IGLV3-19	Immunoregulatory_interactions_between_a_lymphoid_and_nonLympoid_cell	Adaptive_Immunity	5	5.15568e+07	2.34917e+08	2.54574e+09	8.05427e+08	1.76851e+08	1.40123e+08	1.84563e+09	2.63184e+10	1.05992e+10	8.68657e+09	1.84932e+09	1.37177e+10	1.02412e+10	5.16478e+08	1.54884e+09	4.34359e+07	4.32222e+09	3.40331e+09	1.7256e+09	2.24167e+09	1.82107e+07	2.01837e+08	1.12874e+08	2.85763e+08	2.69032e+06				8.07534e+09	1.05429e+09	7.1283e+08	1.27896e+09	1.4521e+10	3.91807e+09	7.63272e+09	7.1033e+09	7.46029e+09	8.13555e+08	4.54673e+09	1.8247e+09	1.96446e+09	1.13209e+10	3.68748e+09	2.95404e+09	4.30823e+08
P01715	IGLV3-1	Immunoregulatory_interactions_between_a_lymphoid_and_nonLympoid_cell	Adaptive_Immunity	5			9.49327e+08	2.2331e+08		3.53518e+08	4.84078e+08							2.2256e+08	2.56069e+08	2.26801e+08	8.89515e+07	4.49185e+09	1.83413e+09		5.87576e+08	5.20875e+08	1.86948e+09	2.23247e+10	6.13995e+09	5.34266e+09	3.29485e+09	1.20237e+10										3.06314e+07	1.3955e+08	1.31274e+08	9.03164e+07	7.09647e+08	3.15079e+08	1.02862e+09	7.26148e+08
P01699	IGLV1-44	Immunoregulatory_interactions_between_a_lymphoid_and_nonLympoid_cell	Adaptive_Immunity	5	1.60473e+10	1.21006e+10	4.84003e+10	3.28454e+10	7.09934e+10	1.51717e+10	2.66597e+10	6.67966e+10	5.28085e+10	7.58246e+10	7.93869e+10	8.829e+10	7.23264e+10	5.58466e+10	4.92746e+10	2.39739e+10	7.11761e+09	1.48628e+10	7.64331e+10	3.92667e+10	9.83921e+09	4.08679e+09	1.56663e+10	5.99249e+10	1.08146e+11	4.19063e+10	1.76629e+10	2.58884e+10	1.03177e+10	1.88603e+09	1.45624e+09	2.05195e+09	2.61184e+10	3.31385e+10	1.60925e+10	2.00211e+10	1.6915e+11	3.48757e+09	6.68971e+09	2.90601e+10	1.80837e+10	3.20391e+10	1.26799e+10	8.36176e+09	1.33709e+10
P01721	IGLV6-57	Immunoregulatory_interactions_between_a_lymphoid_and_nonLympoid_cell	Adaptive_Immunity	5																																								4.41313e+08	4.44452e+08	3.77149e+08	8.66715e+08	4.47834e+08	1.27861e+09
P15391	CD19	Immunoregulatory_interactions_between_a_lymphoid_and_nonLympoid_cell	Adaptive_Immunity	3
P13612	ITGA4	Immunoregulatory_interactions_between_a_lymphoid_and_nonLympoid_cell	Adaptive_Immunity	1																												1.25866e+09
Q9UMD9	COL17A1	Immunoregulatory_interactions_between_a_lymphoid_and_nonLympoid_cell	Adaptive_Immunity	1																				1.55889e+09				2.33462e+09						3.27927e+08
P12314	FCGR1A	Immunoregulatory_interactions_between_a_lymphoid_and_nonLympoid_cell	Adaptive_Immunity	4																		1.07319e+09									5.02958e+08
P78310	CXADR	Immunoregulatory_interactions_between_a_lymphoid_and_nonLympoid_cell	Adaptive_Immunity	1	1.89463e+08	1.88842e+08		6.69364e+08	5.61182e+07	3.14593e+08	1.24507e+08																															3.1628e+09	4.49427e+08	2.4488e+08	5.6157e+08	2.68768e+08	4.9058e+08	1.03907e+09	3.22278e+08
Q86YT9	JAML	Immunoregulatory_interactions_between_a_lymphoid_and_nonLympoid_cell	Adaptive_Immunity	1																							2.66399e+08
O14796	SH2D1B	Immunoregulatory_interactions_between_a_lymphoid_and_nonLympoid_cell	Adaptive_Immunity	1
Q68D85	NCR3LG1	Immunoregulatory_interactions_between_a_lymphoid_and_nonLympoid_cell	Adaptive_Immunity	1				1.99273e+09
P06126	CD1A	Immunoregulatory_interactions_between_a_lymphoid_and_nonLympoid_cell	Adaptive_Immunity	1
P61769	B2M	Immunoregulatory_interactions_between_a_lymphoid_and_nonLympoid_cell	Adaptive_Immunity	5	1.08496e+11	4.70248e+10	1.19089e+10	1.08636e+10	1.57286e+10	2.08313e+10	1.56122e+10	1.2281e+09	7.0401e+08	1.11788e+09	8.72368e+08	1.80068e+09	1.32542e+09	4.07883e+10	5.36578e+10	1.83042e+10	1.58458e+10	6.13154e+09	3.65683e+09	3.07198e+09	5.54544e+09	7.75826e+09	4.10612e+09	7.05357e+09	1.11706e+10	5.80377e+09	3.88556e+09	5.94019e+09	2.44037e+09	5.01101e+09	7.81269e+09	5.416e+09	2.84856e+09	6.07234e+09	6.65541e+09	7.91e+09	4.97855e+09	1.22538e+10	3.36217e+10	4.38228e+10	2.42092e+10	4.07713e+10	2.481e+10	3.33694e+10	5.30686e+10
P02461	COL3A1	Immunoregulatory_interactions_between_a_lymphoid_and_nonLympoid_cell	Adaptive_Immunity	1															2.14099e+08		1.96574e+09				4.05012e+08																	9.23784e+06	5.03258e+08	2.77253e+08	3.5532e+07	2.71234e+07	2.22316e+07	1.23951e+08	7.58546e+07
P08123	COL1A2	Immunoregulatory_interactions_between_a_lymphoid_and_nonLympoid_cell	Adaptive_Immunity	2	4.09638e+07					2.60001e+08												2.60127e+09									1.868e+08											4.09632e+09	3.43148e+09	2.38104e+09	1.02474e+09	9.64375e+09	9.12807e+08	3.09902e+07	1.62065e+10
P02452	COL1A1	Immunoregulatory_interactions_between_a_lymphoid_and_nonLympoid_cell	Adaptive_Immunity	1							2.41303e+09												1.12893e+10	3.71809e+09	1.10047e+10	8.10298e+09	1.03805e+10	1.5443e+08	7.70945e+09													2.63314e+09	1.20641e+08	2.327e+08	2.05803e+08		1.97784e+08	2.71412e+08	1.0635e+08
Q9NQ25	SLAMF7	Immunoregulatory_interactions_between_a_lymphoid_and_nonLympoid_cell	Adaptive_Immunity	1
P02458	COL2A1	Immunoregulatory_interactions_between_a_lymphoid_and_nonLympoid_cell	Adaptive_Immunity	1			1.28263e+08	2.94455e+08	9.84633e+07	1.2402e+08	4.06239e+08	2.5989e+09	3.87292e+08	3.17569e+08	5.82932e+08	2.77214e+08	7.442e+07																3.15373e+08	6.61333e+08	2.71057e+08	1.64834e+09	1.16166e+09	1.59567e+09	9.37549e+08	2.63554e+09	2.51656e+08	5.71494e+08	6.011e+08	1.17025e+09	1.40175e+08	2.04396e+08		7.48289e+07	2.94227e+08
P35247	SFTPD	Immunoregulatory_interactions_between_a_lymphoid_and_nonLympoid_cell	Adaptive_Immunity	2	1.11597e+09		1.46616e+08											1.15663e+08	3.30851e+08	8.37197e+07										4.09944e+09	9.64786e+08
Q9BZZ2	SIGLEC1	Immunoregulatory_interactions_between_a_lymphoid_and_nonLympoid_cell	Adaptive_Immunity	1																															9.75313e+08
Q96LC7	SIGLEC10	Immunoregulatory_interactions_between_a_lymphoid_and_nonLympoid_cell	Adaptive_Immunity	1							2.88361e+08
O15389	SIGLEC5	Immunoregulatory_interactions_between_a_lymphoid_and_nonLympoid_cell	Adaptive_Immunity	2																			1.54295e+10														4.511e+10	1.12812e+11	2.50512e+09	5.38592e+08	1.91691e+09
Q96RL6	SIGLEC11	Immunoregulatory_interactions_between_a_lymphoid_and_nonLympoid_cell	Adaptive_Immunity	1	1.40048e+10	2.73838e+10	2.84207e+09				4.33071e+09						7.45159e+08									2.43357e+08
P20138	CD33	Immunoregulatory_interactions_between_a_lymphoid_and_nonLympoid_cell	Adaptive_Immunity	2																																			2.72198e+08	6.78872e+08	2.59583e+09
Q8TD46	CD200R1	Immunoregulatory_interactions_between_a_lymphoid_and_nonLympoid_cell	Adaptive_Immunity	1							3.1356e+09						6.23554e+08
Q496F6	CD300E	Immunoregulatory_interactions_between_a_lymphoid_and_nonLympoid_cell	Adaptive_Immunity	2
A8K4G0	CD300LB	Immunoregulatory_interactions_between_a_lymphoid_and_nonLympoid_cell	Adaptive_Immunity	2																														3.41212e+08						3.48604e+08
Q6UXN2	TREML4	Immunoregulatory_interactions_between_a_lymphoid_and_nonLympoid_cell	Adaptive_Immunity	1																																								1.28875e+10
O95944	NCR2	Immunoregulatory_interactions_between_a_lymphoid_and_nonLympoid_cell	Adaptive_Immunity	2
P29965	CD40LG	Immunoregulatory_interactions_between_a_lymphoid_and_nonLympoid_cell	Adaptive_Immunity	2
Q92692	NECTIN2	Immunoregulatory_interactions_between_a_lymphoid_and_nonLympoid_cell	Adaptive_Immunity	1
P01732	CD8A	Immunoregulatory_interactions_between_a_lymphoid_and_nonLympoid_cell	Adaptive_Immunity	1
P13747	HLA-E	Immunoregulatory_interactions_between_a_lymphoid_and_nonLympoid_cell	Adaptive_Immunity	4
Q96E93	KLRG1	Immunoregulatory_interactions_between_a_lymphoid_and_nonLympoid_cell	Adaptive_Immunity	1														1.43932e+09
P19320	VCAM1	Immunoregulatory_interactions_between_a_lymphoid_and_nonLympoid_cell	Adaptive_Immunity	3																																		3.75388e+08
P05556	ITGB1	Immunoregulatory_interactions_between_a_lymphoid_and_nonLympoid_cell	Adaptive_Immunity	2	2.74543e+09	5.9176e+09	2.65582e+09	3.49749e+09	8.17996e+09	1.90548e+10	3.08031e+09	2.07844e+09	2.45537e+08	3.67562e+09	6.92501e+08	1.50465e+09	2.14915e+09	2.07521e+09	5.05411e+09	3.51574e+08			3.1146e+09	3.78699e+09	2.86724e+10	1.65794e+10	8.83767e+09	1.57396e+10	8.55756e+09	1.28129e+08	4.34251e+08	8.02521e+07					3.5754e+08	1.51549e+09	1.78024e+09	1.59725e+09	3.89925e+09	1.15464e+10	1.95075e+10	1.95854e+10	2.50797e+10	3.10926e+10	3.0852e+10	1.53574e+10	2.6557e+10
P01024	C3	Immunoregulatory_interactions_between_a_lymphoid_and_nonLympoid_cell	Adaptive_Immunity	3	2.31561e+11	3.29657e+11	1.47979e+11	1.26001e+11	1.86848e+11	1.92915e+11	1.1807e+11	2.01077e+11	5.16355e+11	4.80252e+11	9.85957e+11	1.79581e+12	4.47775e+11	4.15278e+11	9.61902e+11	7.52268e+10	2.93442e+10	5.5209e+10	4.34465e+11	3.30138e+10	1.0609e+12	1.77446e+12	3.17806e+11	5.05041e+11	1.16625e+11	1.78561e+11	4.52581e+10	1.05869e+10	8.97063e+11	2.20666e+11	2.90148e+11	2.52466e+11	8.79377e+11	3.68848e+11	4.82982e+11	5.32851e+11	1.01673e+11	3.10723e+10	5.12961e+10	2.64124e+11	3.16471e+11	8.14934e+11	1.12746e+12	4.28416e+11	4.40037e+11
Q6UXB4	CLEC4G	Immunoregulatory_interactions_between_a_lymphoid_and_nonLympoid_cell	Adaptive_Immunity	1	9.25774e+07
Q5KU26	COLEC12	Immunoregulatory_interactions_between_a_lymphoid_and_nonLympoid_cell	Adaptive_Immunity	1					2.29697e+08										1.60337e+08																			9.60059e+07
Q9UKJ1	PILRA	Immunoregulatory_interactions_between_a_lymphoid_and_nonLympoid_cell	Adaptive_Immunity	1													5.20811e+08
P05362	ICAM1	Immunoregulatory_interactions_between_a_lymphoid_and_nonLympoid_cell	Adaptive_Immunity	3										1.22697e+08
P32942	ICAM3	Immunoregulatory_interactions_between_a_lymphoid_and_nonLympoid_cell	Adaptive_Immunity	2													3.17768e+08
Q9UMF0	ICAM5	Immunoregulatory_interactions_between_a_lymphoid_and_nonLympoid_cell	Adaptive_Immunity	1
P05107	ITGB2	Immunoregulatory_interactions_between_a_lymphoid_and_nonLympoid_cell	Adaptive_Immunity	4	8.6733e+08	2.60093e+09	2.79532e+08	5.32885e+08	6.74371e+08	6.75871e+08	1.29907e+09				4.86196e+07	9.65954e+07	1.18956e+08	4.63193e+09	5.0095e+09	2.85683e+09	3.47378e+09	4.16928e+09	8.91885e+07	1.29218e+09	2.07518e+08	2.98639e+08	1.52767e+09	6.04305e+08	1.51616e+08	4.6292e+08	2.27365e+08		1.40362e+09	3.60782e+09	1.98255e+09	1.17619e+09	2.48561e+08	3.89263e+07	2.68246e+08	1.37676e+08	4.98162e+09	1.75455e+09	9.31079e+09	3.14722e+09	8.41795e+09	1.81878e+10	2.66844e+09	4.48212e+09	4.87042e+09
P20701	ITGAL	Immunoregulatory_interactions_between_a_lymphoid_and_nonLympoid_cell	Adaptive_Immunity	2																		6.29658e+08						6.03163e+08																	7.71109e+07
Q29980	MICB	Immunoregulatory_interactions_between_a_lymphoid_and_nonLympoid_cell	Adaptive_Immunity	1												2.10358e+08
Q9BZM6	ULBP1	Immunoregulatory_interactions_between_a_lymphoid_and_nonLympoid_cell	Adaptive_Immunity	1												6.25306e+08
P59901	LILRA4	Immunoregulatory_interactions_between_a_lymphoid_and_nonLympoid_cell	Adaptive_Immunity	1			1.07502e+08
P20036	HLA-DPA1	MHC_class_II_antigen_presentation	Adaptive_Immunity	4														1.95741e+09	1.79164e+09	5.84843e+08	1.7889e+08	1.84817e+08
P01903	HLA-DRA	MHC_class_II_antigen_presentation	Adaptive_Immunity	4	1.94199e+09	6.85889e+09	2.43802e+09	2.48498e+09	4.87857e+09	7.41103e+09	2.44513e+09	1.78957e+09	2.83955e+09	4.7605e+09	1.5412e+09	3.02386e+09	5.56318e+09	2.21602e+10	2.0138e+10	1.31701e+10	8.41351e+09	7.88522e+09	2.47265e+09		4.45568e+09	3.63776e+09	2.89601e+08	7.73588e+08	6.98498e+08	7.66002e+09	4.38468e+09	2.62408e+09	1.41415e+08	1.49109e+08	3.28994e+08		2.12582e+08					3.07305e+09	8.96632e+09	1.18154e+10	4.16603e+09	6.35216e+09	3.35288e+09	1.20387e+10	1.55648e+10
Q95IE3	HLA-DRB1	MHC_class_II_antigen_presentation	Adaptive_Immunity	4	1.27705e+09	2.52054e+09	2.5445e+09	1.27117e+09	4.04459e+08	1.68608e+09	1.5254e+09	1.83309e+08	1.90369e+08		6.39855e+07	2.90411e+09	5.89735e+09	1.21226e+10	1.04684e+10	9.77193e+09	2.78275e+09	2.28211e+09	4.10132e+09	2.04052e+09	7.50073e+09	8.67956e+09	2.35053e+09	5.38339e+09	5.21289e+09	1.48657e+09	2.30252e+09	1.7394e+09	3.85757e+08		4.53033e+08	4.30586e+08	6.43617e+08	2.8558e+08	1.50724e+08	1.69138e+08	3.99606e+08	5.21748e+09	8.38513e+09	9.08553e+09	2.83935e+09	3.19204e+09	1.67098e+09	1.8224e+09	5.51573e+09
P53634	CTSC	MHC_class_II_antigen_presentation	Adaptive_Immunity	2	8.85253e+08	2.01278e+09	4.95603e+08	6.63128e+08	7.0722e+08	2.61655e+09	1.19738e+09							4.30451e+09	5.24458e+09	2.55225e+09	1.4212e+09	2.73348e+09	4.1121e+08	2.95154e+08	1.65068e+09	1.57521e+09	5.89975e+08	1.56305e+09	4.86089e+08	2.7457e+09	1.39446e+09	1.75922e+09	3.60598e+09	1.48709e+08	8.46356e+07		2.34473e+10	2.07529e+09	6.59367e+08	6.9042e+08	1.70645e+09	2.46451e+08	9.87927e+07		5.77267e+07	2.67408e+08	1.34473e+09	9.1127e+08	9.21423e+07
P07858	CTSB	MHC_class_II_antigen_presentation	Adaptive_Immunity	3	4.41875e+09	5.26571e+09	5.61339e+09	2.23345e+09	8.0436e+08	1.34122e+09	2.82118e+08	1.65389e+09	1.72663e+09	6.11684e+08	1.68421e+09	1.50393e+09	1.55562e+08	6.76042e+09	8.16914e+09	5.12532e+09	2.38317e+09	8.94538e+09	4.23181e+09	4.97469e+09	3.52134e+09	1.40969e+09	2.22652e+08	1.28579e+09	2.72028e+09	8.08276e+08	3.33736e+08	1.00401e+08	5.22633e+09	1.49783e+09	2.53542e+08	2.72623e+08	6.16663e+08	1.65324e+09	1.83743e+08	2.88647e+08	4.07215e+08	2.00784e+09	2.24026e+09	4.3022e+09	3.10895e+09	8.10193e+09	8.55076e+09	7.89825e+09	4.37708e+09
P43235	CTSK	MHC_class_II_antigen_presentation	Adaptive_Immunity	2																																					2.1536e+08	3.2672e+08		8.99028e+08		3.06599e+08
P43234	CTSO	MHC_class_II_antigen_presentation	Adaptive_Immunity	1																																	3.55458e+08
P09668	CTSH	MHC_class_II_antigen_presentation	Adaptive_Immunity	2	1.55914e+08	9.39277e+08	1.3307e+09	3.13634e+09	5.72321e+08	2.01307e+09	5.05102e+09	8.69667e+07	5.64029e+07	3.29291e+08	1.06456e+07	1.74429e+07	1.32957e+08	7.27659e+08	6.39121e+08	3.56139e+08	6.94956e+08	3.63865e+08	2.31032e+10	8.98651e+09	1.74153e+09	1.92714e+09	2.45647e+09	8.76935e+09	1.26453e+10	9.23823e+07	1.27321e+08	1.53176e+08	2.56686e+08	1.50283e+08	8.15427e+07	2.50978e+08	3.33876e+08	1.54865e+08	1.52646e+08	3.66791e+08	1.45443e+09	1.74062e+07		7.74792e+08	3.9236e+08	6.18361e+08		4.4353e+07	1.57727e+08
P14091	CTSE	MHC_class_II_antigen_presentation	Adaptive_Immunity	1
P25774	CTSS	MHC_class_II_antigen_presentation	Adaptive_Immunity	4	1.24263e+09	2.4349e+09		2.52088e+09	1.50784e+09	8.89513e+09	4.96018e+09	1.24461e+09	1.31998e+08	2.65172e+08	1.24271e+08	2.11241e+08	4.026e+08	4.49378e+09	9.96387e+09	1.92284e+09	3.67972e+09	6.61144e+09	3.29175e+09	5.93994e+09	3.35189e+10	1.6115e+10	2.25272e+09	1.34864e+10	1.81724e+10	5.22712e+09	9.22369e+09	4.60894e+09	9.21015e+09	8.51417e+08	1.17168e+09	2.4803e+09	1.53455e+10	2.75493e+09	3.8928e+09	4.11114e+09	1.17876e+10	2.78085e+09	4.21039e+09	2.95211e+09	1.04325e+09	1.98565e+09	1.46468e+09	2.22259e+09	1.28099e+09
O60911	CTSV	MHC_class_II_antigen_presentation	Adaptive_Immunity	3																													9.18276e+08	2.7743e+07	4.39174e+07	1.45575e+07	4.81339e+08				4.15063e+08
P07711	CTSL	MHC_class_II_antigen_presentation	Adaptive_Immunity	3
Q9UBX1	CTSF	MHC_class_II_antigen_presentation	Adaptive_Immunity	1																																								4.27818e+08
Q9UQ16	DNM3	MHC_class_II_antigen_presentation	Adaptive_Immunity	2												2.55892e+09			2.02466e+08							6.43638e+08																1.43707e+09	7.73972e+08	7.33214e+08	3.54636e+08	7.59226e+08		1.32409e+09	2.0527e+08
P50570	DNM2	MHC_class_II_antigen_presentation	Adaptive_Immunity	2	6.96817e+09	7.56756e+09	3.0401e+08	4.66331e+08	5.17087e+08	5.54623e+09	4.0837e+09								1.49817e+09																							1.57688e+10	1.58525e+10	4.72472e+09	5.65011e+09	8.67158e+09	4.94743e+09	1.47439e+10	3.5591e+09
O43747	AP1G1	MHC_class_II_antigen_presentation	Adaptive_Immunity	1	7.40361e+08	2.12475e+09	1.68989e+08	9.46852e+07	3.52932e+08	1.61971e+09		1.49542e+08	3.10175e+08	4.84766e+08	1.23703e+08	1.52197e+08	1.42733e+08	6.20248e+08	1.84412e+09	9.78245e+07	2.90375e+08	8.36431e+08		3.02309e+08						9.50192e+07												9.10789e+09	1.27539e+10	7.27091e+09	2.3265e+10	1.45642e+10	8.9859e+09	1.30172e+10	4.82218e+09
Q10567	AP1B1	MHC_class_II_antigen_presentation	Adaptive_Immunity	1		2.10729e+08		1.63803e+08		2.45341e+08																																2.32703e+09	4.85905e+09	3.7536e+09	1.68692e+09	2.71152e+09	5.31063e+09	6.0208e+09	2.6272e+09
Q9BXS5	AP1M1	MHC_class_II_antigen_presentation	Adaptive_Immunity	2																							2.02668e+09																5.71092e+08	5.08109e+08		8.96809e+08	2.78978e+08	4.54603e+08	3.24608e+08
Q9Y6Q5	AP1M2	MHC_class_II_antigen_presentation	Adaptive_Immunity	1	3.1899e+08	2.13215e+08				3.64262e+08																																2.29503e+09	1.47183e+09	1.46232e+09	1.96401e+09	2.21612e+09	1.18657e+09	2.51751e+09	4.93835e+08
O95782	AP2A1	MHC_class_II_antigen_presentation	Adaptive_Immunity	1	1.33515e+08	8.44286e+08	3.1429e+08	1.2946e+08	1.4855e+09	1.7007e+09	3.20464e+08								1.66291e+08																							3.18075e+09	3.6908e+09	2.42134e+09	2.04185e+09	2.54419e+09	2.68109e+09	2.86268e+09	1.80185e+09
O94973	AP2A2	MHC_class_II_antigen_presentation	Adaptive_Immunity	2		2.36939e+07				1.89699e+09																																5.24639e+08	7.70673e+08	1.75604e+08	6.20761e+08	4.11388e+08	2.52575e+08	1.83607e+09	1.07434e+09
P63010	AP2B1	MHC_class_II_antigen_presentation	Adaptive_Immunity	1	9.8602e+08	9.25374e+08	8.72305e+08		9.69192e+08	9.89728e+08	1.80763e+08																															1.28223e+09	4.84227e+09	3.90785e+09	1.80944e+09	4.50843e+09	7.02828e+09	5.4437e+09	1.44431e+09
Q9H4B7	TUBB1	MHC_class_II_antigen_presentation	Adaptive_Immunity	1		2.02589e+08
A6NHL2	TUBAL3	MHC_class_II_antigen_presentation	Adaptive_Immunity	1	6.11313e+08	2.43715e+09	1.89326e+08	6.9148e+08	2.63937e+08	4.6685e+08	7.53825e+08																															5.54181e+09	5.36917e+09	1.64023e+09	4.64368e+09	5.12442e+09	5.44144e+09	8.35543e+09	3.48098e+09
Q13409	DYNC1I2	MHC_class_II_antigen_presentation	Adaptive_Immunity	1													1.78983e+09																										2.09716e+08					5.30852e+08
O14576	DYNC1I1	MHC_class_II_antigen_presentation	Adaptive_Immunity	1
Q14204	DYNC1H1	MHC_class_II_antigen_presentation	Adaptive_Immunity	2	2.54622e+10	3.62874e+10	3.2778e+10	8.04379e+09	5.32835e+09	1.33106e+10	2.17435e+10	1.54732e+08	7.2599e+07				8.81009e+07	1.1786e+09	2.12154e+09	6.13343e+08	5.28796e+08	6.08384e+08	9.46755e+09	5.6234e+09	6.52886e+09	1.84221e+10	1.86992e+10	2.73969e+09	1.13556e+10		2.50339e+08			6.5132e+09		1.08183e+09						4.46297e+10	8.82663e+10	3.08059e+10	4.0347e+10	4.44143e+10	3.92324e+10	6.03575e+10	3.96426e+10
Q9Y6G9	DYNC1LI1	MHC_class_II_antigen_presentation	Adaptive_Immunity	2																																						1.9355e+08	8.69077e+08	2.25843e+08	3.19901e+08	3.27884e+08	6.46213e+08	4.58686e+08	1.8502e+08
O43237	DYNC1LI2	MHC_class_II_antigen_presentation	Adaptive_Immunity	1	1.50142e+07	2.14701e+07																																				1.14537e+09
P63167	DYNLL1	MHC_class_II_antigen_presentation	Adaptive_Immunity	2	2.20842e+09	2.89508e+09	1.68348e+08	9.53663e+08	3.0822e+08	2.87791e+09	1.44339e+08	3.33008e+08	2.49268e+08	2.228e+08	2.04186e+08	3.52191e+08	3.10763e+08	1.67673e+09	1.5657e+09	5.34681e+08		1.80602e+08	4.4343e+08	2.04851e+08	2.18981e+08			1.53467e+08	2.7568e+08								2.48337e+08	9.93843e+07	1.36707e+08			1.28132e+09	2.41935e+09	1.37301e+09	1.5896e+09	1.49447e+09	1.16814e+09	9.46745e+08	1.83067e+09
Q9UJW0	DCTN4	MHC_class_II_antigen_presentation	Adaptive_Immunity	1
O00399	DCTN6	MHC_class_II_antigen_presentation	Adaptive_Immunity	1		4.61707e+08																																										2.78373e+08
Q9BTE1	DCTN5	MHC_class_II_antigen_presentation	Adaptive_Immunity	1																																							6.629e+08	3.55805e+08	4.02746e+08	4.97613e+08	2.95975e+08	8.68856e+07	1.98267e+08
Q9NZ32	ACTR10	MHC_class_II_antigen_presentation	Adaptive_Immunity	2	2.49653e+09	7.05872e+07	4.24183e+08			3.13895e+08	1.08954e+08														4.00244e+09	2.72018e+09	2.90285e+09	3.55873e+09	1.42543e+09							4.61155e+09	1.44452e+09	1.54277e+09	1.45991e+09	1.73698e+09	2.24433e+09	7.36158e+07
P61163	ACTR1A	MHC_class_II_antigen_presentation	Adaptive_Immunity	1	2.13142e+09	2.8131e+09	4.80761e+08	8.01721e+08	2.62887e+09	2.4446e+09	7.42472e+08																															2.48019e+09	1.32855e+09	1.3291e+09	2.74376e+08	4.21284e+08	5.92099e+08	1.38183e+09	4.03738e+08
P47755	CAPZA2	MHC_class_II_antigen_presentation	Adaptive_Immunity	2	8.66274e+09	2.06369e+10	5.67198e+08	2.89736e+09	1.24669e+09	1.23269e+10	2.59168e+09			3.24266e+08				1.91812e+09	2.8173e+09	6.52496e+08	2.65352e+08	2.81715e+08	5.5246e+08	2.23711e+08	1.3877e+08	2.08905e+08			6.16848e+08				1.74401e+08	4.5148e+08	1.13567e+09	6.83753e+08		6.32717e+08	4.66099e+08	2.36466e+08	3.28034e+08	1.06735e+10	2.09332e+10	1.17775e+10	9.54022e+09	1.55359e+10	7.29489e+09	1.21873e+10	8.24132e+09
Q13561	DCTN2	MHC_class_II_antigen_presentation	Adaptive_Immunity	1	7.74468e+08	5.23256e+08				5.31487e+08								6.96598e+08	7.64789e+08	9.6906e+08	9.38236e+08																					6.15613e+08	8.68655e+08	7.39983e+08	9.87189e+07	8.33636e+08	9.74668e+08	6.41503e+08	3.47906e+08
O75935	DCTN3	MHC_class_II_antigen_presentation	Adaptive_Immunity	1																																												1.14399e+08
Q14203	DCTN1	MHC_class_II_antigen_presentation	Adaptive_Immunity	1	2.06425e+08	4.61983e+08		1.16889e+08		1.95746e+08								3.89493e+08	3.0804e+08	1.15115e+09	1.58995e+08	5.00569e+08																				5.53624e+08	1.66448e+09	5.0288e+08	1.91465e+08	2.88805e+08	4.13227e+08	5.08022e+08	5.38365e+07
P33176	KIF5B	MHC_class_II_antigen_presentation	Adaptive_Immunity	1	3.99967e+09	6.03878e+09	1.38901e+09	3.6574e+08	5.66404e+09	2.7538e+09	2.48594e+08								4.79753e+08			4.2495e+08															8.91102e+08					3.44731e+09	3.35743e+09	1.94641e+09	4.22045e+09	3.02725e+09	3.8331e+09	1.21454e+10	8.00878e+09
Q12840	KIF5A	MHC_class_II_antigen_presentation	Adaptive_Immunity	1					9.39101e+08							6.69343e+08										1.85142e+08
Q9NSK0	KLC4	MHC_class_II_antigen_presentation	Adaptive_Immunity	1	1.08954e+09	3.35024e+09	2.32765e+08	3.80901e+08	5.3533e+07	1.1311e+09	2.43669e+08							1.00736e+08	9.96146e+07							1.24956e+08																3.41537e+09	3.26817e+09	8.90199e+09	1.66057e+09	2.22077e+09	5.59871e+09	8.51216e+09	2.25667e+09
Q9H0B6	KLC2	MHC_class_II_antigen_presentation	Adaptive_Immunity	1
O15066	KIF3B	MHC_class_II_antigen_presentation	Adaptive_Immunity	1
O14782	KIF3C	MHC_class_II_antigen_presentation	Adaptive_Immunity	1			1.07983e+08
Q92845	KIFAP3	MHC_class_II_antigen_presentation	Adaptive_Immunity	1				4.75698e+08				2.81861e+09	9.00903e+08	6.1763e+08	1.96052e+09	1.78778e+09	1.44652e+09																									5.87457e+07		1.36776e+09	1.60908e+08	1.34798e+09	1.69583e+09	3.06666e+09	3.81403e+09
Q9H0H5	RACGAP1	MHC_class_II_antigen_presentation	Adaptive_Immunity	1	1.46564e+09	7.41174e+08	5.6366e+09	1.28197e+09		2.57002e+09	4.42633e+08							5.49804e+08	3.28833e+08	2.35597e+08	1.82401e+08	4.12076e+08													1.79001e+08							2.57295e+10	7.25825e+10	1.70163e+10	4.79225e+09	3.62581e+09	1.72035e+10	1.72584e+09	4.91154e+09
O95235	KIF20A	MHC_class_II_antigen_presentation	Adaptive_Immunity	1																																						1.28541e+08	2.04995e+08	1.60025e+08	1.30193e+08
Q02241	KIF23	MHC_class_II_antigen_presentation	Adaptive_Immunity	1	1.82448e+09	1.85181e+09	6.45008e+08	2.35284e+08	1.76766e+09	2.14498e+09	3.27539e+08		2.77195e+08	5.53888e+08	4.36055e+08	2.23529e+08	7.77759e+08	2.35295e+09	3.52407e+08				5.12008e+07		8.78975e+07	1.72537e+08	8.94054e+07	9.54671e+07									1.1559e+08	1.57046e+08	1.24777e+09	3.77234e+08	7.81601e+08	5.11081e+10	1.15486e+11	3.92306e+10	1.19726e+10	5.76477e+09	6.86948e+09	2.32391e+09	4.27801e+09
Q8NI77	KIF18A	MHC_class_II_antigen_presentation	Adaptive_Immunity	1		3.81104e+08					1.50495e+08													2.23605e+09	8.81069e+07		4.80068e+07	2.09389e+08	8.49535e+07																			1.18854e+08
Q9NS87	KIF15	MHC_class_II_antigen_presentation	Adaptive_Immunity	1										3.80625e+08								4.172e+08			5.74528e+08								9.58809e+08
Q02224	CENPE	MHC_class_II_antigen_presentation	Adaptive_Immunity	1															1.5446e+08				1.73924e+09	4.10754e+09	3.95132e+09	3.14149e+09	3.3141e+09	3.56583e+09	2.5791e+09					2.03738e+08	1.0084e+07						1.43193e+09
Q8N4N8	KIF2B	MHC_class_II_antigen_presentation	Adaptive_Immunity	1										2.70479e+08	1.78745e+08	4.48689e+08	9.69436e+08
Q99661	KIF2C	MHC_class_II_antigen_presentation	Adaptive_Immunity	1																																					8.09652e+08
O00139	KIF2A	MHC_class_II_antigen_presentation	Adaptive_Immunity	1		8.33678e+08	3.26935e+08			5.7836e+07	2.84203e+08																										9.834e+07	8.8113e+08	1.40733e+08	1.10562e+09	1.47999e+08	1.28324e+09	1.84487e+08		1.65806e+08	3.96713e+07		3.29711e+08
P52732	KIF11	MHC_class_II_antigen_presentation	Adaptive_Immunity	1
Q9ULI4	KIF26A	MHC_class_II_antigen_presentation	Adaptive_Immunity	1										3.71634e+08	1.39029e+10								1.73792e+09		1.69242e+09																							1.87116e+09
Q2VIQ3	KIF4B	MHC_class_II_antigen_presentation	Adaptive_Immunity	1						3.51384e+08																5.67752e+08																4.6223e+09	1.44691e+10	3.90436e+09	6.79182e+08	1.77453e+09	7.53416e+08	1.89499e+09	4.81403e+09
O15020	SPTBN2	MHC_class_II_antigen_presentation	Adaptive_Immunity	2		5.24236e+08												4.87428e+08		1.33133e+09	1.81855e+08	1.28559e+08				1.37186e+09	1.77624e+09				3.23948e+08		1.27735e+09		6.09028e+08
Q96NA2	RILP	MHC_class_II_antigen_presentation	Adaptive_Immunity	1
P51149	RAB7A	MHC_class_II_antigen_presentation	Adaptive_Immunity	2	1.80791e+10	1.7589e+10	1.34001e+10	9.3688e+09	6.7527e+09	1.4476e+10	4.85777e+09	8.73948e+08	5.95278e+08	7.44768e+08	7.39422e+08	7.05873e+08	1.488e+09	8.88433e+09	3.05813e+09	3.18224e+09	6.56654e+09	5.10351e+09	2.26446e+09	3.48616e+09	2.96029e+09	3.58667e+09	1.54701e+09	4.83185e+09	1.70024e+09	1.88265e+09	1.1775e+09	4.98021e+08	8.88194e+08	1.94389e+09	1.17621e+09	2.60536e+09	9.23926e+08	4.14708e+09	8.16276e+08	7.57744e+08	2.59871e+09	1.8111e+10	1.52322e+10	2.17722e+10	2.21502e+10	2.3673e+10	2.32619e+10	2.90324e+10	1.82961e+10
Q9BXW6	OSBPL1A	MHC_class_II_antigen_presentation	Adaptive_Immunity	1	6.88103e+08	2.17367e+10	2.93191e+09	1.57551e+08	3.17484e+08	1.52337e+09	2.50841e+10																															4.97415e+08	6.83728e+07	4.9608e+07	6.24852e+08	3.41628e+07		1.93209e+08	2.04728e+09
P28068	HLA-DMB	MHC_class_II_antigen_presentation	Adaptive_Immunity	1																														1.83907e+10
P06340	HLA-DOA	MHC_class_II_antigen_presentation	Adaptive_Immunity	1
P55735	SEC13	MHC_class_II_antigen_presentation	Adaptive_Immunity	3	1.38634e+09	3.5007e+09		4.18846e+08	3.40601e+08	1.33815e+08	2.84851e+08																															1.87349e+09	4.93705e+09	1.97742e+09	1.97191e+09	2.59383e+09	6.15155e+09	6.82077e+09	2.57026e+09
P53992	SEC24C	MHC_class_II_antigen_presentation	Adaptive_Immunity	2	4.27272e+09	8.0566e+09	3.61711e+08	4.43233e+08	3.73114e+08	7.77297e+08	2.00279e+08																															6.22814e+08	1.78628e+09	1.95487e+09	4.11972e+09	4.91292e+09	3.21445e+09	7.09429e+09	1.33658e+09
O94855	SEC24D	MHC_class_II_antigen_presentation	Adaptive_Immunity	2	2.51059e+09	7.1458e+09	9.60227e+08	1.80293e+08	2.24255e+09	5.5564e+08	3.64878e+08	4.77033e+08		5.93949e+08	7.9852e+07	1.46481e+08	5.82861e+08		1.97403e+08		6.97585e+08																					2.96487e+09	1.16867e+10	4.46536e+09	7.916e+09	8.01798e+09	1.21505e+10	1.27165e+10	6.69886e+09
O95486	SEC24A	MHC_class_II_antigen_presentation	Adaptive_Immunity	2	3.01154e+09	6.91376e+09	3.48717e+09	4.52443e+09	2.90293e+09	1.24667e+09	2.36127e+09																															1.23712e+09	3.14178e+09	1.79645e+09	3.1541e+09	3.73103e+09	2.99814e+09	9.21715e+09	5.35005e+09
O95487	SEC24B	MHC_class_II_antigen_presentation	Adaptive_Immunity	2	7.01215e+08	7.41325e+08				7.32259e+08																1.23902e+09																8.58902e+08	7.1832e+08	7.31795e+08	5.4405e+08	6.31691e+08	3.63877e+08	1.44868e+09	4.6912e+09
Q15436	SEC23A	MHC_class_II_antigen_presentation	Adaptive_Immunity	2	1.15813e+10	3.06787e+10	4.96991e+09	1.86343e+09	2.73844e+09	6.6512e+09	2.12377e+09							7.0585e+07	2.19937e+09	7.06089e+06	1.97663e+08		1.76373e+08	2.15767e+08	7.99716e+07	2.37056e+08	3.57994e+08	4.41006e+08	1.01515e+08							1.23615e+08						6.64219e+09	8.61785e+09	6.27458e+09	2.35344e+10	2.6454e+10	1.76695e+10	4.55916e+10	1.55335e+10
P13284	IFI30	MHC_class_II_antigen_presentation	Adaptive_Immunity	2	3.16541e+08	2.02455e+09	5.1678e+07	7.21859e+08	2.57394e+09	2.58575e+09	1.07541e+09	3.64309e+08	1.42797e+08	7.25903e+07	8.26348e+07		7.92441e+07	1.21418e+09	3.74796e+09	4.26253e+08	1.92084e+09	7.31936e+08	2.50965e+09	1.35251e+09	4.14947e+09	7.30626e+08	1.13987e+09	1.2091e+09	1.25904e+09	1.75081e+08	2.9858e+08	8.79153e+07	6.09512e+08	6.92852e+08	5.63457e+08	6.30129e+08	1.78903e+09	2.16995e+08	5.77121e+08	4.56319e+08	8.42083e+08	2.32515e+09	3.27824e+09	3.41825e+09	1.8196e+09	4.51968e+09	5.58231e+09	3.09957e+09	2.08533e+09
P27824	CANX	MHC_class_II_antigen_presentation	Adaptive_Immunity	3	3.89881e+10	5.31422e+10	1.47141e+10	1.39642e+10	2.08376e+10	1.2657e+10	3.92482e+09	4.7208e+08	8.16683e+08	1.44754e+09	6.14548e+08	1.77851e+09	1.44727e+09	1.16053e+10	3.68351e+10	3.14437e+09	2.54598e+09	3.07054e+09	1.32341e+09	1.28419e+09	3.11638e+09	2.85434e+09	1.36769e+09	6.1709e+09	1.22098e+09	1.07283e+09	2.79507e+08	2.22643e+08	1.1184e+09	6.34784e+08	3.26455e+08	1.18285e+09	1.19772e+08	9.3912e+08	2.69819e+08	1.01768e+08	8.27896e+07	5.34441e+10	3.47437e+10	1.84272e+10	6.6475e+10	4.93391e+10	5.39498e+10	7.63576e+10	5.79445e+10
Q99962	SH3GL2	MHC_class_II_antigen_presentation	Adaptive_Immunity	1										4.5934e+08
Q99538	LGMN	MHC_class_II_antigen_presentation	Adaptive_Immunity	2								1.40509e+08	1.14557e+08			1.39289e+08		3.97447e+08	1.43566e+09			1.02962e+08											7.88043e+09	6.81605e+08	2.85698e+08	3.4062e+08	7.63975e+08					3.43004e+08	1.87973e+10	8.36811e+09	2.55793e+08	2.67508e+09	3.49105e+09	8.33159e+08	1.82749e+09
P22612	PRKACG	Rap_1_signaling	Adaptive_Immunity	2																																						1.19111e+08	1.83528e+09	1.11988e+09	4.63209e+08	3.1416e+08	1.92436e+08	6.41975e+08	2.51814e+08
P31946	YWHAB	Rap_1_signaling	Adaptive_Immunity	2	5.21398e+09	6.45491e+09	8.6024e+08	4.06217e+08	4.07456e+09	5.82927e+09	1.53885e+09							6.59225e+08	2.20309e+09	2.44389e+09	1.34231e+09	3.12189e+09	2.57222e+08																			8.51427e+09	1.13463e+10	8.64148e+09	3.00283e+09	6.38358e+09	4.09244e+09	9.2701e+09	6.9112e+09
Q96FS4	SIPA1	Rap_1_signaling	Adaptive_Immunity	1
P61224	RAP1B	Rap_1_signaling	Adaptive_Immunity	3	1.24718e+10	1.60267e+10	1.62851e+09	8.25981e+09	1.33621e+10	4.17037e+10	6.20277e+09		1.1337e+08	1.11496e+08	7.04294e+07	4.37513e+07		1.12188e+10	1.24653e+10	1.02416e+10	4.00978e+09	4.3409e+09	3.97229e+09	8.24753e+08	9.47987e+08	1.29066e+09	9.17311e+08	3.03709e+09	1.96555e+09	3.23236e+09	2.92065e+09	4.50586e+08	1.95853e+09	1.9139e+09	2.58319e+09	2.10084e+09	1.22601e+09	2.00105e+09	2.42698e+09	1.80286e+09	1.80948e+09	1.46284e+10	2.30965e+10	2.45531e+10	1.4202e+10	1.65116e+10	1.39079e+10	2.5637e+10	1.55707e+10
O95398	RAPGEF3	Rap_1_signaling	Adaptive_Immunity	1											2.66981e+10																				1.38012e+09				1.06248e+09
Q7LDG7	RASGRP2	Rap_1_signaling	Adaptive_Immunity	2																																										4.21759e+08
P16333	NCK1	Signaling_by_the_B_Cell_receptor_(BCR)	Adaptive_Immunity	3																																				7.61009e+08
O95999	BCL10	Signaling_by_the_B_Cell_receptor_(BCR)	Adaptive_Immunity	4
Q9BXL7	CARD11	Signaling_by_the_B_Cell_receptor_(BCR)	Adaptive_Immunity	4
O43242	PSMD3	Signaling_by_the_B_Cell_receptor_(BCR)	Adaptive_Immunity	8	1.16623e+09	1.08327e+09	1.24314e+08	1.2358e+08	7.05004e+08	2.37909e+08	6.62732e+08									1.04103e+09			4.6883e+07	2.21227e+08	3.98568e+08	7.00515e+08	7.9564e+08	3.16097e+07	2.89017e+08													5.44967e+09	4.40248e+09	2.68352e+09	3.87518e+09	3.58117e+09	1.50155e+09	6.25855e+09	5.13697e+08
Q13200	PSMD2	Signaling_by_the_B_Cell_receptor_(BCR)	Adaptive_Immunity	8	2.33744e+09	4.03144e+09	9.09605e+08	5.41526e+08	2.1888e+08	1.41039e+09	7.10472e+08	4.51404e+08						1.99694e+08																								4.20013e+09	9.49046e+08	1.55271e+09	3.89104e+09	1.27872e+09	1.42033e+09	2.76299e+09	7.69491e+08
P28066	PSMA5	Signaling_by_the_B_Cell_receptor_(BCR)	Adaptive_Immunity	8	1.33925e+09	1.38001e+09	8.66182e+08	2.21707e+09	1.11761e+09	4.53809e+09	1.94044e+09	5.98889e+09	1.73243e+09	1.45533e+09	2.12952e+09	4.8247e+09	2.80405e+09	6.51814e+08	2.85959e+09	1.28531e+09	2.99059e+09		6.43719e+08	1.41478e+09	2.70844e+10	1.68153e+10	5.32961e+09	1.71667e+10	1.33352e+10	6.70247e+08	2.72878e+09	8.19428e+07					3.68942e+08	2.20949e+09	2.30965e+08	2.45603e+08	1.53774e+10	3.64475e+09	2.70415e+10	2.66664e+10	7.20296e+09	1.39021e+10	3.43567e+10	6.07175e+09	9.043e+09
P25789	PSMA4	Signaling_by_the_B_Cell_receptor_(BCR)	Adaptive_Immunity	7							4.46573e+08	3.25366e+09	2.6829e+08	2.09265e+08	3.87463e+08	3.5735e+09	2.02375e+09	8.53653e+08	1.66758e+09	5.91885e+08	3.59333e+09	8.21264e+08		5.07649e+07	1.12592e+10	5.71794e+08	1.66099e+08	9.37893e+09	3.38539e+09		2.19925e+09						2.97587e+08	2.305e+08	2.98805e+08	3.2962e+08	1.67247e+09	1.35062e+09	2.28708e+09	2.8288e+09	3.86847e+08	2.07597e+09	3.53955e+09	2.1333e+09	7.50778e+08
O00232	PSMD12	Signaling_by_the_B_Cell_receptor_(BCR)	Adaptive_Immunity	8	1.21834e+09	3.02273e+09	4.33283e+08	3.94158e+08	1.02332e+09	8.58374e+08	5.87848e+08														3.82271e+08																	1.55146e+09	2.14895e+09	1.26707e+09	3.63717e+09	2.50569e+09	1.32551e+09	3.43545e+09	1.20856e+09
P25788	PSMA3	Signaling_by_the_B_Cell_receptor_(BCR)	Adaptive_Immunity	7	4.28162e+08	2.01535e+09	6.92727e+09	5.29209e+08	2.04378e+09	3.50036e+09	4.91098e+09	7.13369e+09	1.16521e+09	8.91456e+08	9.57859e+08	3.58175e+09	2.54501e+08	7.4114e+08	4.13964e+09	3.85913e+08	5.43097e+08	1.14239e+08	1.01891e+09	1.54772e+09	3.02774e+10	2.04523e+10	4.78925e+09	1.68846e+10	1.39673e+10	4.0212e+08	1.24895e+09	1.12705e+08		1.53279e+09	9.73491e+08	8.02469e+08	6.6803e+09	4.02343e+09	2.18342e+10	4.9309e+10	1.68277e+10	2.34637e+09	8.87077e+09	7.83013e+09	1.96962e+09	4.73926e+09	4.23245e+09	2.07897e+09	3.40395e+09
O00231	PSMD11	Signaling_by_the_B_Cell_receptor_(BCR)	Adaptive_Immunity	8	6.19744e+08	2.94353e+09				6.88977e+08	1.53364e+08								1.26434e+08					4.5168e+08																4.75733e+08		2.92821e+09	2.06599e+09	7.25256e+08	1.5588e+09	2.61889e+09	7.97172e+08	2.97335e+09	2.30292e+09
P25787	PSMA2	Signaling_by_the_B_Cell_receptor_(BCR)	Adaptive_Immunity	8	1.35959e+09	1.99272e+09	1.29894e+09	3.55683e+09	3.01189e+09	8.51408e+09	9.01857e+09	9.70846e+09	2.12709e+09	2.08303e+09	1.94546e+09	1.29199e+10	1.82886e+09	1.8947e+09	5.63405e+09	7.10608e+08	1.03101e+09	1.58642e+09	5.71448e+08	9.45933e+08	4.31045e+10	3.22236e+10	1.73614e+10	3.33229e+10	3.54954e+10	3.66215e+09	6.79576e+09	9.79074e+08	6.22637e+08	2.33123e+09	8.36296e+08	7.5345e+08	5.18013e+09	6.54643e+09	1.85667e+09	2.38113e+09	2.25596e+10	5.27067e+09	1.22667e+10	1.04709e+10	3.29749e+09	6.79135e+09	1.21029e+10	6.30721e+09	6.30167e+09
O75832	PSMD10	Signaling_by_the_B_Cell_receptor_(BCR)	Adaptive_Immunity	7		2.44002e+08				3.61457e+08																1.2207e+10							3.62803e+07	4.84842e+07	4.50239e+07	4.71307e+07		6.178e+07	1.08335e+08	4.33953e+07		1.44093e+08	8.63497e+07		3.00088e+08	2.39071e+08	5.99912e+07	1.01779e+08
P25786	PSMA1	Signaling_by_the_B_Cell_receptor_(BCR)	Adaptive_Immunity	7								2.31228e+09		5.09815e+08	5.82221e+08	1.16516e+09	6.28873e+08		5.76786e+08				1.8504e+09	5.12255e+08	1.69813e+10	6.55298e+09	4.26613e+09	7.66808e+09	1.16158e+10								2.15029e+08	1.00084e+09	2.95221e+08	2.40632e+08	6.62556e+09	7.60789e+08	1.39989e+09	1.08669e+09	1.82898e+08	8.90368e+08	1.16558e+09	5.6042e+08	1.32695e+09
Q99460	PSMD1	Signaling_by_the_B_Cell_receptor_(BCR)	Adaptive_Immunity	8	1.45065e+09	2.06348e+09	1.9918e+09	7.6531e+08	1.91418e+09	5.94514e+08	8.84957e+08														1.83328e+08	1.70517e+08	7.36825e+08															1.96655e+08	7.2262e+08	2.5665e+08	5.2545e+08	1.26182e+09	9.18114e+08	1.63286e+09	3.17804e+08
O00487	PSMD14	Signaling_by_the_B_Cell_receptor_(BCR)	Adaptive_Immunity	8	9.64367e+08	1.74128e+09	2.91341e+08	2.94082e+08	1.11574e+08	1.70227e+08	3.73814e+08																															2.24927e+08	3.29775e+08	4.33853e+08	6.20283e+08	7.76761e+08	1.8984e+09	8.90476e+08	4.0557e+08
P62195	PSMC5	Signaling_by_the_B_Cell_receptor_(BCR)	Adaptive_Immunity	7	2.62476e+09	5.88542e+09	4.95724e+08	3.29509e+08	1.69443e+09	1.64062e+09	8.71239e+08																															1.70135e+09	7.85077e+08	2.87705e+08	1.40797e+09	7.31126e+08	2.98624e+08	2.73748e+09	2.71149e+08
P43686	PSMC4	Signaling_by_the_B_Cell_receptor_(BCR)	Adaptive_Immunity	7	1.05119e+09	2.42107e+09		1.68508e+08		3.84347e+08	8.85351e+08																			1.39266e+09	1.88558e+09	2.33379e+09		8.77003e+08	3.25059e+09	5.66618e+09	1.36195e+09	1.1133e+09	3.32604e+09	3.21528e+09	7.64e+07	6.65339e+08	7.66761e+08	1.25198e+08	4.09801e+08	3.99648e+08	2.06635e+08	1.36014e+09	3.03671e+08
P17980	PSMC3	Signaling_by_the_B_Cell_receptor_(BCR)	Adaptive_Immunity	8	5.55442e+09	5.41194e+09	5.23896e+08	8.36046e+08	4.50709e+08	5.06127e+08	2.01147e+09																															1.44607e+09	2.64466e+08	2.18506e+08	2.83021e+08	3.39075e+08	9.40012e+08	2.25481e+09	1.15303e+08
P35998	PSMC2	Signaling_by_the_B_Cell_receptor_(BCR)	Adaptive_Immunity	8	3.18468e+09	3.35172e+09	2.25727e+08	1.31888e+08	5.74723e+08	8.06994e+08	1.07008e+09														4.82842e+10																	1.77129e+09	2.32082e+09	4.58957e+08	1.19288e+09	1.31234e+09	9.30052e+08	2.35706e+09	4.19504e+08
P62191	PSMC1	Signaling_by_the_B_Cell_receptor_(BCR)	Adaptive_Immunity	7	5.36265e+08	9.00814e+08	1.09285e+09	1.0175e+09	2.04136e+08	1.19998e+08	2.21398e+08																															5.01995e+08	5.0426e+08	1.03853e+09	6.54436e+08	9.10698e+08	5.11037e+08	1.30004e+09	3.82839e+08
P28065	PSMB9	Signaling_by_the_B_Cell_receptor_(BCR)	Adaptive_Immunity	7								2.24652e+09	1.73504e+08	5.33282e+08	4.78453e+08	1.84013e+09	3.92386e+08						2.76461e+08	4.6366e+08	1.66003e+10	8.78654e+09	1.31621e+09	7.59438e+09	1.18613e+10	1.12063e+08	2.65964e+09	4.45545e+08	2.087e+08	2.51659e+08	1.32178e+08	3.12291e+08	1.28058e+09	2.75139e+09	7.85785e+08	2.7776e+09	7.65992e+09	1.67955e+09	7.4764e+08	2.26182e+08	1.07994e+08	2.07186e+08	6.11653e+08	4.12985e+08	5.68079e+08
P28062	PSMB8	Signaling_by_the_B_Cell_receptor_(BCR)	Adaptive_Immunity	8	2.69719e+08	3.89888e+08	1.00931e+09	1.57328e+09	9.57235e+08	2.55458e+09	1.7671e+09	5.58833e+09	2.46201e+09	1.29357e+09	8.77316e+08	6.40258e+09	1.92706e+09	3.25205e+09	9.91894e+09	3.15232e+09	8.70366e+08	2.41582e+09	1.23453e+09	9.42621e+08	1.86302e+10	2.35462e+10	4.96092e+09	2.13288e+10	1.92375e+10	2.50515e+09	5.05263e+09	1.16565e+09	4.22232e+08	8.47832e+08	3.27132e+08	3.93212e+08	1.72351e+09	4.64958e+09	6.26721e+08	1.806e+09	1.29418e+10	3.15567e+09	1.16057e+10	6.05396e+09	3.1106e+09	2.52358e+09	8.88439e+09	2.09332e+09	3.58749e+09
A5LHX3	PSMB11	Signaling_by_the_B_Cell_receptor_(BCR)	Adaptive_Immunity	7																																								1.66022e+08
Q14997	PSME4	Signaling_by_the_B_Cell_receptor_(BCR)	Adaptive_Immunity	7																			2.23363e+09	2.05068e+09	7.97637e+08	1.69265e+09	1.33395e+09	1.14862e+09	3.03655e+09			1.72241e+09
Q99436	PSMB7	Signaling_by_the_B_Cell_receptor_(BCR)	Adaptive_Immunity	8																																											1.74094e+09
P28072	PSMB6	Signaling_by_the_B_Cell_receptor_(BCR)	Adaptive_Immunity	7	9.43546e+08	6.22741e+08	1.19935e+08	2.42868e+09	4.07112e+08	2.1526e+09	1.17998e+09	6.20136e+09	4.8594e+08	1.05812e+09	7.98199e+08	2.53869e+09	2.01914e+09	4.39182e+08	4.0646e+08	8.25824e+07	3.16951e+08	7.51806e+08	3.02037e+08	2.38043e+08	3.01943e+09	4.90616e+09	1.49038e+09	2.82033e+09	1.505e+09				5.49968e+08	2.83386e+09	4.88958e+08	9.5368e+08	1.04494e+09	1.79014e+09	4.31562e+08	2.72398e+08	8.31224e+09	1.69979e+09	1.43302e+09	1.09388e+09	6.48393e+08	5.53511e+08	1.29856e+09	2.67482e+08	2.06514e+08
Q92530	PSMF1	Signaling_by_the_B_Cell_receptor_(BCR)	Adaptive_Immunity	7																																						2.336e+08
P61289	PSME3	Signaling_by_the_B_Cell_receptor_(BCR)	Adaptive_Immunity	7																																						4.74442e+08	8.16737e+08		2.64061e+08		7.20784e+08	2.38748e+08
P28074	PSMB5	Signaling_by_the_B_Cell_receptor_(BCR)	Adaptive_Immunity	7	6.66433e+08		1.52259e+08	6.18799e+08	1.47344e+08	4.38879e+08	2.91456e+08	4.00326e+09	5.35388e+08	1.2723e+09	8.4308e+08	1.00993e+09	4.57479e+08	1.91449e+08	7.44816e+08	1.70681e+08	4.80573e+08	2.94928e+08	1.86714e+09	1.19478e+09	6.86197e+09	1.87547e+09	9.71232e+08	2.89338e+09	1.07952e+09	3.11576e+08	5.65094e+08						4.88882e+08	9.98426e+08	1.16965e+08		2.51397e+09	4.03216e+08	1.88125e+09	1.77681e+09	2.03119e+08	8.23289e+08	1.70189e+09	5.75684e+08	5.43993e+08
P28070	PSMB4	Signaling_by_the_B_Cell_receptor_(BCR)	Adaptive_Immunity	7	2.21577e+08	9.419e+08	4.88674e+08	1.89199e+09	1.54885e+09	2.78501e+09	2.85808e+09	7.07331e+09	1.12513e+09	8.77694e+08	8.10679e+08	4.41298e+09	6.40504e+08	1.50227e+09	8.6541e+09	6.91305e+08		1.12161e+08	5.8942e+08	1.5071e+09	3.38078e+10	1.51266e+10	9.63362e+09	1.35174e+10	1.50557e+10	8.39007e+08	1.38519e+09	3.73513e+08	4.50026e+08	9.91222e+08	3.84077e+08	5.65144e+08	5.36952e+09	4.16043e+09	6.54815e+08	4.37955e+08	6.75586e+09	1.80895e+09	6.22056e+09	4.92428e+09	3.24272e+08	2.48611e+09	4.58567e+09	2.98668e+09	2.75124e+09
Q06323	PSME1	Signaling_by_the_B_Cell_receptor_(BCR)	Adaptive_Immunity	7	2.19023e+09	3.74951e+09	4.61126e+08	1.13042e+09	1.1225e+09	1.46066e+09	5.26326e+08								3.01079e+08																							4.39214e+09	8.5779e+09	5.30515e+09	2.02916e+09	5.85103e+09	3.16666e+09	7.5953e+09	7.01125e+08
O00233	PSMD9	Signaling_by_the_B_Cell_receptor_(BCR)	Adaptive_Immunity	7
P49720	PSMB3	Signaling_by_the_B_Cell_receptor_(BCR)	Adaptive_Immunity	7	1.00417e+09	3.12162e+08	3.91271e+08	1.57093e+08	2.33973e+08	1.18933e+09	2.03254e+09	4.15807e+09	1.21637e+09	6.51464e+08	5.04505e+08	1.97839e+09	3.71383e+08	3.59712e+08	2.09222e+09	2.86021e+08	3.00923e+08	1.80326e+08	3.27092e+07	2.27935e+08	1.21737e+10	7.77421e+09	1.84457e+09	7.67631e+09	4.20334e+09	1.00349e+08	6.33859e+08			3.51503e+08			6.66287e+08	9.20945e+08	1.5127e+08	2.53764e+08	5.78772e+09	7.58244e+08	2.71561e+09	1.78395e+09	8.75407e+08	2.10713e+09	4.36598e+09	2.17836e+09	6.12748e+08
P49721	PSMB2	Signaling_by_the_B_Cell_receptor_(BCR)	Adaptive_Immunity	7	3.3964e+08	5.54508e+08	8.18567e+07	1.76887e+09	6.84329e+08	2.00202e+09	1.77176e+09	1.0682e+10	2.5457e+09	3.78965e+09	5.57863e+09	1.05788e+10	1.38656e+09	7.51723e+08	3.24459e+09	3.41917e+08	2.45207e+08	2.84331e+08	1.18758e+09	3.56601e+09	5.11345e+10	1.32637e+10	5.24824e+09	1.21251e+10	1.7556e+10				2.37659e+08	1.20005e+09	4.60178e+08	4.83671e+08	4.2717e+09	2.87777e+09	2.52681e+09	1.48314e+09	1.36558e+10	1.4238e+09	1.24272e+09	5.85687e+08	9.60477e+08	1.27702e+09	1.78924e+09	1.11265e+09	4.54979e+08
P51665	PSMD7	Signaling_by_the_B_Cell_receptor_(BCR)	Adaptive_Immunity	8	2.81836e+09	2.79529e+09	2.61626e+09	3.73831e+09	3.79427e+09	6.70553e+09	1.73938e+09								4.62485e+08																							2.51771e+08	1.34355e+09	2.38615e+09	2.37972e+08	3.44011e+09	1.37886e+09	4.15031e+09	3.06338e+08
Q15008	PSMD6	Signaling_by_the_B_Cell_receptor_(BCR)	Adaptive_Immunity	8		1.37451e+08				1.04569e+08							7.66926e+08																	6.09477e+08								1.19371e+09	2.49206e+09	2.61834e+09	1.81301e+09	2.69754e+09	1.7611e+09	2.3022e+09	5.46858e+08
P40306	PSMB10	Signaling_by_the_B_Cell_receptor_(BCR)	Adaptive_Immunity	7	4.33212e+08	2.10247e+09	3.98432e+09	1.73055e+08	9.91577e+09	6.39473e+09	6.48245e+08	4.91934e+08	1.77501e+08	1.67779e+09	5.13231e+08	7.79871e+08	1.77637e+09	1.44486e+08	4.11521e+08			3.4842e+08		1.62173e+08	5.20361e+09	2.77825e+09	7.13375e+08	1.89041e+09	4.83417e+09	7.52686e+07	3.19193e+08	1.04923e+08					9.83757e+08	4.63036e+08	1.81242e+08	1.90598e+08	5.19157e+09	3.56133e+07	7.83308e+08	5.87937e+08	1.32614e+08	4.43481e+08	5.7301e+08	3.86867e+08	2.78058e+08
Q16401	PSMD5	Signaling_by_the_B_Cell_receptor_(BCR)	Adaptive_Immunity	7	8.66117e+08	9.57574e+08	4.09068e+08		7.50688e+08	5.41887e+08								1.4381e+08	1.59741e+08			1.19337e+08																			3.08587e+09	4.08779e+09	6.99815e+08	3.9311e+08	1.09068e+09	5.52919e+08	4.54044e+08	5.19988e+09	1.28872e+08
P20618	PSMB1	Signaling_by_the_B_Cell_receptor_(BCR)	Adaptive_Immunity	8	4.58846e+08	1.76989e+09	1.08662e+09	2.7918e+09	5.06107e+09	4.54176e+09	3.09607e+09	1.42982e+10	2.2337e+09	2.54489e+09	2.68328e+09	8.8193e+09	2.62031e+09	1.25863e+09	4.84162e+09	9.64842e+08	1.47895e+09	2.56679e+08	4.74012e+08	4.59588e+09	4.74635e+10	3.27431e+10	1.39759e+10	2.93366e+10	2.31982e+10	1.43709e+09	4.36863e+09	7.64312e+08	2.28599e+08	1.16585e+09		1.19201e+08	4.54561e+09	6.04354e+09	1.54529e+09	1.27676e+09	1.88226e+10	3.31458e+09	1.10636e+10	9.3268e+09	2.86175e+09	5.45194e+09	9.68719e+09	4.18269e+09	3.90537e+09
O14818	PSMA7	Signaling_by_the_B_Cell_receptor_(BCR)	Adaptive_Immunity	7	2.30681e+08			7.70338e+08				3.73812e+09	3.40767e+08	1.54609e+08	1.176e+09	1.70255e+09	2.45003e+08		1.39113e+09				5.26215e+09	1.3091e+09	1.53693e+10	5.59654e+09	3.18848e+09	6.68039e+09	1.4276e+10		5.63009e+08						2.07567e+08	1.21603e+08	1.34406e+08	1.15795e+08	5.50102e+09	1.16181e+09	1.86264e+09	4.87792e+09	1.85399e+09	2.74976e+09	1.71314e+09	1.41669e+09	1.20626e+09
P19838	NFKB1	Signaling_by_the_B_Cell_receptor_(BCR)	Adaptive_Immunity	10	8.80032e+08	1.08151e+09	8.92169e+08	2.12434e+08	1.91191e+09	5.3959e+08	4.53895e+08																															4.77047e+08	1.54439e+09	1.96562e+08	3.46464e+08	8.74836e+08	6.97363e+08	4.48675e+08	7.76218e+08
Q04206	RELA	Signaling_by_the_B_Cell_receptor_(BCR)	Adaptive_Immunity	9	2.67886e+08	1.14977e+08			3.33161e+08			7.12921e+08	9.60471e+09	8.61942e+09	5.46366e+09	7.49075e+09	9.8703e+09				1.99918e+10		7.07663e+09										6.33824e+09	2.01634e+10	1.08725e+10	7.78166e+09			3.54789e+09			1.39705e+08	7.54732e+08	6.14471e+08	1.12691e+08	3.59865e+08		1.6113e+09	7.59159e+09
O14920	IKBKB	Signaling_by_the_B_Cell_receptor_(BCR)	Adaptive_Immunity	10																									2.24695e+08
O15111	CHUK	Signaling_by_the_B_Cell_receptor_(BCR)	Adaptive_Immunity	11																																				7.55642e+08		7.4544e+08	1.51734e+09	4.83757e+08	1.71417e+09	7.39773e+08	9.33274e+08	1.96753e+09	6.48823e+08
O43318	MAP3K7	Signaling_by_the_B_Cell_receptor_(BCR)	Adaptive_Immunity	7
Q13616	CUL1	Signaling_by_the_B_Cell_receptor_(BCR)	Adaptive_Immunity	9																																						6.67897e+07	2.29042e+08	1.27643e+08	3.30049e+08	1.68113e+08	1.25193e+08	1.25379e+08	1.73411e+08
Q9Y297	BTRC	Signaling_by_the_B_Cell_receptor_(BCR)	Adaptive_Immunity	9						3.0782e+08
P20273	CD22	Signaling_by_the_B_Cell_receptor_(BCR)	Adaptive_Immunity	2																																								8.33836e+08		3.80401e+09	2.22383e+09		1.50564e+08
P01766	IGHV3-13	Signaling_by_the_B_Cell_receptor_(BCR)	Adaptive_Immunity	5	4.32619e+08			3.03467e+08	1.87816e+08									3.46101e+09	1.99227e+09	1.35777e+09	2.57334e+08	5.63666e+08	7.94472e+08														9.6575e+08	2.79488e+07	9.89213e+08	1.04187e+09	9.12018e+08
P01767	IGHV3-53	Signaling_by_the_B_Cell_receptor_(BCR)	Adaptive_Immunity	5				3.88281e+08
P23083	IGHV1-2	Signaling_by_the_B_Cell_receptor_(BCR)	Adaptive_Immunity	5	1.52114e+09	3.34291e+09	1.24649e+10	1.43863e+10	1.16215e+10	2.91569e+09	1.23865e+10	2.81258e+10	7.1494e+09	5.90791e+09	8.99476e+09	1.57616e+10	9.15981e+09	4.67444e+10	5.11947e+10	1.93945e+10	1.03645e+10	1.37136e+10	7.87847e+10	3.63067e+10	8.14554e+09	5.79115e+09	1.95404e+10	3.38127e+10	2.22003e+11	6.50638e+09	4.53207e+09	1.39434e+10	2.46359e+10	9.14948e+09	7.78084e+09	7.35256e+09	1.92711e+10	1.98482e+10	1.96207e+10	2.2873e+10	3.01164e+11	2.73436e+09	7.8697e+09	5.22756e+10	3.50116e+10	3.31558e+10	2.70326e+10	2.23085e+10	1.22983e+10
P01817	IGHV2-5	Signaling_by_the_B_Cell_receptor_(BCR)	Adaptive_Immunity	5														2.09636e+09	2.57683e+09	1.25456e+09	1.56075e+09	1.26407e+09	8.94555e+08	1.19557e+09	1.20984e+08		3.47946e+08	7.64592e+08	4.77525e+09				5.88817e+08	6.96001e+08	6.57898e+08	4.94046e+08	5.807e+08	3.73128e+08		6.9554e+08	2.12979e+09	5.18463e+08	1.6057e+09	6.82175e+09	2.29208e+09	3.21135e+09	1.0778e+09	1.30209e+09	7.02666e+08
P01824	IGHV4-39	Signaling_by_the_B_Cell_receptor_(BCR)	Adaptive_Immunity	5	5.9002e+07	1.87241e+09	2.16325e+09	1.45811e+10	7.11072e+09	5.53349e+08	4.36175e+09	3.60979e+09	5.01321e+08	4.70806e+08	7.82367e+08	2.66269e+09	1.55674e+09	6.13988e+09	4.67326e+09	2.56335e+09	2.72007e+09	4.06267e+09	3.40322e+10	3.04538e+10	5.1774e+08	1.81137e+08	9.7567e+08	3.76554e+08	3.66467e+09	7.79336e+08	6.47998e+08	6.28158e+08	2.19429e+09	7.06227e+08	6.14451e+08	6.88496e+08	2.15782e+09	1.61815e+09	5.21472e+08	5.61137e+08	6.37344e+09	3.73576e+09	1.8656e+10	6.74192e+10	1.5336e+10	2.23036e+10	1.34789e+10	4.59817e+09	1.21472e+10
P01782	IGHV3-9	Signaling_by_the_B_Cell_receptor_(BCR)	Adaptive_Immunity	5	1.12071e+09	1.95882e+08	4.63559e+08	4.00544e+08	6.40011e+09	6.39366e+08	1.187e+09	1.22883e+10	1.62762e+09	1.70534e+09	2.94426e+09	3.81424e+09	1.43159e+09	2.10597e+10	2.72212e+10	1.26576e+10	7.46155e+09	1.40017e+10	1.74755e+10	5.69572e+09	8.39998e+08	3.53432e+09	4.74714e+09	6.24626e+09	6.31987e+09	1.11137e+10	6.01514e+09	7.41256e+09	3.61952e+09	6.43081e+08	3.89729e+08	3.30459e+08	6.94632e+09	2.2095e+09	2.1594e+09	2.525e+09	5.45656e+09	4.03381e+08	3.29251e+08	2.16849e+09	1.94431e+09	1.53029e+09		3.14174e+08	1.23258e+09
P01742	IGHV1-69	Signaling_by_the_B_Cell_receptor_(BCR)	Adaptive_Immunity	5								9.43251e+08	1.08776e+08	2.68932e+08	1.47656e+08	3.44596e+08	6.36744e+08	8.2508e+08	9.86945e+08	7.96078e+08										1.07728e+09		1.23122e+08					3.74966e+08			1.72518e+08	7.07619e+08	7.67726e+08		3.67354e+09	1.01791e+09	2.25655e+09
P01772	IGHV3-33	Signaling_by_the_B_Cell_receptor_(BCR)	Adaptive_Immunity	5	1.24691e+09	3.38688e+09	3.04694e+10	2.8652e+10	1.77062e+10	2.02598e+09	1.16131e+10	1.61725e+10	7.74303e+09	5.88422e+09	7.03471e+09	9.18456e+09	1.62524e+10	3.38437e+10	3.16694e+10	1.23217e+10	7.91865e+09	1.01989e+10	1.65142e+10	6.43339e+09	8.4599e+08	2.2738e+09	2.71403e+09	7.25253e+09	2.51024e+10	2.23944e+10	7.66984e+09	7.3066e+09	3.97119e+08			2.56841e+08	3.74034e+09	3.88791e+09	5.00148e+09	2.38238e+09	3.98382e+10	3.20376e+09	6.04247e+09	3.05208e+10	1.23064e+10	1.70754e+10	1.63649e+10	1.14766e+10	1.08747e+10
A2NJV5	IGKV2-29	Signaling_by_the_B_Cell_receptor_(BCR)	Adaptive_Immunity	5					2.08577e+09			3.21904e+09	1.34876e+09	5.76222e+08	3.29985e+08	3.44127e+08	8.15043e+08																									5.93942e+08	1.23216e+09	1.04952e+08	7.65343e+08	1.113e+09		1.51789e+07	9.81684e+06
P06312	IGKV4-1	Signaling_by_the_B_Cell_receptor_(BCR)	Adaptive_Immunity	5				9.29967e+08	1.02567e+08			6.13119e+09	3.08458e+08	6.19311e+08	2.51338e+09	1.64483e+09	2.08658e+09	3.2836e+08	1.76578e+08		5.58892e+08	5.99623e+07	4.38584e+08	1.09179e+09	5.84006e+08	9.30381e+08	1.8891e+09	2.96181e+08	1.98712e+09				4.75378e+09				2.06272e+09	1.97416e+09			6.49574e+09	1.4713e+09	2.42982e+09	1.66808e+09	1.95082e+09	1.84112e+09	1.02308e+09	7.81923e+08	4.50992e+07
A0A0C4DH25	IGKV3D-20	Signaling_by_the_B_Cell_receptor_(BCR)	Adaptive_Immunity	5	2.63327e+10	2.81061e+10	9.48801e+10	1.27126e+11	9.87934e+10	1.73255e+10	7.386e+10	1.05469e+11	7.4991e+10	7.48439e+10	7.87668e+10	9.6236e+10	8.78277e+10	1.17269e+11	1.00405e+11	6.5761e+10	3.22351e+10	3.51944e+10	2.6102e+11	8.29668e+10	3.27797e+10	8.7797e+09	1.47304e+10	4.89691e+10	1.79284e+11	1.13166e+11	5.09884e+10	4.47677e+10	1.38655e+11	3.16763e+10	2.00255e+10	2.93152e+10	5.29036e+10	4.97097e+10	4.44721e+10	5.99843e+10	1.73055e+11	4.38526e+09	2.82816e+10	1.25827e+11	5.64287e+10	8.3621e+10	8.62082e+10	4.21725e+10	5.41682e+10
A0A075B6P5	IGKV2-28	Signaling_by_the_B_Cell_receptor_(BCR)	Adaptive_Immunity	5
[truncated: 631 more rows]
[truncated: 46 more columns]
