# Supplementary material for: Antibiotic resistance and host immune system-induced metal bactericidal control are key factors for microbial persistence in the developing human preterm infant gut microbiome
Source: Front Microbiol. 2022 Nov 21;13:958638. doi: 10.3389/fmicb.2022.958638 (PMC9720133; doi:10.3389/fmicb.2022.958638)
Supplement: Supplementary file 3 [file Table_3.XLSX]

## Sheet: Samples
Sample	InfantNumber	BirthAge	GestationalAgeInWeeks	DayOfLife	Nec	NecDiagnosis (DOL)	Feeding	Delivery	birth weight (g)	Infection	InfectionDiagnosis (DOL)	Sepsis	sex	Metagenome	Survived	SiblingPair
Baby3_Day11	3	26	27	11	No	n/a	Breast	C-section	822	No	n/a	No	F	Yes	Yes	n/a
Baby3_Day12	3	26	27	12	No	n/a	Breast	C-section	822	No	n/a	No	F	No	Yes	n/a
Baby3_Day13	3	26	27	13	No	n/a	Breast	C-section	822	No	n/a	No	F	Yes	Yes	n/a
Baby3_Day15_1	3	26	28	15	No	n/a	Breast	C-section	822	No	n/a	No	F	Yes	Yes	n/a
Baby3_Day15_2	3	26	28	15	No	n/a	Breast	C-section	822	No	n/a	No	F	Yes	Yes	n/a
Baby3_Day18	3	26	28	18	No	n/a	Breast	C-section	822	No	n/a	No	F	Yes	Yes	n/a
Baby3_Day21_1	3	26	29	21	No	n/a	Breast	C-section	822	No	n/a	No	F	Yes	Yes	n/a
Baby3_Day21_2	3	26	29	21	No	n/a	Breast	C-section	822	No	n/a	No	F	Yes	Yes	n/a
Baby3_Day25	3	26	29	25	No	n/a	Breast	C-section	822	No	n/a	No	F	Yes	Yes	n/a
Baby3_Day28	3	26	30	28	No	n/a	Breast	C-section	822	No	n/a	No	F	Yes	Yes	n/a
Baby3_Day78	3	26	37	78	No	n/a	Breast	C-section	822	No	n/a	No	F	Yes	Yes	n/a
Baby3_Day86	3	26	38	86	No	n/a	Breast	C-section	822	No	n/a	No	F	Yes	Yes	n/a
Baby19_Day12	19	24	25	12	No	n/a	Combination	C-section	731	Yes	23,37	No	F	Yes	Yes	Pair 1
Baby19_Day16	19	24	26	16	No	n/a	Combination	C-section	731	Yes	23,41	No	F	Yes	Yes	Pair 1
Baby19_Day20	19	24	26	20	No	n/a	Combination	C-section	731	Yes	23,45	No	F	Yes	Yes	Pair 1
Baby19_Day26	19	24	27	26	No	n/a	Combination	C-section	731	Yes	23,50	No	F	Yes	Yes	Pair 1
Baby19_Day31	19	24	28	31	No	n/a	Combination	C-section	731	Yes	23,52	No	F	Yes	Yes	Pair 1
Baby19_Day38	19	24	29	38	No	n/a	Combination	C-section	731	Yes	23,53	No	F	Yes	Yes	Pair 1
Baby19_Day56	19	24	32	56	No	n/a	Combination	C-section	731	Yes	23,55	No	F	Yes	Yes	Pair 1
Baby21_Day13	21	24	25	13	Yes	32	Breast	C-section	697	Yes	24	No	F	Yes	No	Pair 1
Baby21_Day18	21	24	26	18	Yes	32	Breast	C-section	697	Yes	24	No	F	Yes	No	Pair 1
Baby21_Day21	21	24	27	21	Yes	32	Breast	C-section	697	Yes	24	No	F	Yes	No	Pair 1
Baby21_Day24	21	24	27	24	Yes	32	Breast	C-section	697	Yes	24	No	F	Yes	No	Pair 1
Baby21_Day27	21	24	27	27	Yes	32	Breast	C-section	697	Yes	24	No	F	Yes	No	Pair 1
Baby21_Day30	21	24	28	30	Yes	32	Breast	C-section	697	Yes	24	No	F	Yes	No	Pair 1
Baby23_Day15	23	27	29	15	No	n/a	Breast	Vaginal	875	No	n/a	No	F	Yes	Yes	n/a
Baby23_Day18	23	27	29	18	No	n/a	Breast	Vaginal	875	No	n/a	No	F	Yes	Yes	n/a
Baby23_Day21	23	27	30	21	No	n/a	Breast	Vaginal	875	No	n/a	No	F	Yes	Yes	n/a
Baby23_Day34	23	27	31	34	No	n/a	Breast	Vaginal	875	No	n/a	No	F	Yes	Yes	n/a
Baby23_Day50	23	27	34	50	No	n/a	Breast	Vaginal	875	No	n/a	No	F	Yes	Yes	n/a
Baby31_Day10	31	26	27	10	No	n/a	Formula	C-section	773	Yes	39, 57	Yes	M	Yes	Yes	n/a
Baby31_Day12	31	26	27	12	No	n/a	Formula	C-section	773	Yes	39, 57	Yes	M	Yes	Yes	n/a
Baby31_Day14	31	26	28	14	No	n/a	Formula	C-section	773	Yes	39, 57	Yes	M	Yes	Yes	n/a
Baby31_Day20	31	26	28	20	No	n/a	Formula	C-section	773	Yes	39, 57	Yes	M	Yes	Yes	n/a
Baby31_Day27	31	26	29	27	No	n/a	Formula	C-section	773	Yes	39, 57	Yes	M	Yes	Yes	n/a
Baby31_Day33	31	26	30	33	No	n/a	Formula	C-section	773	Yes	39, 57	Yes	M	Yes	Yes	n/a
Baby31_Day55	31	26	33	55	No	n/a	Formula	C-section	773	Yes	39, 57	Yes	M	Yes	Yes	n/a
Baby35_Day25	35	25	28	25	No	n/a	Breast	Vaginal	795	No	n/a	No	M	yes	Yes	n/a
Baby35_Day32	35	25	29	32	No	n/a	Breast	Vaginal	795	No	n/a	No	M	Yes	Yes	n/a
Baby35_Day46	35	25	31	46	No	n/a	Breast	Vaginal	795	No	n/a	No	M	Yes	Yes	n/a
Baby38_Day10	38	30	31	10	No	n/a	Combination	C-section	1381	No	n/a	No	F	No	Yes	Pair 2
Baby38_Day13	38	30	31	13	No	n/a	Combination	C-section	1381	No	n/a	No	F	Yes	Yes	Pair 2
Baby38_Day18	38	30	32	18	No	n/a	Combination	C-section	1381	No	n/a	No	F	yes	Yes	Pair 2
Baby38_Day19	38	30	32	19	No	n/a	Combination	C-section	1381	No	n/a	No	F	No	Yes	Pair 2
Baby39_Day08	39	30	31	8	Yes	24	Combination	C-section	1470	No	n/a	No	F	Yes	Yes	Pair 2
Baby39_Day13	39	30	31	13	Yes	24	Combination	C-section	1470	No	n/a	No	F	Yes	Yes	Pair 2
Baby39_Day20	39	30	32	20	Yes	24	Combination	C-section	1470	No	n/a	No	F	Yes	Yes	Pair 2
Baby39_Day21	39	30	33	21	Yes	24	Combination	C-section	1470	No	n/a	No	F	Yes	Yes	Pair 2
Baby39_Day44	39	30	36	44	Yes	24	Combination	C-section	1470	No	n/a	No	F	Yes	Yes	Pair 2
Baby60_Day10	60	30	31	10	No	n/a	Combination	C-section	1878	No	n/a	No	M	Yes	Yes	n/a
Baby60_Day13	60	30	31	13	No	n/a	Combination	C-section	1878	No	n/a	No	M	Yes	Yes	n/a
Baby60_Day15	60	30	32	15	No	n/a	Combination	C-section	1878	No	n/a	No	M	Yes	Yes	n/a
Baby60_Day16	60	30	32	16	No	n/a	Combination	C-section	1878	No	n/a	No	M	Yes	Yes	n/a
Baby60_Day20	60	30	32	20	No	n/a	Combination	C-section	1878	No	n/a	No	M	Yes	Yes	n/a
Baby61_Day06	61	28	28	6	Yes	9,34	Combination	Vaginal	1184	Yes	4	Yes	M	No	Yes	n/a
Baby61_Day07	61	28	29	7	Yes	9,34	Combination	Vaginal	1184	Yes	4	Yes	M	Yes	Yes	n/a
Baby61_Day08	61	28	29	8	Yes	9,34	Combination	Vaginal	1184	Yes	4	Yes	M	Yes	Yes	n/a
Baby61_Day09	61	28	29	9	Yes	9,34	Combination	Vaginal	1184	Yes	4	Yes	M	No	Yes	n/a
Baby61_Day15	61	28	30	15	Yes	9,34	Combination	Vaginal	1184	Yes	4	Yes	M	Yes	Yes	n/a
Baby61_Day82	61	28	39	82	Yes	9,34	Combination	Vaginal	1184	Yes	4	Yes	M	Yes	Yes	n/a
Baby64_Day25	64	28	31	25	No	n/a	Combination	Vaginal	1100	No	n/a	No	M	Yes	Yes	n/a
Baby64_Day27	64	28	31	27	No	n/a	Combination	Vaginal	1100	No	n/a	No	M	Yes	Yes	n/a
Baby64_Day31	64	28	32	31	No	n/a	Combination	Vaginal	1100	No	n/a	No	M	Yes	Yes	n/a
Baby65_Day13	65	25	26	13	No	n/a	Combination	Vaginal	841	No	n/a	No	F	No	Yes	n/a
Baby65_Day17	65	25	27	17	No	n/a	Combination	Vaginal	841	No	n/a	No	F	Yes	Yes	n/a
Baby65_Day19	65	25	27	19	No	n/a	Combination	Vaginal	841	No	n/a	No	F	Yes	Yes	n/a
Baby65_Day52	65	25	32	52	No	n/a	Combination	Vaginal	841	No	n/a	No	F	Yes	Yes	n/a
Baby69_Day14	69	26	28	14	Yes	32	Breast	C-section	637	No	n/a	No	M	Yes	Yes	Pair 3
Baby69_Day18	69	26	28	18	Yes	32	Breast	C-section	637	No	n/a	No	M	Yes	Yes	Pair 3
Baby69_Day21	69	26	29	21	Yes	32	Breast	C-section	637	No	n/a	No	M	Yes	Yes	Pair 3
Baby69_Day24	69	26	29	24	Yes	32	Breast	C-section	637	No	n/a	No	M	Yes	Yes	Pair 3
Baby69_Day29	69	26	30	29	Yes	32	Breast	C-section	637	No	n/a	No	M	Yes	Yes	Pair 3
Baby70_Day20	70	26	28	20	No	n/a	Combination	C-section	633	Yes	7	Yes	F	Yes	Yes	Pair 3
Baby70_Day27	70	26	29	27	No	n/a	Combination	C-section	633	Yes	7	Yes	F	Yes	Yes	Pair 3
Baby70_Day30	70	26	30	30	No	n/a	Combination	C-section	633	Yes	7	Yes	F	Yes	Yes	Pair 3
Baby70_Day36	70	26	31	36	No	n/a	Combination	C-section	633	Yes	7	Yes	F	Yes	Yes	Pair 3
Baby70_Day60	70	26	34	60	No	n/a	Combination	C-section	633	Yes	7	Yes	F	yes	Yes	Pair 3
Baby71_Day11	71	25	26	11	Yes	31	Combination	C-section	754	No	n/a	No	M	No	No	n/a
Baby71_Day13	71	25	26	13	Yes	31	Combination	C-section	754	No	n/a	No	M	Yes	No	n/a
Baby71_Day21	71	25	28	21	Yes	31	Combination	C-section	754	No	n/a	No	M	Yes	No	n/a
Baby71_Day22	71	25	28	22	Yes	31	Combination	C-section	754	No	n/a	No	M	No	No	n/a
Baby71_Day26	71	25	28	26	Yes	31	Combination	C-section	754	No	n/a	No	M	No	No	n/a
Baby71_Day27	71	25	28	27	Yes	31	Combination	C-section	754	No	n/a	No	M	Yes	No	n/a
Baby88_Day10	88	28	29	10	No	n/a	Formula	C-section	1057	No	n/a	No	F	Yes	Yes	n/a
Baby88_Day13	88	28	29	13	No	n/a	Formula	C-section	1057	No	n/a	No	F	Yes	Yes	n/a
Baby88_Day15	88	28	30	15	No	n/a	Formula	C-section	1057	No	n/a	No	F	Yes	Yes	n/a
Baby88_Day18	88	28	30	18	No	n/a	Formula	C-section	1057	No	n/a	No	F	Yes	Yes	n/a
Baby93_Day08	93	26	27	8	Yes	12	Breast	C-section	924	No	n/a	No	M	Yes	No	n/a
Baby93_Day09	93	26	27	9	Yes	12	Breast	C-section	924	No	n/a	No	M	Yes	No	n/a
Baby93_Day10_1	93	26	27	10	Yes	12	Breast	C-section	924	No	n/a	No	M	No	No	n/a
Baby93_Day10_2	93	26	27	10	Yes	12	Breast	C-section	924	No	n/a	No	M	Yes	No	n/a

## Sheet: Infant_metadata
infant	gestational_age	sequenced	birth_study_day	gender	birth_mode	Weight (g)	Survived?
3	26	NIH1	1	F	C-section	822	Y
19	24	NIH1	92	F	C-section	731	Y
21	24	NIH1	92	F	C-section	697	N
23	27	NIH1	101	F	Vaginal	875	Y
31	26	NIH2	166	M	C-section	773	Y
35	25	NIH2	187	M	Vaginal	795	Y
38	30	NIH2	189	F	C-section	1381	Y
39	30	NIH2	189	F	C-section	1470	Y
60	30	NIH2	304	M	C-section	1878	Y
61	28	NIH2	303	M	Vaginal	1184	Y
64	28	NIH2	323	M	Vaginal	1100	Y
65	25	NIH2	329	F	Vaginal	841	Y
69	26	NIH2	352	M	C-section	637	Y
70	26	NIH2	352	F	C-section	633	Y
71	25	NIH2	354	M	C-section	754	N
88	28	NIH2	430	F	C-section	1057	y
93	26	NIH2	453	M	C-section	924	N

## Sheet: Infant_siblings
infant	siblings	fraternal/identical
3	-	-
19	20 21	tri/tri
21	19 20	tri/tri
23	-	-
31	-	-
35	-	-
38	39	monochorionic-diamniotic
39	38	monochorionic-diamniotic
60	-	-
61	-	-
64	-	-
65	-	-
69	70	dichorionic/diamniotic
70	69	dichorionic/diamniotic
71	-	-
88	89	mono/di
93	-	-

## Sheet: Infant_antibiotics
infant	Ab	DOL_start	DOL_end	reason	additional notes
3	Amp/Gen	0	6	probable sepsis-negative cultures
3	Vanc/Cef	51	58	treatment for a cellulitis	Claforan d/c'd after 48 hours
3	Vanc/Cef	63	65	for presumed sepsis-antibioitics discontinued after 48 hours with negative cultures.
19	Amp/Gen	0	7	probable sepsis with negative blood cultures
19	Vanc	23	26	sepsis work up for respiratory decompensation
19	Cla	23	23	1 dose only
19	cefepime	24	26	added for coverage of positive tracheal aspirate culture-resistant to ampicillin
19	Gen	24	32	added secondary to multiple gram negative resistant enterobacter
19	nafcillin	26	32	treated for positive trach culture
21	Amp/Gen	1	7	probable sepsis with negative blood cultures
21	Gen	24	30	treatment for positive tracheal aspirate culture (klebsiella oxytoca)
21	Amp/Cef	32	33	NEC
23	Amp/Gen	0	7	probable sepsis with negative blood cultures
31	Amp	0	10	maternal group B strep
31	Gen	0	8	maternal group B strep
31	Ampicillin	39	40	presumed sepsis
31	Claforan	39	45	presumed sepsis
31	Vancomycin	40	45	presumed sepsis
31	Ampicillin	57	72	aspiration pneumonia
31	Gentamycin	58	64	gastric perforation
31	Cefazolin	65	65	gastric perforation
31	Claforan	65	72	gastric perforation
31	Fluconazole	65	72	gastric perforation-empiric
31	Ampicillin and Claforan	87	89	empiric treatment
35	Ampicillin/Gentamycin	0	7	empiric-presumed sepsis with negative blood cultures
38	Amp/Gen	0	2	empiric tx
39	Amp/Gen	0	2	empiric Tx
39	Vancomycin	24	27	NEC w/u
39	Claforan	24	34	NEC W/u
39	Ampicillin	27	34	NEC w/u
60	Amp/Gen	1	3	empiric tx
61	Amp/Gen	0	2	empiric treatment
61	Vanc/Claforan	3	5	sepsis work for respiratory desaturations. Treated for 48 hours with negative blood cultures
61	Amp/Claforan	9	23	NEC
61	Clindamycin	10	16	NEC
61	Vanc	34	36	recurrent NEC
61	Claforan	34	44	recurrent NEC
61	Amp	36	44	recurrent NEC
64	Amp/Gen	0	2	empiric
64	Acyc	0	3	intrauterine exposure to HSV with premature rupture of membranes and mom not adequately pretreated
65	Amp/Gen	0	6	empiric
65	Vanc/Cla	43	45	abdominal distention
69	Amp/Gen	1	2	empiric	only 3 doses of Amp
69	Amoxicillin	17	32	prophylaxis after a state screen was positive for sickle cell B
69	Vanc	33	36	NEC
69	Claforan	33	53	NEC
69	Amp	36	52	NEC
69	Clindamycin	39	45	NEC
70	Amp/Gen	1	2	empiric
70	Vanc/Claforan	7	10	abdominal distention and temperature instability
70	Vanc	10	18	sepsis
71	Amp/Gen	0	2	empiric
71	Vanc/claforan/clindamycin	31	31	NEC; CTB same day
79	Ampicillin/Gentamycin	0	2	empiric
79	Ampicillin/Claforan	11	13	sepsis work up for abdominal distention (r/o NEC). No pneumatosis, no NEC diagnosis
88	Gen	0	0	only one dose gent
88	Amp	0	2	empiric
89	Gen	0	0	empiric-only received one dose
89	Amp	0	2	empiric-presumed sepsis with negative blood cultures
93	Amp/Gen	0	2	empiric
93	Vanc/Claforan	12	13	NEC	No stools collected after V/C given

## Sheet: Infant_disease
infant	disease	diagnosed	end	comments
3
19	infection	23		positive trach aspirate culture- K. oxytoca, S. aureus, E. cloacae
19	infection	35		positive trach aspirate culture- K. oxytoca, S. viridian, Staphlococcus, Enterococcus
21	NEC	32	?
21	infection	24		positive trach aspirate culture- K. oxytoca, S. aureus
23
31	Chorioamnitis	M	M	Prenatal amniotic fluid culture was positive for Eikenella Corrodens
31	Sepsis	39	45	Presumed sepsis
31	aspiration pneumonia	57		Based on x-ray findings
35
38	chorioamnionitis	M	M	Placental pathology positive for chorioamnionitis; The mother’s cervical culture was positive for group B strept.
39	chorioamnionitis	M	M	Placental pathology positive for chorioamnionitis; The mother’s cervical culture was positive for group B strept.
39	NEC	24		Bloody loose stool; abdomen soft and only mildly distended; negative blood cultures
60	pre-eclampsia	M	M
61	chorioamnionitis	M	M
61	sepsis	4		septic work-up for increased oxygen desaturations
61	NEC	9		firm abdominal distention and bloody stools
61	NEC	34		recurrent NEC
64
65	chorioamnionitis	M	M	Clinical diagnosis of chorioamnionitis as well the placental pathology report confirming severe chorioamnionitis
65	PICC	7	12
65	abdominal distention	43
69	THC toxogology screen	M	M
69	state screen positive for sickle cell B	17
69	NEC	32		very tense/distended abdomen ; increased respiratory distress; surgical intervention on DOL 38
69	Surgery	38		NEC surgical intervention
70	THC toxogology screen	M	M
70	sepsis	7	18	Blood cultures drawn on SD # 7 and SD # 8 were positive for Coag. Negative staph. The baby had a spinal tap with negative cultures on SD # 9
71	chorioamnionitis	M	M
71	foul smelling stool	17	?
71	NEC	31		Acute clinical decompensation; Gross abdominal distention; Shock; chest compressions
71	paracentesis required	31		foul smelling air and fluid noted
71	PICC	7	14
88
93	group B strep	M	M
93	chorioamnionitis	M	M
93	NEC	12		bloody stool; increased apnea and bradycardia; poor color and perfusion; abdominal x-ray with diffuse pneumatosis

## Sheet: Infant_feeding
infant	food	start	end	Notes
3	BRM
19	BRM
19	Formula
21	BRM
23	BRM
31	Combination
35	Combination
38	Formula	1	8	20 cal/oz
38	glycerin chip suppository	4	4
38	BRM	6	28
38	Formula	8	9	22 cal/oz
38	Formula	9	24	24 cal/oz
38	Withheld	24	24	Secondary to a blood transfusion
39	Formula	1
39	BRM	4
39	Formula	11		24 cal/oz
39	BRM	24
39	BRM	42		22 cal/oz
60	formula	1
60	BRM	5
60	BRM	8		24 cal/oz
61	Formula	1		20 cal/oz
61	BRM	5
61	Formula	7		24 cal/oz
61	withheld	9
64	Combination
65	formula	4
65	BRM	10	49	24 cal/oz
69	BRM	5
69	withheld	11
69	formula	12
69	formula	14		24 cal/oz
69	BRM	23
69	withheld	30
69	formula	31
69	withheld	32
70	BRM
70	withheld	7	10	concern for sepsis
70	BRM	11
70	withheld	15	16	blood transfusion
70	formula	16		24 cal/oz
70	BRM	23
70	formula	32
71	BRM	4
71	BRM	8		24 cal/oz
71	withheld	17
71	formula	22
71	formula	27		26 cal/oz
88	Formula
93	BRM	3
93	glycerin chip suppository	3
93	BRM	4		24 cal/oz

## Sheet: Antibiotic_Abbrev
abreviation	antibiotic
cef	cefazolin
amp	ampicillin
gen	gentamycin
vanc	vancomycin
zosyn	zosyn
cla	claforan
clin	clindamycin
cefe	cefepime
naf	nafcillin
fluc	fluconazole
acyc	acyclovir
amox	amoxicillin
-	unknown
pen	penicillin
azith	azithromycin
oflox	ofloxacin

## Sheet: Dictionary
Term/Abbreviation	Definition
DOL	Day Of Life for that infant
SD	Study Day; overall day on project timeline from birth of first enrolled infant
Abx	antibiotics
BPD	Bronchopulmonary Dysplasia (require oxygen to be delivered)
BRF	breastfed
BRM	breastmilk; mother's milk
Chorioamnionitis	also intra-amniotic infection (IAI); inflammation of fetal membranes (amnion and chorion) due to a bacterial infection
CPAp	continuous positive airway pressure therapy
cx	culture or cultured
DR resuscitation	also DR-CPR; Delivery Room Resuscitation
empiric (for Abx)	antibiotics given in the first 48 hours of life to preterm infants; in general, Abx given based on experience and not specific information or data
HUS	Hemolytic-Uremic Sydrome (caused by destruction of blood platelets, anemia and kidney failure)
Indomethacin	medication to treat PDA
IUGR	Intrauterine Growth Restriction
IVH	Intraventricular Hemorrhage
NPO	"nil per os" = "nothing through the mouth"; no oral feedings
PDA	Patent Ductus Arteriosus (the ductus arteriosus of the heart does not close)
PPROM	Preterm Premature Rupture of Membranes (amniotic membrane or sac) prior to 37 weeks of gestation
PPV	Postitive Pressure Ventilation
Preeclampsia; PE	pregnancy complication; characterized by high blood pressure, swelling of feet & hands, protein in urine and also damage to other organs
PROM	Premature Rupture of Membranes (amniotic membrane or sac) beyond 37 weeks of gestation
PTD	Preterm Delivery
PTL	Preterm Labor
RDS	Respiratory Distress Syndrome (almost always occurs in newborns <37 weeks gesational age
SIPE	Superimposed Preeclampsia (women with chronic arterial hypertension who develop preeclampsia )
SROM	Spontaneous Rupture of Membrane (amniotic membrane or sac) during or after onset of labor
W/U or w/u	workup; usually refers to results of lab testing
PICC	Percutaneously inserted central catheter
CTB
